# Supplementary material for: Construction of a High-Density Genetic Map from RNA-Seq Data for an Arabidopsis Bay-0 × Shahdara RIL Population
Source: Front Genet. 2017 Dec 5;8:201. doi: 10.3389/fgene.2017.00201 (PMC5723289; doi:10.3389/fgene.2017.00201)
Supplement: Supplementary file 2 [file Supplemental_Tables.XLSX]

## Sheet: Supplemental Table S1
GGG design	approximately 40 RILs from each growing conditions were selected in Generalized Genetical Genomics design.
Growing environment:	ST: standard, HT: high temperature, HL: high light, LP: low phosphate
145 RIL selection	145 RILs with available genotypic data in the present, original (Loudet et al. 2002) and the Pheno2geno (Zych et al. 2015) were selected to perform comparative QTL analysis
160 RILs selected in a GGG design	Growing environment	names of RILs as in Loudet et al. 2002	145 RILs selection
RIL_3	HL	3	x
RIL_4	HT	7	x
RIL_5	LP	13	x
RIL_6	HL	15	x
RIL_7	HT	17	x
RIL_8	ST	18	x
RIL_9	HL	19	x
RIL_10	HL	22	x
RIL_11	HL	24	x
RIL_12	HT	30	x
RIL_13	LP	32	x
RIL_14	HL	34	x
RIL_15	HT	35	x
RIL_16	HL	37	x
RIL_17	ST	44	x
RIL_18	LP	45	x
RIL_19	HT	47	x
RIL_20	HT	48	x
RIL_21	LP	49	x
RIL_22	HT	53	x
RIL_23	ST	55	x
RIL_24	HL	58	x
RIL_25	HL	59	x
RIL_26	HT	61	x
RIL_27	HT	62	x
RIL_28	HL	65	x
RIL_29	HL	67	x
RIL_30	HL	69	x
RIL_31	ST	70	x
RIL_33	LP	73	x
RIL_34	HT	77	x
RIL_35	LP	78	x
RIL_36	LP	81	x
RIL_37	HT	83	x
RIL_38	LP	84	x
RIL_39	ST	90	x
RIL_40	ST	92	x
RIL_42	HL	97	x
RIL_43	ST	98	x
RIL_44	ST	99	x
RIL_45	HT	100	x
RIL_46	LP	101	x
RIL_47	LP	102	x
RIL_48	HL	104	x
RIL_49	HT	106	x
RIL_50	ST	110	x
RIL_51	HT	111	x
RIL_52	ST	112	x
RIL_53	HT	114	x
RIL_54	LP	116	x
RIL_55	HL	118	x
RIL_56	LP	120	x
RIL_57	ST	121	x
RIL_58	HT	123	x
RIL_59	ST	126
RIL_60	HL	127
RIL_61	HL	129
RIL_62	LP	131
RIL_63	HT	133
RIL_64	ST	134
RIL_65	ST	135
RIL_66	HT	136
RIL_67	HL	137
RIL_68	HT	140
RIL_69	HL	143
RIL_70	LP	146
RIL_71	HL	147
RIL_73	HT	150
RIL_74	HT	155
RIL_75	ST	157	x
RIL_76	HL	162	x
RIL_77	HL	165	x
RIL_78	HL	170	x
RIL_79	HL	173	x
RIL_80	LP	175	x
RIL_81	LP	176	x
RIL_82	ST	179	x
RIL_83	HL	180	x
RIL_84	LP	183	x
RIL_85	HL	186	x
RIL_86	ST	187	x
RIL_87	HT	190	x
RIL_88	HL	191	x
RIL_89	ST	194	x
RIL_91	LP	197	x
RIL_92	LP	198	x
RIL_93	HT	199	x
RIL_94	ST	200	x
RIL_95	HT	202	x
RIL_96	HT	204	x
RIL_97	ST	210	x
RIL_98	ST	211	x
RIL_99	LP	214	x
RIL_100	LP	220	x
RIL_101	LP	232	x
RIL_102	HT	234	x
RIL_103	HT	236	x
RIL_104	ST	240	x
RIL_105	LP	248	x
RIL_106	ST	252	x
RIL_107	ST	256	x
RIL_108	HL	262	x
RIL_109	HL	264	x
RIL_110	LP	267	x
RIL_111	ST	271	x
RIL_112	LP	273	x
RIL_113	LP	274	x
RIL_114	HT	279	x
RIL_115	ST	286	x
RIL_116	HT	289	x
RIL_117	LP	298	x
RIL_118	LP	300	x
RIL_119	ST	302	x
RIL_120	HT	305	x
RIL_121	ST	306	x
RIL_122	LP	308	x
RIL_123	HL	309	x
RIL_124	ST	314	x
RIL_125	HT	319	x
RIL_126	ST	320	x
RIL_127	HL	325	x
RIL_128	HT	326	x
RIL_129	HL	328	x
RIL_130	ST	329	x
RIL_131	LP	330	x
RIL_132	HT	334	x
RIL_133	HL	335	x
RIL_134	LP	336	x
RIL_135	ST	342	x
RIL_136	LP	343	x
RIL_137	HT	345	x
RIL_138	ST	349	x
RIL_139	HL	351	x
RIL_140	HT	357	x
RIL_141	LP	358	x
RIL_142	HT	359	x
RIL_143	LP	362	x
RIL_144	HL	363	x
RIL_145	ST	364	x
RIL_146	ST	365	x
RIL_147	ST	368	x
RIL_148	ST	376	x
RIL_149	LP	378	x
RIL_150	ST	379	x
RIL_151	HT	380	x
RIL_152	HL	381	x
RIL_153	HL	382	x
RIL_154	LP	387	x
RIL_155	LP	388	x
RIL_156	HL	390	x
RIL_157	LP	394	x
RIL_158	HT	398	x
RIL_159	ST	400	x
RIL_160	ST	402	x
RIL_162	LP	410	x
RIL_163	HL	412	x
RIL_164	HT	413	x
RIL_165	LP	421	x
RIL_166	LP	424	x
RIL_167	HT	430	x

## Sheet: Supplemental Table S2
A is Bay; B is Sha	bin_markers	RSM_1_0.05	RSM_1_0.15	RSM_1_0.25	RSM_1_0.35	RSM_1_0.45	RSM_1_0.55	RSM_1_0.65	RSM_1_0.75	RSM_1_0.85	RSM_1_0.95	RSM_1_1.05	RSM_1_1.15	RSM_1_1.25	RSM_1_1.35	RSM_1_1.45	RSM_1_1.55	RSM_1_1.65	RSM_1_1.75	RSM_1_1.85	RSM_1_1.95	RSM_1_2.05	RSM_1_2.15	RSM_1_2.25	RSM_1_2.35	RSM_1_2.45	RSM_1_2.55	RSM_1_2.65	RSM_1_2.75	RSM_1_2.85	RSM_1_2.95	RSM_1_3.05	RSM_1_3.15	RSM_1_3.25	RSM_1_3.35	RSM_1_3.45	RSM_1_3.55	RSM_1_3.65	RSM_1_3.75	RSM_1_3.85	RSM_1_3.95	RSM_1_4.05	RSM_1_4.15	RSM_1_4.25	RSM_1_4.35	RSM_1_4.45	RSM_1_4.55	RSM_1_4.65	RSM_1_4.75
	chromosome	1	1	1	1	1	1	1	1	1	1	1	1	1	1	1	1	1	1	1	1	1	1	1	1	1	1	1	1	1	1	1	1	1	1	1	1	1	1	1	1	1	1	1	1	1	1	1	1
	physical position (Mbp)	0.05	0.15	0.25	0.35	0.45	0.55	0.65	0.75	0.85	0.95	1.05	1.15	1.25	1.35	1.45	1.55	1.65	1.75	1.85	1.95	2.05	2.15	2.25	2.35	2.45	2.55	2.65	2.75	2.85	2.95	3.05	3.15	3.25	3.35	3.45	3.55	3.65	3.75	3.85	3.95	4.05	4.15	4.25	4.35	4.45	4.55	4.65	4.75
	genetic position (cM)	0	0.31	0.63	1.28	1.92	2.24	2.56	2.88	2.88	3.2	3.2	3.55	3.89	4.58	4.93	7.13	7.48	7.83	8.9	8.9	8.9	8.9	9.91	10.24	10.57	10.9	11.23	11.23	11.57	12.23	12.9	13.24	13.59	13.59	13.94	13.94	14.66	15.01	15.38	16.12	16.49	16.49	16.88	17.66	18.05	18.05	18.83	19.56
parent	Bay-0	A	A	A	A	A	A	A	A	A	A	A	A	A	A	A	A	A	A	A	A	A	A	A	A	A	A	A	A	A	A	A	A	A	A	A	A	A	A	A	A	A	A	A	A	A	A	A	A
parent	Sha	B	B	B	B	B	B	B	B	B	B	B	B	B	B	B	B	B	B	B	B	B	B	B	B	B	B	B	B	B	B	B	B	B	B	B	B	B	B	B	B	B	B	B	B	B	B	B	B
	RIL_3	A	A	A	A	A	A	A	A	A	A	A	A	A	A	A	A	A	A	A	A	A	A	A	A	A	A	A	A	A	A	A	A	A	A	A	A	A	A	A	A	A	A	A	A	B	B	B	B
	RIL_4	A	A	A	A	A	A	A	A	A	A	A	A	A	A	A	A	A	A	A	A	A	A	A	A	A	A	A	A	A	A	A	A	A	A	A	A	A	A	A	A	B	B	B	B	B	B	B	B
	RIL_5	A	A	A	A	A	A	A	A	A	A	A	A	A	A	A	A	A	B	B	B	B	B	B	B	B	B	B	B	B	B	B	B	B	B	B	B	B	B	B	B	B	B	B	B	B	B	B	B
	RIL_6	B	B	B	B	B	B	B	B	B	B	B	B	B	B	B	B	B	B	B	B	B	B	B	B	B	B	B	B	B	B	B	B	B	B	B	B	B	B	B	B	B	B	B	B	B	B	B	B
	RIL_7	B	B	B	B	B	B	B	B	B	B	B	B	B	B	B	B	B	B	B	B	B	B	B	B	B	B	B	B	B	B	B	B	B	B	B	B	B	B	B	B	B	B	B	B	B	B	B	B
	RIL_8	B	B	B	B	B	B	B	B	B	B	B	B	B	B	B	B	B	B	B	B	B	B	B	B	B	B	B	B	B	B	B	B	B	B	B	B	B	B	B	B	B	B	B	B	B	B	B	B
	RIL_9	A	A	A	B	B	B	B	B	B	B	B	B	B	B	B	B	B	B	B	B	B	B	B	B	B	B	B	H	H	H	H	H	H	H	H	H	H	H	H	H	H	H	H	H	H	H	H	H
	RIL_10	A	A	A	A	A	A	A	A	A	A	A	A	A	A	A	A	A	A	A	A	A	A	A	A	A	A	A	A	A	A	A	A	A	A	A	A	A	A	A	A	A	A	A	A	A	A	A	A
	RIL_11	A	A	A	A	A	A	A	A	A	A	A	A	A	A	A	A	A	A	A	A	A	A	A	A	A	A	A	A	A	A	A	A	A	A	A	A	A	A	A	A	A	A	A	A	A	A	A	A
	RIL_12	B	B	B	B	B	B	B	B	B	B	B	B	B	B	B	B	B	B	B	B	B	B	B	B	B	B	B	B	B	B	B	B	B	B	B	B	B	B	B	B	B	B	B	B	B	B	B	B
	RIL_13	B	B	B	B	B	B	B	B	B	B	B	B	B	B	B	B	B	B	B	B	B	B	B	B	B	B	B	B	B	B	B	B	B	B	B	B	B	B	B	B	B	B	B	B	B	B	B	B
	RIL_14	A	A	A	A	A	A	A	A	A	A	A	A	A	A	A	A	A	A	A	A	A	A	A	A	A	A	A	A	A	A	A	A	A	A	A	A	A	A	A	A	A	A	A	A	A	A	A	A
	RIL_15	B	B	B	B	B	B	B	B	B	B	B	B	B	B	B	B	B	B	B	B	B	B	B	B	B	B	B	B	B	B	B	B	B	B	B	B	B	B	B	B	B	B	B	B	B	B	B	B
	RIL_16	B	B	B	B	B	B	B	B	B	B	B	B	B	B	B	A	A	A	A	A	A	A	A	A	A	A	A	A	A	A	A	A	A	A	A	A	A	A	A	A	A	A	A	A	A	A	A	A
	RIL_17	B	B	B	B	B	B	B	B	B	B	B	B	B	B	B	B	B	B	B	B	B	B	B	B	B	B	B	B	B	B	B	B	B	B	B	B	B	B	B	B	B	B	B	B	B	B	B	A
	RIL_18	A	A	A	A	A	A	A	A	A	A	A	A	A	A	A	A	A	A	A	A	A	A	A	A	A	A	A	A	A	A	A	A	A	A	A	A	A	A	A	A	A	A	A	A	A	A	A	A
	RIL_19	H	H	H	H	H	H	H	H	H	A	A	A	A	A	A	A	A	A	A	A	A	A	A	A	A	B	B	B	B	B	B	B	A	A	A	A	A	A	A	A	A	A	A	A	A	A	A	A
	RIL_20	A	A	A	A	A	A	A	A	A	A	A	A	A	A	A	A	A	A	A	A	A	A	A	A	A	A	A	A	A	A	A	A	A	A	A	A	A	A	A	A	A	A	A	A	A	A	A	A
	RIL_21	A	A	A	A	A	A	A	A	A	A	A	A	A	A	A	B	B	B	B	B	B	B	B	B	B	B	B	B	B	B	B	B	B	B	B	B	B	B	B	B	B	B	B	B	B	B	B	B
	RIL_22	B	B	B	B	B	B	B	B	B	B	B	B	B	B	B	B	B	B	B	B	B	B	B	B	B	B	B	B	B	B	B	B	B	B	B	B	B	B	B	B	B	B	B	B	B	B	B	B
	RIL_23	B	B	B	B	B	B	B	B	B	B	B	B	B	B	B	B	B	B	B	B	B	B	B	B	B	B	B	B	A	A	A	A	A	A	A	A	A	A	A	A	A	A	A	A	A	A	A	A
	RIL_24	B	B	B	B	B	B	B	B	B	B	B	B	B	B	B	B	B	B	B	B	B	B	B	B	B	B	B	B	B	B	B	B	B	B	B	B	B	B	B	B	B	B	B	B	B	B	B	B
	RIL_25	B	B	B	B	B	B	B	B	B	B	B	A	A	A	A	A	A	A	A	A	A	A	A	A	A	A	A	A	A	A	A	A	A	A	A	A	A	A	A	A	A	A	A	A	A	A	A	A
	RIL_26	A	A	A	A	A	A	A	A	A	A	A	A	A	A	A	A	A	A	A	A	A	A	A	A	A	A	A	A	A	A	A	A	A	A	A	A	A	A	A	A	A	A	A	A	A	A	A	A
	RIL_27	B	B	B	B	B	B	B	B	B	B	B	B	B	B	B	B	B	B	B	B	B	B	B	B	B	B	B	B	B	B	B	B	B	B	B	B	B	B	B	B	B	B	B	B	B	B	B	B
	RIL_28	B	B	B	B	B	B	B	B	B	B	B	B	B	B	B	B	B	B	B	B	B	B	B	B	B	B	B	B	B	B	B	B	B	B	B	B	B	B	B	B	B	B	B	B	B	B	B	B
	RIL_29	B	B	B	B	B	B	B	B	B	B	B	B	B	B	B	B	B	B	B	B	B	B	B	B	B	B	B	B	B	B	B	B	B	B	B	B	B	B	B	B	B	B	B	B	B	B	B	B
	RIL_30	A	A	A	A	A	A	A	A	A	A	A	A	A	A	A	A	A	A	A	A	A	A	A	A	A	A	A	A	A	A	A	A	A	A	A	A	A	A	A	A	A	A	A	A	A	A	A	A
	RIL_31	A	A	A	A	A	A	A	A	A	A	A	A	A	A	A	A	A	A	A	A	A	A	A	A	A	A	A	A	A	A	A	A	A	A	A	A	A	A	A	A	A	A	A	A	A	A	A	A
	RIL_33	B	B	B	B	B	B	B	B	B	B	B	B	B	B	B	B	B	B	B	B	B	B	A	A	A	A	A	A	A	A	A	A	A	A	A	A	A	A	A	A	A	A	A	A	A	A	A	A
	RIL_34	A	A	A	A	A	A	A	A	A	A	A	A	A	A	A	A	A	A	A	A	A	A	A	A	A	A	A	A	A	A	A	A	A	A	A	A	A	A	A	A	A	A	A	A	A	A	A	A
	RIL_35	B	B	B	B	B	B	B	B	B	B	B	B	B	B	B	B	B	B	B	B	B	B	B	B	B	B	B	B	B	B	B	B	B	B	B	B	B	B	B	B	B	B	B	B	B	B	B	B
	RIL_36	B	B	B	B	B	B	B	B	B	B	B	B	B	B	B	B	B	B	B	B	B	B	B	B	B	B	B	B	B	B	B	B	B	B	B	B	B	B	B	B	B	B	B	B	B	B	B	B
	RIL_37	A	A	A	A	A	A	A	A	A	A	A	A	A	A	A	A	A	A	A	A	A	A	A	A	A	A	A	A	A	A	B	B	B	B	B	B	B	A	A	A	A	A	A	A	A	A	A	A
	RIL_38	A	A	A	A	A	A	A	A	A	A	A	A	A	A	A	A	A	A	A	A	A	A	A	A	A	A	A	A	A	A	A	A	A	A	A	A	A	A	A	A	A	A	A	A	A	A	A	A
	RIL_39	A	A	A	A	A	A	A	A	A	A	A	A	A	A	A	A	A	A	A	A	A	A	A	A	A	A	A	A	A	A	A	A	A	A	A	A	A	A	A	A	A	A	A	A	A	A	A	A
	RIL_40	A	A	A	A	A	A	A	A	A	A	A	A	A	A	A	A	A	A	A	A	A	A	A	A	A	A	A	A	A	A	A	A	A	A	A	A	A	A	A	A	A	A	A	A	A	A	A	A
	RIL_42	B	B	B	B	B	B	B	B	B	B	B	B	B	B	B	B	B	B	B	B	B	B	B	B	B	B	B	B	B	B	B	B	B	B	B	B	B	B	B	B	B	B	B	B	B	B	B	B
	RIL_43	A	A	A	A	A	A	A	A	A	A	A	A	A	A	A	H	H	H	H	H	H	H	H	H	H	H	H	H	H	H	H	H	H	H	H	H	H	H	H	H	H	H	H	H	H	H	H	H
	RIL_44	B	B	B	B	B	B	B	B	B	B	B	B	B	B	B	B	B	B	B	B	B	B	B	B	B	B	B	B	B	A	A	A	A	A	A	A	A	A	A	A	A	A	A	A	A	A	A	A
	RIL_45	B	B	B	B	B	A	A	A	A	A	A	A	A	A	A	A	A	A	A	A	A	A	A	A	A	A	A	A	A	A	A	A	A	A	A	A	A	A	A	A	A	A	A	A	A	A	A	A
	RIL_46	A	A	A	A	A	A	A	A	A	A	A	A	A	A	A	A	A	A	A	A	A	A	A	A	A	A	A	A	A	A	A	A	A	A	A	A	A	A	A	A	A	A	A	A	A	A	A	A
	RIL_47	B	B	B	B	B	B	B	B	B	B	B	B	B	B	B	B	B	B	B	B	B	B	B	B	B	B	B	B	B	B	B	B	B	B	B	B	B	B	B	B	B	B	B	B	B	B	B	B
	RIL_48	B	B	B	B	B	B	B	B	B	B	B	B	B	B	B	B	B	B	B	B	B	B	B	B	B	B	B	B	B	B	B	B	B	B	B	B	B	B	B	B	B	B	B	B	B	B	B	B
	RIL_49	B	B	B	B	B	B	B	B	B	B	B	B	B	B	B	B	B	B	B	B	B	B	B	B	B	B	B	B	B	B	B	B	B	B	B	B	B	B	B	B	B	B	B	B	B	B	B	B
	RIL_50	A	A	A	A	A	A	A	A	A	A	A	A	B	B	B	B	B	B	B	B	B	B	B	B	B	B	B	B	B	B	B	B	B	B	B	B	B	B	B	B	B	B	B	B	B	B	B	B
	RIL_51	A	A	A	A	A	A	A	A	A	A	A	A	A	A	A	A	A	A	A	A	A	A	A	A	A	A	A	A	A	A	A	A	A	A	A	A	A	A	A	A	A	A	A	A	A	A	A	A
	RIL_52	A	A	A	A	A	A	A	A	A	A	A	A	A	A	A	A	A	A	A	A	A	A	A	A	A	A	A	A	A	A	A	A	A	A	A	A	A	A	A	B	B	B	A	A	A	A	A	A
	RIL_53	A	A	A	A	A	A	A	A	A	A	A	A	A	A	A	A	A	A	A	A	A	A	A	A	A	A	A	A	A	A	A	A	A	A	A	A	B	B	B	B	B	B	B	B	B	B	B	B
	RIL_54	B	B	B	B	B	B	B	B	B	B	B	B	B	A	A	A	A	A	A	A	A	A	A	A	A	A	A	A	A	A	A	A	A	A	A	A	A	A	A	A	A	A	A	A	A	A	A	A
	RIL_55	A	A	A	A	A	A	A	A	A	A	A	A	A	A	A	A	A	A	A	A	A	A	A	A	A	A	A	A	A	A	A	A	A	A	A	A	A	A	A	A	A	A	A	A	A	A	A	A
	RIL_56	B	B	B	B	B	B	A	A	A	A	A	A	A	A	A	A	A	A	A	A	A	A	A	A	A	A	A	A	A	A	A	A	A	A	A	A	A	A	A	A	A	A	A	A	A	A	A	A
	RIL_57	A	A	A	A	A	A	A	A	A	A	A	A	A	A	A	A	A	A	A	A	A	A	B	B	B	B	B	B	B	B	B	B	B	B	B	B	B	B	B	B	B	B	B	B	B	B	B	B
	RIL_58	A	A	A	A	A	A	A	A	A	A	A	A	A	A	A	A	A	A	A	A	A	A	A	A	A	A	A	A	A	A	A	A	A	A	A	A	A	A	A	A	A	A	A	A	A	A	A	A
	RIL_59	B	B	B	B	B	B	B	B	B	B	B	B	B	B	B	B	B	B	B	B	B	B	B	B	B	B	B	B	B	B	B	B	B	B	B	B	B	B	B	B	B	B	B	B	B	B	B	B
	RIL_60	B	B	B	B	B	B	B	B	B	B	B	B	B	B	B	B	B	B	B	B	B	B	B	B	B	B	B	B	B	B	B	B	B	B	B	B	B	B	B	B	B	B	B	B	B	B	B	B
	RIL_61	A	A	A	A	A	A	A	A	A	A	A	A	A	A	A	B	B	B	B	B	B	B	B	B	B	B	B	B	B	B	B	B	B	B	B	B	B	B	B	B	B	B	B	B	B	B	B	B
	RIL_62	A	A	A	A	A	A	A	A	A	A	A	A	A	A	A	A	A	A	A	A	A	A	A	A	A	A	A	A	A	A	A	A	A	A	A	A	A	A	A	A	A	A	A	A	A	A	A	A
	RIL_63	B	B	B	B	B	B	B	B	B	B	B	B	B	B	A	A	A	A	A	A	A	A	A	A	A	A	A	A	A	A	A	A	A	A	A	A	A	A	A	A	A	A	A	A	A	A	A	A
	RIL_64	B	B	B	B	B	B	B	B	B	B	B	B	B	B	B	B	B	B	B	B	B	B	B	B	B	B	A	A	A	A	A	A	A	A	A	A	A	A	A	A	A	A	A	A	A	A	A	A
	RIL_65	B	B	B	B	B	B	B	B	B	B	B	B	B	B	B	B	B	B	B	B	B	B	B	B	B	B	B	B	B	B	B	B	H	H	H	H	H	H	H	H	H	H	H	H	H	H	A	A
	RIL_66	B	B	B	B	B	B	B	B	B	B	B	B	B	B	B	B	B	B	B	B	B	B	B	B	B	B	B	B	B	B	B	B	B	B	B	B	B	B	B	B	B	B	B	B	B	B	B	B
	RIL_67	A	A	A	A	A	A	A	A	A	A	A	A	A	A	A	A	A	A	B	B	B	B	B	B	B	B	B	B	B	B	B	B	B	B	B	B	B	B	B	B	B	B	H	H	H	H	H	H
	RIL_68	B	B	B	B	B	B	B	B	B	B	B	B	B	B	B	B	B	B	B	B	B	B	B	B	B	B	B	B	B	B	B	B	B	B	B	B	B	B	B	B	B	B	B	B	B	B	B	B
	RIL_69	B	B	B	B	B	B	B	B	B	B	B	B	B	B	B	B	B	B	B	B	B	B	B	B	B	B	B	B	B	B	B	B	B	B	B	B	B	B	B	B	B	B	B	B	B	B	B	B
	RIL_70	A	A	A	A	A	A	A	A	A	A	A	A	A	A	A	A	A	A	A	A	A	A	A	A	A	A	A	A	A	A	A	A	A	A	A	A	A	A	A	A	A	A	A	A	A	A	A	A
	RIL_71	B	B	B	B	B	B	B	B	B	B	B	B	B	B	B	B	B	B	B	B	B	B	B	B	B	B	B	B	B	B	B	B	B	B	B	B	B	B	B	B	B	B	B	B	B	B	B	B
	RIL_73	B	B	B	B	B	B	B	B	B	B	H	H	H	H	H	H	H	H	A	A	A	A	A	A	A	A	A	A	A	A	A	A	A	A	A	A	A	A	A	A	A	A	A	A	A	A	A	A
	RIL_74	B	B	B	B	B	B	B	A	A	A	A	A	A	A	A	A	A	A	A	A	A	A	A	A	A	A	A	A	A	A	A	A	A	A	A	A	A	A	A	A	A	A	A	B	B	B	B	B
	RIL_75	A	A	A	A	A	A	A	A	A	A	A	A	A	A	A	A	A	A	A	A	A	A	A	A	A	A	A	A	A	A	A	A	A	A	A	A	A	A	A	A	A	A	A	A	A	A	B	B
	RIL_76	A	A	A	A	A	A	A	A	A	A	A	A	A	A	A	A	A	A	A	A	A	A	A	A	A	A	A	A	A	A	A	A	A	A	A	A	A	A	A	A	A	A	A	A	A	A	A	A
	RIL_77	B	B	B	B	B	B	B	B	B	B	B	B	B	B	B	B	B	B	B	B	B	B	B	B	B	B	B	B	B	B	B	B	B	B	B	B	B	B	B	B	B	B	B	B	B	B	B	B
	RIL_78	A	A	A	A	A	A	A	A	A	A	A	A	A	A	A	A	A	A	A	A	A	A	A	A	A	A	A	A	A	A	A	A	A	A	A	A	A	A	A	A	A	A	A	A	A	A	A	A
	RIL_79	A	A	A	A	A	A	A	A	A	A	A	A	A	A	A	A	A	A	A	A	A	A	A	A	A	A	A	A	A	A	A	A	A	A	A	A	A	A	A	A	A	A	A	A	A	A	A	A
	RIL_80	B	B	B	B	B	B	B	B	B	B	B	B	B	B	B	B	B	B	B	B	B	B	B	B	B	B	B	B	B	B	B	B	B	B	B	B	B	B	B	B	B	B	B	B	B	B	B	B
	RIL_81	B	B	B	B	B	B	B	B	B	B	B	B	B	B	B	B	B	B	B	B	B	B	B	B	B	B	B	B	B	B	B	B	B	B	B	B	B	B	B	B	B	B	B	B	B	B	B	B
	RIL_82	A	A	A	A	A	A	A	A	A	A	A	A	A	A	A	A	A	A	A	A	A	A	A	A	A	A	A	A	A	A	A	A	A	A	A	A	A	A	A	A	A	A	A	A	A	A	A	A
	RIL_83	B	B	B	B	B	B	B	B	B	B	B	B	B	B	B	B	B	B	B	B	B	B	B	B	B	B	B	B	B	B	B	B	B	B	B	B	B	B	B	B	B	B	B	B	B	B	B	B
	RIL_84	B	B	B	B	B	B	B	B	B	B	B	B	B	B	B	H	H	H	H	H	H	H	H	H	H	H	H	H	H	H	H	H	H	H	H	H	H	H	H	H	H	H	H	H	H	H	H	H
	RIL_85	B	B	B	B	B	B	B	B	B	B	B	B	B	B	B	B	B	B	B	B	B	B	B	B	B	B	B	B	B	B	B	B	B	B	B	B	B	B	B	B	B	B	B	B	B	B	B	B
	RIL_86	A	A	A	A	A	A	A	A	A	A	A	A	A	A	A	A	A	A	A	A	A	A	A	A	A	A	A	A	A	A	A	A	A	A	A	A	A	A	A	A	A	A	A	A	A	A	A	A
	RIL_87	A	A	A	A	A	A	A	A	A	A	A	A	A	A	A	A	A	A	A	A	A	A	A	A	A	A	A	A	A	A	A	A	A	A	A	A	A	A	A	A	A	A	A	A	A	A	A	A
	RIL_88	B	B	B	B	B	B	B	B	B	B	B	B	B	B	B	A	A	A	A	A	A	A	A	A	A	A	A	A	A	A	A	A	A	A	A	A	A	A	A	A	A	A	A	A	A	A	A	A
	RIL_89	B	B	B	B	B	B	B	B	B	B	B	B	B	B	B	B	B	B	B	B	B	B	B	B	B	B	B	B	B	B	B	B	B	B	B	B	B	B	B	B	B	B	B	B	B	B	B	B
	RIL_91	B	B	B	B	B	B	B	B	B	B	B	B	B	B	B	B	B	B	B	B	B	B	B	B	B	B	B	B	B	B	B	B	B	B	B	B	B	B	B	B	B	B	B	B	B	B	B	B
	RIL_92	A	A	A	A	A	A	A	A	A	A	A	H	H	H	H	H	H	H	H	H	H	H	H	H	H	H	H	H	H	H	H	H	H	H	H	H	H	H	H	H	H	H	H	H	H	H	H	B
	RIL_93	A	A	A	A	A	A	A	A	A	A	A	A	A	A	A	A	A	A	A	A	A	A	A	A	A	A	A	A	A	A	A	B	B	B	B	B	B	B	B	B	B	B	B	B	B	B	B	B
	RIL_94	B	B	B	B	B	B	B	B	B	B	B	B	B	B	B	B	B	B	B	B	B	B	B	B	B	B	B	B	B	B	B	B	B	B	B	B	B	B	B	B	B	B	B	B	B	B	B	B
	RIL_95	A	A	A	A	A	A	A	A	A	A	A	A	A	A	A	A	A	A	A	A	A	A	A	A	A	A	A	A	A	A	A	A	A	A	A	A	A	A	A	A	A	A	A	A	A	A	A	A
	RIL_96	B	B	B	B	B	B	B	B	B	B	B	B	B	B	B	B	B	B	B	B	B	B	B	B	B	B	B	B	B	B	B	B	B	B	B	B	B	B	B	B	B	B	B	B	B	B	B	B
	RIL_97	B	B	B	B	B	B	B	B	B	B	B	B	B	B	B	B	B	B	B	B	B	B	B	B	B	B	B	B	B	B	B	B	B	B	B	B	B	B	B	B	B	B	B	B	B	B	B	B
	RIL_98	B	B	B	B	B	B	B	B	B	B	B	B	B	B	B	B	B	B	B	B	B	B	B	B	B	B	B	B	B	B	B	B	B	B	B	B	B	B	B	B	B	B	B	B	B	B	B	B
	RIL_99	B	B	B	B	B	B	B	B	B	B	B	B	B	B	B	B	B	B	B	B	B	B	B	B	B	B	B	B	B	B	B	B	B	B	B	B	B	B	B	B	B	B	B	B	B	B	B	B
	RIL_100	A	A	A	H	H	H	H	H	H	H	H	H	H	H	H	H	H	H	H	H	H	H	H	H	H	H	H	H	H	H	H	H	H	H	H	H	H	H	H	H	H	H	H	H	H	H	H	H
	RIL_101	H	H	H	H	H	H	H	H	H	H	H	H	H	H	H	H	H	H	H	H	H	H	H	H	H	H	H	H	H	H	H	H	H	H	H	H	H	H	H	H	H	H	H	H	H	H	H	H
	RIL_102	A	A	B	B	B	B	B	B	B	B	B	B	B	B	B	B	B	B	B	B	B	B	B	A	A	A	A	A	A	A	A	A	A	A	A	A	A	A	A	A	A	A	A	A	A	A	A	A
	RIL_103	A	A	A	A	A	A	A	A	A	A	A	A	A	A	A	A	A	A	A	A	A	A	A	A	A	A	A	A	A	A	A	A	A	A	A	A	A	A	A	A	A	A	A	A	A	A	A	A
	RIL_104	A	A	A	A	A	A	A	A	A	A	A	A	A	A	A	A	B	B	B	B	B	B	B	B	B	B	B	B	B	B	B	B	B	B	B	B	B	B	B	B	B	B	B	B	B	B	B	B
	RIL_105	A	A	A	A	A	A	A	A	A	A	A	A	A	A	A	A	A	A	A	A	A	A	A	A	A	A	A	A	A	A	A	A	A	A	A	A	A	A	A	A	A	A	A	A	A	A	A	A
	RIL_106	A	A	A	A	A	A	A	A	A	A	A	A	A	A	A	A	A	A	A	A	A	A	A	A	A	A	A	A	A	A	A	A	A	A	A	A	A	A	A	A	A	A	A	A	A	A	A	A
	RIL_107	B	B	B	B	B	B	B	B	B	B	B	B	B	B	B	B	B	B	B	B	B	B	B	B	B	B	B	B	B	B	B	B	B	B	B	B	B	B	B	B	B	B	B	B	B	B	B	B
	RIL_108	B	B	B	B	B	B	B	B	B	B	B	B	B	B	B	B	B	B	B	B	B	B	B	B	B	B	B	B	B	B	B	B	B	B	B	B	B	B	B	B	B	B	B	B	B	B	B	B
	RIL_109	B	B	B	B	B	B	B	B	B	B	B	B	B	B	B	B	B	B	B	B	B	B	B	B	B	B	B	B	B	B	B	B	B	B	B	B	B	B	B	B	B	B	B	B	B	B	B	B
	RIL_110	A	A	A	A	A	A	A	A	A	A	A	A	A	A	A	A	A	A	A	A	A	A	A	A	A	A	A	A	A	A	A	A	A	A	A	A	A	A	A	A	A	A	A	A	A	A	A	A
	RIL_111	B	B	B	B	B	B	B	B	H	H	H	H	H	H	H	H	B	B	B	B	B	B	A	A	A	A	A	A	A	A	A	A	A	A	A	A	A	A	A	B	B	B	B	B	B	B	B	B
	RIL_112	B	B	B	B	B	B	B	B	B	B	B	B	B	B	B	B	B	B	B	B	B	B	B	B	B	B	B	B	B	B	B	B	B	B	B	B	B	B	B	B	B	B	B	B	B	B	B	B
	RIL_113	A	A	A	A	A	A	A	A	A	A	A	A	A	A	A	A	A	A	A	A	A	A	A	A	A	A	A	A	A	A	A	A	A	A	A	A	A	A	A	A	A	A	A	A	A	A	A	A
	RIL_114	A	A	A	A	A	A	A	A	A	A	A	A	A	A	A	A	A	A	A	A	A	A	A	A	A	A	A	A	A	A	A	A	A	A	A	A	A	A	A	A	A	A	A	A	A	A	A	A
	RIL_115	B	B	B	B	B	B	B	B	B	B	B	B	B	B	B	B	B	B	B	B	B	B	B	B	B	B	B	B	B	B	B	B	B	B	B	B	B	B	H	H	H	H	H	H	H	H	H	H
	RIL_116	B	B	B	B	B	B	B	B	B	B	B	B	B	B	B	B	B	B	B	B	B	B	B	B	B	B	B	B	B	B	B	B	B	B	B	B	B	B	B	B	B	B	B	B	B	B	B	B
	RIL_117	B	B	B	B	B	B	B	B	B	B	B	B	B	B	B	B	B	B	B	B	B	B	B	B	B	B	B	B	B	B	B	B	B	B	B	B	B	B	B	B	B	B	B	B	B	B	B	B
	RIL_118	B	B	B	B	B	B	B	B	B	B	B	B	B	B	B	B	B	B	A	A	A	A	A	A	A	A	A	A	A	A	A	A	A	A	A	A	A	A	A	A	A	A	A	A	A	A	A	A
	RIL_119	A	A	A	A	A	A	A	A	A	A	A	A	A	A	A	A	A	A	A	A	A	A	A	A	A	A	A	A	A	A	A	A	A	A	A	A	A	A	A	A	A	A	A	A	A	A	A	A
	RIL_120	B	B	B	B	B	B	B	B	B	B	B	B	B	B	B	B	B	B	B	B	B	B	B	B	B	B	B	B	B	B	B	B	B	B	B	B	B	B	B	B	B	B	B	B	B	B	B	B
	RIL_121	B	B	B	B	B	B	B	B	B	B	B	B	B	B	B	B	B	B	B	B	B	B	B	B	B	B	B	B	B	B	B	B	B	B	B	B	B	B	B	B	B	B	B	B	B	B	B	B
	RIL_122	B	B	B	B	B	B	B	B	B	B	B	B	B	B	B	B	B	B	B	B	B	B	B	B	B	B	B	B	B	B	B	B	B	B	B	B	B	B	B	B	B	B	B	B	B	B	B	B
	RIL_123	B	B	B	B	B	B	B	B	B	B	B	B	B	B	B	B	B	B	B	B	B	B	B	B	B	B	B	B	B	B	B	B	B	B	B	B	B	B	A	A	A	A	A	A	A	A	A	A
	RIL_124	A	A	A	A	A	A	A	A	A	A	A	A	A	A	A	A	A	A	A	A	A	A	A	A	A	A	A	A	A	A	A	A	A	A	A	A	A	A	A	A	A	A	A	A	A	A	A	A
	RIL_125	A	A	A	A	A	A	A	A	A	A	A	A	A	A	A	B	B	B	B	B	B	B	B	B	B	B	B	B	B	B	B	B	B	B	B	B	B	B	B	B	B	B	B	B	B	B	B	B
	RIL_126	B	A	A	A	A	A	A	A	A	A	A	A	A	A	A	A	A	A	A	A	A	A	A	A	A	A	A	A	A	A	A	A	A	A	A	A	A	A	A	A	A	A	A	A	A	A	A	A
	RIL_127	B	B	B	B	B	B	B	B	B	B	B	B	B	B	B	B	B	B	B	B	B	B	B	B	B	B	B	B	B	B	B	B	B	B	B	B	B	B	B	B	B	B	B	B	B	B	B	B
	RIL_128	A	A	A	A	A	A	A	A	A	A	A	A	A	A	A	A	A	A	A	A	A	A	A	A	A	A	A	A	A	A	A	A	A	A	A	A	B	B	B	B	B	B	B	B	B	B	B	B
	RIL_129	B	B	B	B	B	B	B	B	B	B	B	B	B	B	B	B	B	B	B	B	B	B	B	B	B	B	B	B	B	B	B	B	B	B	B	B	B	B	B	B	B	B	B	B	B	B	B	B
	RIL_130	B	B	B	B	B	B	B	B	B	B	B	B	B	B	B	B	B	B	B	B	B	B	B	B	B	B	B	B	B	B	B	B	B	B	B	B	B	B	B	B	B	B	B	B	B	B	B	B
	RIL_131	B	B	B	B	B	B	B	B	B	B	B	B	B	B	B	B	B	B	B	B	B	B	B	B	B	B	B	B	B	B	B	B	B	B	B	B	B	B	B	B	B	B	B	B	B	B	B	B
	RIL_132	B	B	B	B	B	B	B	B	B	B	B	B	B	B	B	B	B	B	B	B	B	B	B	B	B	B	B	B	B	B	B	B	B	B	B	B	B	B	B	B	B	B	B	B	B	B	B	B
	RIL_133	A	A	A	A	A	A	A	A	A	A	A	A	A	A	A	A	A	A	B	B	B	B	B	B	B	B	B	B	B	B	B	B	B	B	B	B	B	B	B	B	B	B	B	B	B	B	B	B
	RIL_134	B	B	B	B	B	B	B	B	B	B	B	B	B	B	B	B	B	B	B	B	B	B	B	B	B	B	B	B	B	B	B	B	B	B	B	B	B	B	B	B	B	B	B	B	B	B	B	B
	RIL_135	B	B	B	B	B	B	B	B	B	B	B	B	B	B	B	B	B	B	B	B	B	B	B	B	B	B	B	B	B	B	B	B	B	B	B	B	B	B	B	B	B	B	B	B	B	B	B	B
	RIL_136	A	A	A	A	A	A	A	A	A	A	A	A	A	A	A	A	A	A	A	A	A	A	A	A	A	A	A	A	A	B	B	B	B	B	B	B	B	B	B	B	B	B	B	B	B	B	B	B
	RIL_137	A	A	A	A	A	A	A	A	A	B	B	B	B	B	B	A	A	A	A	A	A	A	A	A	A	A	A	A	A	A	A	A	A	A	A	A	A	A	A	A	A	A	A	A	A	A	A	A
	RIL_138	B	B	B	B	B	B	B	B	B	B	B	B	B	B	B	B	B	B	B	B	B	B	B	B	B	B	B	B	B	B	B	B	B	B	B	B	B	B	B	B	B	B	B	B	B	B	B	B
	RIL_139	A	A	A	A	A	A	A	A	A	A	A	A	A	A	A	A	A	A	A	A	A	A	A	A	A	A	A	A	A	A	A	A	A	A	A	A	A	A	A	A	A	A	A	A	A	A	B	B
	RIL_140	B	B	B	B	B	B	B	B	B	B	B	B	B	B	B	B	B	B	B	B	B	B	B	B	B	B	B	B	B	B	B	B	B	B	B	B	B	B	B	B	B	B	B	B	B	B	B	B
	RIL_141	A	A	A	A	A	A	A	A	A	A	A	A	A	A	A	A	A	A	A	A	A	A	A	A	A	A	A	A	A	A	A	A	A	A	A	A	A	A	A	A	A	A	A	A	A	A	A	A
	RIL_142	A	A	A	A	A	A	A	A	A	A	A	A	A	A	A	A	A	A	A	A	A	A	A	A	A	A	A	A	A	A	A	A	A	A	A	A	A	A	A	A	A	A	A	A	A	A	A	B
	RIL_143	A	A	A	A	A	A	A	A	A	A	A	A	A	A	A	A	A	A	A	A	A	A	A	A	A	A	A	A	A	A	A	A	A	A	A	A	A	A	A	A	A	A	A	A	A	A	A	A
	RIL_144	B	B	B	B	B	B	B	B	B	B	B	B	B	B	B	B	B	B	B	B	B	B	B	B	B	B	B	B	B	B	B	B	B	B	B	B	B	B	B	B	B	B	B	B	B	B	B	B
	RIL_145	B	B	B	B	B	B	B	B	B	B	B	B	B	B	B	B	B	B	B	B	B	B	B	B	B	B	B	B	B	B	B	B	B	B	B	B	B	B	B	B	B	B	B	B	B	B	B	B
	RIL_146	A	A	A	A	A	A	A	A	A	A	A	A	A	A	A	A	A	A	A	A	A	A	A	A	A	A	A	A	A	A	A	A	A	A	A	A	A	A	A	A	A	A	A	A	A	A	A	A
	RIL_147	B	B	B	B	A	A	A	A	A	A	A	A	A	A	A	A	A	A	A	A	A	A	A	A	A	A	A	A	A	A	A	A	A	A	A	A	A	A	A	A	A	A	A	A	A	A	A	A
	RIL_148	A	A	A	A	A	A	A	A	A	A	A	A	A	A	A	A	A	A	A	A	A	A	A	A	A	A	A	A	A	A	A	A	A	A	A	A	A	A	A	A	A	A	A	A	A	A	A	A
	RIL_149	B	B	B	B	B	B	B	B	B	B	B	B	B	B	B	B	B	B	B	B	B	B	B	B	B	B	B	B	B	B	B	B	B	B	A	A	A	A	A	A	A	A	A	B	B	B	B	B
	RIL_150	A	A	A	A	A	A	A	A	A	A	A	A	A	A	A	A	A	A	A	A	A	A	A	A	A	A	A	A	A	A	A	A	A	A	A	A	A	A	A	A	A	A	A	A	A	A	A	A
	RIL_151	A	A	A	A	A	A	A	A	A	A	A	A	A	A	A	A	A	A	A	A	A	A	A	A	A	A	A	A	A	A	A	A	A	A	A	A	A	A	A	A	A	A	A	A	A	A	A	A
	RIL_152	B	B	B	B	B	B	B	B	B	B	B	B	B	B	B	B	B	B	B	B	B	B	B	B	B	B	B	B	B	B	A	A	A	A	A	A	A	A	A	A	A	A	A	A	A	A	A	A
	RIL_153	B	B	B	B	B	B	B	B	B	B	B	B	B	B	B	B	B	B	B	B	B	B	B	B	B	B	B	B	B	B	B	B	B	B	B	B	B	B	B	B	B	B	B	B	B	B	B	B
	RIL_154	B	B	B	A	A	A	A	A	A	A	A	A	A	A	A	A	A	A	A	A	A	A	A	A	A	A	A	A	A	A	A	A	A	A	A	A	A	A	A	A	A	A	A	A	A	A	A	A
	RIL_155	B	B	B	B	B	B	B	B	B	B	B	B	B	B	B	B	B	B	B	B	B	B	B	B	B	B	B	B	B	B	B	B	B	B	B	B	B	B	B	B	B	B	B	B	B	B	B	B
	RIL_156	A	A	A	A	A	A	A	A	A	A	A	A	A	A	A	A	A	A	A	A	A	A	A	A	A	A	A	A	A	A	A	A	A	A	A	A	A	A	A	A	A	A	A	A	A	A	A	A
	RIL_157	B	B	B	B	B	B	B	B	B	B	B	B	B	B	B	B	B	B	B	B	B	B	B	B	B	B	B	B	B	B	B	B	B	B	B	B	B	B	B	B	B	B	B	B	B	B	B	B
	RIL_158	A	A	A	A	A	A	A	A	A	A	A	A	A	A	A	A	A	A	A	A	A	A	A	A	B	B	B	B	B	B	B	B	B	B	B	B	B	B	B	B	B	B	B	B	B	B	B	B
	RIL_159	A	A	A	A	A	A	A	A	A	A	A	A	A	A	A	A	A	A	A	A	A	A	A	A	A	A	A	A	A	A	A	A	A	A	A	A	A	A	A	A	A	A	A	A	A	A	A	A
	RIL_160	A	A	A	A	B	B	B	B	B	B	B	B	B	B	B	B	B	B	B	B	B	B	B	B	B	B	B	B	B	B	B	B	B	B	B	B	B	B	B	B	B	B	B	B	B	B	B	B
	RIL_162	A	A	A	A	A	A	A	A	A	A	A	A	A	A	A	A	A	A	A	A	A	A	A	A	A	A	A	A	A	A	A	A	A	A	A	A	A	A	A	A	A	A	A	A	A	A	A	A
	RIL_163	A	A	A	A	A	A	A	A	A	A	A	A	A	B	B	B	B	B	B	B	B	B	B	B	B	B	B	B	B	B	B	B	B	B	B	B	B	B	B	B	B	B	B	B	B	B	B	B
	RIL_164	A	A	A	A	A	A	A	A	A	A	A	A	A	A	A	A	A	A	A	A	A	A	A	A	A	A	A	A	A	A	A	A	A	A	A	A	A	A	A	A	A	A	A	A	A	A	A	A
	RIL_165	B	B	B	B	B	B	B	B	B	B	B	B	B	B	B	B	B	B	B	B	B	B	B	B	B	B	B	B	B	B	B	B	B	B	B	B	B	B	B	B	B	B	B	B	B	B	B	B
	RIL_166	B	B	B	B	B	B	B	B	B	B	B	B	B	B	B	B	B	B	B	B	B	B	B	B	B	B	B	B	B	B	B	B	B	B	B	B	B	B	B	B	B	B	B	B	B	B	B	B
	RIL_167	A	A	A	A	A	A	A	A	A	A	A	A	A	A	A	A	A	A	A	A	A	A	A	A	A	A	A	A	A	A	A	A	A	A	A	A	A	A	A	A	A	A	A	A	A	A	A	A
[truncated: 1,011 more columns]

## Sheet: Supplemental Table S3
	FLOLD_	FLOSD_	DM10_	NP10_	AA10_	HU10_	NO10_	CL10_	SO10_	FTLD_A_jul.08	FTLD_B_jul.08	FTLD_C_jul.08	FTLD_Avg_jul.08	Yield_A_sep.08	Yield_B_sep.08	Yield_C_sep.08	Yield_ABC_sep.08	Fresh_Gmax_A_ns_sep.08	Fresh_Gmax_B_ns_sep.08	Fresh_Gmax_C_ns_sep.08	Fresh_Gmax_ABC_ns_sep.08	Fresh_T50G_A_ns_sep.08	Fresh_T50G_B_ns_sep.08	Fresh_T50G_C_ns_sep.08	Fresh_T50G_ABC_ns_sep.08	Fresh_U8416_A_ns_sep.08	Fresh_U8416_B_ns_sep.08	Fresh_U8416_C_ns_sep.08	Fresh_U8416_ABC_ns_sep.08	Fresh_T10G_A_ns_sep.08	Fresh_T10G_B_ns_sep.08	Fresh_T10G_C_ns_sep.08	Fresh_T10G_ABC_ns_sep.08	Fresh_AUC100_A_ns_sep.08	Fresh_AUC100_B_ns_sep.08	Fresh_AUC100_C_ns_sep.08	Fresh_AUC100_ABC_ns_sep.08	Fresh_T50S_A_ns_sep.08	Fresh_T50S_B_ns_sep.08	Fresh_T50S_C_ns_sep.08	Fresh_T50S_ABC_ns_sep.08	Fresh_T10S_A_ns_sep.08	Fresh_T10S_B_ns_sep.08	Fresh_T10S_C_ns_sep.08	Fresh_T10S_ABC_ns_sep.08	Fresh_MGT_A_ns_sep.08	Fresh_MGT_B_ns_sep.08	Fresh_MGT_C_ns_sep.08	Fresh_MGT_ABC_ns_sep.08
RIL100	32	59	17.2	7.33	137	93.1	2410.9	42.7	186.6	33	32	32	32	244	224	220	229.333	0.44	0.43	0.36	0.41	-72.1	-64.5	-56.5	-64.3	-50.8	-52	-68.1	-57	-45.6	-38.4	-26.7	-36.9	12.2	13.5	14.5	13.4	NA	-43.4	NA	-14.5	-55.7	-55.4	-40.7	-50.6	-66.8	-61.3	-51.4	-59.9
RIL101	31	58.5	14	7.36	176.4	92	1990	34.6	147.1	32	32	30	31	158	140	158	152	0.97	0.98	0.99	0.98	-38.6	-39.6	-35.5	-37.9	-22.5	-25.5	-21	-23	-26.5	-26.2	-24.2	-25.6	57.1	56.4	61.7	58.4	-39.1	-39.9	-35.7	-38.2	-26.7	-26.3	-24.3	-25.7	-40.4	-41.7	-37.3	-39.8
RIL102	30	62.5	18.6	7.07	165.8	92.1	1934.3	31.8	128.2	29	29	28	29	230	264	176	223.333	0.4	0.74	0.38	0.51	-63.6	-68.6	-55.2	-62.4	-43.7	-34.7	-25.9	-34.7	-40.8	-49.2	-41.3	-43.8	13.8	22.3	16	17.4	NA	-76.7	NA	-25.6	-51	-51.8	-47.3	-50	-62.8	-68.8	-55.9	-62.5
RIL103	28	63.5	17.4	6.54	140.6	91.9	1781.5	35.5	166.2	30	31	31	31	206	366	234	268.667	NA	0.38	0.53	0.45	NA	-52	-31.8	-41.9	NA	-130.2	-69.9	-100.1	NA	-13	-9.7	-11.3	NA	16.7	30.3	23.5	NA	NA	-55.8	-27.9	NA	-29.1	-13.8	-21.5	NA	-37.5	-29.1	-33.3
RIL104	31	50	16.6	7.42	147	92.9	2217.6	32.5	111.5	30	32	31	31	134	160	184	159.333	0.96	0.97	1	0.98	-44.4	-52	-46.9	-47.8	-19.1	-17.3	-14.3	-16.9	-33.5	-41.8	-38.3	-37.9	50.7	45.1	51.4	49.1	-44.9	-52.4	-46.9	-48.1	-33.7	-42	-38.4	-38	-45.7	-53.2	-47.7	-48.9
RIL105	36	60	19.7	7.09	166.3	92	1895.6	34.6	60.4	36	34	35	35	272	212	244	242.667	0.88	0.94	0.97	0.93	-54.3	-55.1	-56.5	-55.3	-23.3	-25.4	-25.8	-24.9	-40.9	-40.7	-41.9	-41.2	38.8	40.3	40.1	39.8	-56.3	-56	-56.9	-56.4	-41.7	-41.1	-42	-41.6	-55.8	-56.7	-58.1	-56.9
RIL106	29	57.5	17	7.04	135.4	92.8	2090	37.3	129.7	30	30	30	30	248	250	220	239.333	0.48	0.79	0.61	0.63	-50.5	-58.9	-50.4	-53.3	-35.9	-32.3	-25.1	-31.1	-31.8	-41.1	-36.4	-36.5	21	30.9	28.1	26.7	-55.6	-66.1	-64.1	-61.9	-38.2	-43.2	-39.5	-40.3	-52.4	-60.3	-52.1	-54.9
RIL10	33	56.5	16.8	6.95	147.1	93.1	2167.2	34.6	195.1	28	30	30	29	158	166	157.5	160.5	1	1	1	1	-39.5	-36.7	-35.9	-37.3	-15.2	-14.5	-15.8	-15.2	-30.7	-28.3	-26.8	-28.6	59.7	62.5	63.1	61.8	-39.5	-36.7	-35.9	-37.3	-30.7	-28.3	-26.8	-28.6	-40.4	-37.5	-36.9	-38.3
RIL107	28	51	9.3	7.26	172.1	92.4	1924.1	34	108.7	27	27	26	27	232	206	168	202	0.99	1	0.97	0.98	-38.8	-43.3	-43.3	-41.8	-12.7	-21.2	-22.8	-18.9	-31.3	-31.4	-30.7	-31.1	58.9	54.7	53.1	55.6	-38.8	-43.3	-43.8	-42	-31.3	-31.4	-30.9	-31.2	-39.4	-44.8	-45.1	-43.1
RIL108	53	74.5	20	6.76	149.3	92.2	1945	31.2	124.3	49	49	46	48	146	184	112	147.333	0.68	0.72	0.91	0.77	-90.3	-98	-96.1	-94.8	-67.1	-49.2	-49.9	-55.4	-56	-70.6	-68.6	-65	10.9	7	10.2	9.4	-116.2	-115.8	-98.9	-110.3	-61.8	-74.9	-69.6	-68.8	-76.6	-88.1	-87.1	-83.9
RIL109	31	65.5	19.8	6.69	155.9	92.1	1716.7	35.2	178.8	31	33	32	32	154	172	130	152	0.66	0.71	0.7	0.69	-59.6	-61.4	-50.9	-57.3	-52.2	-77.1	-52.9	-60.7	-34	-28.2	-26.3	-29.5	24.8	25.6	31.7	27.4	-81.4	-96	-72.6	-83.3	-38.4	-32.8	-29.8	-33.7	-57.8	-52.7	-50.4	-53.6
RIL110	30	67	13.7	7.43	183	92.2	2050.7	36.1	85.2	31	33	33	32	264	278	276	272.667	0.61	0.84	0.67	0.71	-55.5	-55.9	-50.9	-54.1	-41.4	-31.7	-21.1	-31.4	-34.3	-38.6	-38.9	-37.3	25.3	34.9	31.3	30.5	-31.8	-59.7	-61.4	-51	-39.3	-39.9	-41.4	-40.2	-56.5	-57.6	-52.3	-55.4
RIL111	38	64.5	19	7	150.6	92.7	2019.7	44.3	200	34	38	34	35	98	112	76	95.333	0.63	0.48	0.52	0.54	-45.2	-46.2	-44.4	-45.3	-62.9	-57.5	-50.7	-57	-19.3	-21.3	-21.6	-20.7	31.3	23.2	25.1	26.5	-105.3	-52.9	-37.4	-65.2	-24	-29.2	-27.9	-27.1	-37.5	-39.5	-39.3	-38.8
RIL112	33	71	18.2	7.16	160.4	92.7	2108.3	39.3	67	35	36	38	36	150	148	140	146	1	0.98	1	0.99	-37.7	-37.1	-39.4	-38.1	-14.2	-12.5	-13.4	-13.4	-29.4	-29.7	-31.5	-30.2	60.8	60.6	59.9	60.5	-37.7	-37.2	-39.4	-38.1	-29.4	-29.8	-31.5	-30.2	-38.7	-38	-40.4	-39
RIL113	31	58	18.4	6.45	181.1	91.7	1589.7	47	144.1	29	29	29	29	154	166	235	185	0.96	0.97	0.95	0.96	-39.9	-42.7	-42.2	-41.6	-21.5	-26.9	-26.4	-24.9	-28.1	-28.3	-28.1	-28.2	55.1	53.2	53	53.8	-40.5	-43.2	-43	-42.2	-28.4	-28.5	-28.3	-28.4	-41.5	-44.7	-44.3	-43.5
RIL114	37	65	19	6.66	145.5	92.7	2007.7	40.4	214.2	35	34	33	34	170	160	130	153.333	0.94	0.76	0.82	0.84	-51.6	-56.7	-66.9	-58.4	-23.9	-56.4	-43.2	-41.2	-38	-30.2	-43.9	-37.4	44.1	30.4	26.3	33.6	-52.5	-68.9	-73.3	-64.9	-38.4	-33	-45.9	-39.1	-52.2	-54.5	-64.9	-57.2
RIL115	29	61.5	20.9	6.91	149	92.1	1817.6	34.6	114.1	33	34	34	34	184	220	218	207.333	0.99	0.93	0.89	0.94	-37.2	-45.8	-48	-43.7	-13.3	-24.5	-28.9	-22.2	-29.4	-32.3	-32.4	-31.4	59.8	47.7	43.5	50.4	-37.2	-47	-50.2	-44.8	-29.4	-32.7	-33.2	-31.8	-37.8	-47.6	-50	-45.1
RIL11	45	57.5	19.1	6.93	148.4	92.6	2124.5	42.5	94.4	33	32	32	32	160	150	174	161.333	0.35	0.24	0.24	0.28	-31.6	-34.3	-20.1	-30.4	-51.1	-73.6	-63.6	-62.6	-12	-10.2	-3.9	-9.7	22.3	13	16.1	17.3	NA	NA	NA	NA	-21.8	-27.7	-15.9	-23	-31.1	-30.4	-24.5	-29.5
RIL116	27	53	14.4	6.94	155.9	92.5	1861.2	32	230.6	30	30	32	31	170	146	118	144.667	0.87	0.87	0.81	0.85	-52.6	-49.4	-53.4	-51.8	-47.6	-56.2	-85.3	-63	-29.4	-24.2	-20.6	-24.7	38.3	40.2	35.7	38.1	-57.3	-54.8	-70.7	-61	-30.8	-25.5	-23.1	-26.4	-53	-48.9	-44.6	-48.8
RIL117	30	63.5	15.3	6.86	159.7	92.5	1989.5	38.9	121.9	31	31	32	31	166	202	142.5	170.167	0.71	0.82	0.9	0.81	-59.3	-57.9	-56.3	-57.9	-34.8	-33.6	-35.6	-34.7	-40.5	-39.7	-37.3	-39.2	27.6	32.7	37.2	32.5	-68.8	-62.8	-58.8	-63.5	-43.3	-41.3	-38.1	-40.9	-60.5	-59	-57.7	-59.1
RIL118	27	60	15.6	7.4	159.5	93.2	2180.1	38.4	85.3	31	32	30	31	166	178	168	170.667	0.91	0.97	0.89	0.92	-46	-49	-49	-48	-23.3	-15.5	-21.3	-20	-33	-39.8	-37.1	-36.6	45.7	47.5	42.9	45.4	-47.7	-49.3	-51.1	-49.4	-33.6	-39.9	-37.8	-37.1	-47.7	-49.9	-50.4	-49.4
RIL119	27	57.5	16.8	6.75	134	92.5	1825.5	32.2	220.2	28	28	28	28	140	180	128	149.333	0.91	0.88	0.95	0.91	-48.7	-52	-51	-50.6	-41.2	-35.5	-40.5	-39.1	-28.4	-33.4	-30.5	-30.8	43.3	40	43.6	42.3	-51.3	-55	-52.2	-52.8	-29.2	-34.4	-30.9	-31.5	-50.5	-53.8	-52.4	-52.3
RIL120	26	62	19.1	6.84	151.4	92.6	1883.6	43	126.4	27	26	27	27	166	208	83.333	152.444	0.94	0.95	0.9	0.93	-42.3	-40	-45.3	-42.5	-20.5	-36.9	-32.7	-30	-30.8	-22.4	-28.8	-27.4	50.6	53.4	45.3	49.8	-43.1	-41	-47.7	-43.9	-31.1	-22.8	-29.5	-27.8	-43.8	-42.9	-46.5	-44.4
RIL121	27	60	15.8	6.83	141.4	92.4	1812.9	30	234.7	29	29	31	30	162	0	172	111.333	0.08	0.23	0.3	0.21	-46.7	-63	-53.4	-55.9	-13.5	-63.7	-68.9	-55.8	-38.6	-33.8	-23.9	-30.8	2.7	8.3	12.9	8	NA	NA	NA	NA	-51.1	-57.9	-41.1	-49.8	-47.4	-57	-48.9	-51.8
RIL122	58	79.5	18	6.34	151.2	91.6	1527.8	32.4	107.4	46	56	60	54	178	134	0	104	0.94	0.9	0.99	0.94	-63.4	-62.3	-56.8	-60.8	-25.1	-27.2	-23.1	-25.1	-49	-47.2	-43.5	-46.6	33.2	32.6	41.5	35.8	-64.5	-64.2	-57	-61.9	-49.5	-47.9	-43.5	-47	-61.4	-59.9	-56.8	-59.4
RIL123	27	48.5	14.7	6.74	148.9	92.7	1813.7	34.3	174.3	29	28	28	28	160	170	126.667	152.222	0.95	0.97	0.98	0.97	-47.4	-44.9	-51.6	-48	-25.4	-21.4	-20.3	-22.4	-33.4	-32.8	-39.9	-35.4	46.5	50.8	45.3	47.5	-48	-45.2	-51.9	-48.4	-33.6	-33	-40	-35.5	-49.1	-46.4	-53	-49.5
RIL124	29	66.5	13	7.05	137	93	2111.7	41.4	195.9	30	31	30	30	166	194	196	185.333	1	0.99	0.89	0.96	-36.9	-38.7	-41.1	-38.9	-17.4	-23.1	-32.2	-24.3	-27.2	-26.2	-24.8	-26.1	61.3	58.1	49.5	56.3	-36.9	-38.9	-43.5	-39.8	-27.2	-26.3	-25.6	-26.4	-38.2	-40.6	-43.6	-40.8
RIL125	61	85.5	14.9	6.62	151.1	91.6	1848.1	39	122.2	56	65	53	58	104	128	124	118.667	0.16	0.15	0.11	0.14	-30	-52.2	-58	-48.1	-44.9	-27.4	-34.4	-33.5	-12	-38.4	-39.4	-32	10.2	7	4.5	7.2	NA	NA	NA	NA	-36.8	-21.5	-82.1	-40.5	-33.3	-53.1	-58.9	-49.6
RIL126	32	65.5	17.6	6.59	141.9	92	1832.9	35.6	212.6	34	34	35	34	196	174	155	175	0.96	0.99	0.98	0.98	-41	-40.9	-46.5	-42.8	-22.4	-16.3	-27.1	-21.9	-28.7	-31.4	-31.8	-30.7	54	57.3	50.2	53.9	-41.6	-40.9	-46.9	-43.1	-29	-31.5	-31.9	-30.8	-42.7	-41.9	-48.5	-44.4
RIL127	32	60	15.9	6.93	163.2	92.2	1998.8	36	97.7	34	38	34	35	178	186	148	170.667	0.48	0.43	0.57	0.49	-63.8	-57.4	-61.3	-60.9	-43.1	-35.4	-33.8	-37.4	-41.1	-38.4	-42.8	-40.8	16.7	17.5	21	18.4	-65	-39	-94.7	-66.2	-48.8	-47.6	-47.6	-48	-63	-53.5	-56.5	-57.7
RIL128	26	63.5	13.6	7.04	145.1	92.9	2214	40.2	179.1	27	27	31	28	164	150	153.333	155.778	1	1	1	1	-36.2	-36.5	-33.6	-35.4	-20.5	-19.6	-33.4	-24.5	-25.1	-25.7	-18.1	-23	62.1	61.5	62.1	61.9	-36.2	-36.5	-33.6	-35.5	-25.1	-25.7	-18.1	-23	-37.9	-38	-36.8	-37.6
RIL129	41	74.5	18.5	6.6	156.7	92.1	1882.9	44	113	38	35	39	37	110	114	147.5	123.833	0.43	0.55	0.24	0.38	-43.6	-31.1	-25.7	-33.9	-32.4	-20.6	-42.6	-34.1	-27.4	-20.2	-12.3	-19.9	21.8	34.1	14.7	21.4	NA	-48.1	NA	-9.6	-33.5	-23.1	-19.6	-25.9	-42.3	-32.8	-24.5	-33.3
RIL12	36	59	20.4	6.99	169.8	92.5	2095.6	36	120	35	34	NA	35	136	160	156	150.667	0.5	0.68	0.41	0.53	-67.4	-58.6	-67	-64.3	-31.6	-41.6	-40	-37.7	-49.6	-37.8	-45.3	-44.2	15.2	26.2	13	18.1	-44.1	-79.7	NA	-41.2	-55.9	-41.5	-55	-50.8	-68.2	-58.5	-66.3	-64.3
RIL130	25	45	19.7	7	162.3	92.8	1891.4	32.4	144.2	24	25	26	25	188	280	212	226.667	0.11	0.11	0.13	0.12	-72.9	-36.9	-61.3	-52	-73.3	-64.2	-17.4	-54.7	-38.4	-14.4	-50.9	-29.5	2.4	5.7	4.2	4.1	NA	NA	NA	NA	-81.2	-33.3	-68.6	-54.1	-59.9	-32.8	-62.5	-47
RIL131	27	57.5	20.5	6.76	160.6	92	1719.1	38.6	67	29	30	31	30	200	270	210	226.667	0.9	0.84	0.97	0.91	-46.5	-54	-42.1	-47.3	-29.8	-41.9	-37.4	-34.7	-30.8	-32.7	-24.2	-29.6	45.6	36.3	52.5	45	-48.4	-58.9	-42.7	-49.6	-31.4	-34.2	-24.3	-30.3	-48.5	-54.9	-44.6	-49.2
RIL132	27	62.5	19.6	6.75	153	92.4	1978.8	39.3	95.4	32	30	28	30	194	214	150	186	0.99	0.96	0.98	0.98	-40.6	-45.6	-44.6	-43.6	-18.8	-30.2	-36	-28.3	-30	-29.6	-27.3	-29	57.1	49.9	50.4	52.5	-40.7	-46.3	-45	-44	-30	-29.9	-27.4	-29.1	-41.9	-47.8	-46.9	-45.6
RIL133	27	67	17.6	7.14	176	91.9	1966.7	37.4	114.4	30	27	29	29	134	164	223.333	173.778	0.96	0.99	0.99	0.98	-42.1	-43.9	-49.6	-45.2	-25.6	-22.2	-32.1	-26.6	-28.4	-31.5	-32.8	-30.9	51.7	52.2	47.2	50.4	-42.7	-44	-49.9	-45.5	-28.7	-31.6	-32.9	-31	-44.2	-45.5	-51.5	-47.1
RIL134	28	62	17.5	7.33	151.6	93.2	2239.2	35.1	166.4	33	32	31	32	118	148	130	132	NA	0.85	0.95	0.9	NA	-47.6	-47.5	-47.6	NA	-34	-22.4	-28.2	NA	-30	-34.9	-32.4	NA	42	48.6	45.3	NA	-51.4	-48.2	-49.8	NA	-31.2	-35.2	-33.2	NA	-49.8	-49.2	-49.5
RIL135	31	58.5	19.7	6.57	143.4	92	1582	40.4	112.5	32	33	34	33	156	124	187.5	155.833	0.72	0.81	0.84	0.79	-61.8	-72.6	-80.3	-71.6	-75.4	-70.8	-76.7	-74.3	-28.7	-39	-43.7	-37.2	26.1	23.6	19.5	23.1	-83.5	-84.1	-90.1	-85.9	-32.9	-41.9	-46.2	-40.3	-52.6	-59.4	-61.1	-57.7
RIL136	34	56.5	18.5	6.95	145.5	92.9	2042.6	38.4	136.7	33	34	36	34	170	154	150	158	0.4	0.68	0.63	0.57	-85.9	-80.7	-77	-81.2	-53.3	-61.9	-54	-56.4	-58.1	-49.2	-48.8	-52	7.7	15.2	15.1	12.7	-71.3	-103.3	-102.3	-92.3	-71	-54.4	-54.6	-60	-74.2	-66.7	-68.4	-69.7
RIL137	27	55.5	20.1	6.41	138	92	1742.4	38	128.4	31	31	32	31	146	166	150	154	0.98	0.99	0.98	0.98	-47.3	-42.4	-43.4	-44.4	-36.5	-41.9	-60.5	-46.3	-28.8	-22.6	-19.6	-23.7	48.4	52.7	49.6	50.2	-47.9	-42.7	-44.3	-45	-29	-22.7	-19.8	-23.8	-49.4	-44.8	-43.3	-45.8
RIL138	27	64	18	6.78	132.6	92.4	1738.8	38.4	166.8	28	27	28	28	188	178	154	173.333	0.84	0.94	0.74	0.84	-49.8	-50	-57.1	-52.3	-38.7	-29.2	-42.7	-36.9	-30.1	-34.2	-35.5	-33.3	39	44.7	29.6	37.8	-54.8	-51.2	-67.2	-57.7	-31.6	-34.6	-38.2	-34.8	-51.6	-52	-57.2	-53.6
RIL139	38	71.5	14.7	6.81	124.6	92.5	1873.2	37.5	192.7	34	34	34	34	134	110	114	119.333	0.99	0.97	0.99	0.98	-40.2	-46.5	-46.4	-44.4	-25	-22.4	-13.7	-20.4	-26.9	-33.9	-38.2	-33	56.8	50.3	52.2	53.1	-40.5	-46.9	-46.5	-44.6	-26.9	-34.1	-38.3	-33.1	-41.6	-47.6	-47.5	-45.6
RIL13	33	62	18.8	6.73	148	92.4	1969.9	33.2	142.5	31	33	29	31	138	144	206	162.667	0.87	0.87	0.95	0.9	-51.3	-48.8	-53.4	-51.2	-26.7	-30.1	-27.3	-28.1	-36.5	-32.7	-38.6	-35.9	39.8	40	41.7	40.5	-54.2	-51.6	-54.5	-53.4	-37.5	-33.6	-39	-36.7	-53.1	-50.7	-54.6	-52.8
RIL140	34	77	21.2	7.46	159.2	92.4	1891.4	38	52.2	41	43	39	41	184	200	200	194.667	0.99	1	0.99	0.99	-33.8	-34.3	-41.3	-36.5	-17.2	-29.3	-17.1	-21.2	-25.2	-19.8	-31.7	-25.6	63.2	62.1	57	60.8	-33.9	-34.4	-41.4	-36.6	-25.2	-19.8	-31.8	-25.6	-35.6	-37.2	-42.5	-38.4
RIL141	55	68.5	17.9	6.95	140.4	92.5	1927.1	32.8	179.8	36	39	NA	38	76	166.667	183.333	142	0.83	0.92	0.94	0.9	-28.9	-29.7	-32.6	-30.4	-27.4	-63.4	-24.9	-38.6	-15.7	-8.8	-19.9	-14.8	54	55.9	61	57	-32.3	-32.8	-33.6	-32.9	-16.6	-9.3	-20.2	-15.4	-31.1	-32.2	-34.2	-32.5
RIL142	27	57	18	6.57	121.9	92.4	1841.6	44.9	126	29	29	30	29	160	168	180	169.333	0.55	0.78	0.78	0.7	-50.4	-53.6	-56.8	-53.6	-58.7	-40.9	-39.9	-46.5	-24.3	-33	-36	-31.1	24.8	34.1	31.8	30.2	-111.4	-60.7	-64.3	-78.8	-30.6	-35.1	-38.2	-34.6	-49	-54.8	-57.5	-53.8
RIL143	30	64	24	6.48	181.6	91.2	1739.9	39.2	51	41	38	38	39	190	238	222	216.667	0.67	0.82	0.73	0.72	-63.5	-61	-62.2	-62.5	-22.4	-20.6	-34.7	-27	-50.3	-48.8	-43.3	-47.2	24.6	31.1	26.4	26.6	-83.3	-63.9	-77.7	-77.2	-53.3	-49.9	-46.5	-49.9	-62	-61.2	-56.5	-59.6
RIL144	52	64.5	24.6	6.86	149.3	93	2022.3	37.6	85.5	41	41	34	39	156	136	166.667	152.889	0.98	0.95	0.99	0.97	-56	-55.6	-44.1	-51.9	-29.7	-34	-12.6	-25.4	-39.7	-37.4	-36.6	-37.9	39.9	39.3	54.6	44.6	-56.4	-56.6	-44.2	-52.4	-39.8	-37.8	-36.6	-38.1	-58	-57.8	-45.1	-53.6
RIL145	27	57	19	7.12	140.4	92.8	2123.1	40.9	104.9	27	28	27	27	154	210	187.5	183.833	1	0.94	1	0.98	-31.6	-34.7	-32.5	-32.9	-16.1	-21.9	-23.6	-20.5	-22.7	-23.1	-20.3	-22	67.2	58.6	64.8	63.6	-31.6	-35.5	-32.5	-33.2	-22.7	-23.4	-20.3	-22.1	-32.7	-36.6	-34.7	-34.7
RIL146	26	60	14.6	6.73	155.7	91.9	1773.7	37.6	111.9	30	29	28	29	254	306	320	293.333	0.95	0.93	0.9	0.93	-39.9	-41.1	-42.8	-41.2	-15.9	-31.8	-42.2	-30	-30.7	-24.9	-22.8	-26.2	55.3	52	47.9	51.7	-40.4	-42.5	-45.6	-42.8	-30.9	-25.4	-23.6	-26.6	-40.9	-43.7	-45	-43.2
RIL14	34	55.5	18.5	7.32	146.8	93.2	2333.9	32.8	161.4	33	32	33	33	134	136	177.5	149.167	0.16	0.38	0.32	0.29	-62.1	-57.6	-58.5	-59.4	-37.9	-49.6	-51.2	-46.3	-41.8	-33.4	-33.4	-36.2	5.3	15.8	12.1	11.1	NA	NA	NA	NA	-68.3	-45.6	-48.1	-54	-62.5	-57	-56.9	-58.8
RIL147	33	63	18.2	6.67	131.5	91.8	1746.6	34.4	137.1	34	34	35	34	166	192	168	175.333	0.62	0.75	0.59	0.65	-55.3	-58.8	-59.8	-58	-58.2	-49.1	-65.9	-57.7	-28.9	-34.4	-29.9	-31.1	25.7	28.9	22.5	25.7	-84.4	-70.4	-108	-87.6	-33.8	-37.3	-36.3	-35.8	-52.9	-57.7	-53.8	-54.8
RIL148	27	61	21.2	7.18	175.9	92	2085.1	39.8	103.9	28	29	29	29	284	186	184	218	0.96	0.98	0.99	0.97	-45.1	-44.4	-41.5	-43.7	-34.8	-27.1	-37.4	-33.1	-27.4	-30	-23.3	-26.9	49.2	51.6	53.9	51.6	-46	-44.8	-41.8	-44.2	-27.7	-30.2	-23.4	-27.1	-47.5	-46.3	-44.1	-46
RIL149	28	65	19.7	7.2	144.7	92.6	2348	41.9	85.6	30	31	31	31	132	166	145	147.667	0.63	0.64	0.64	0.64	-52.8	-60	-59.1	-57.3	-42.4	-47.3	-55.6	-48.4	-32	-36.2	-32.4	-33.5	27.8	24.1	24.5	25.5	-72.2	-80.2	-83.6	-78.7	-36	-40.6	-37.2	-37.9	-53.8	-59.1	-56.4	-56.4
RIL150	33	68.5	19.9	6.95	138.6	92.4	2349.7	42.8	149.2	36	38	38	37	140	130	114	128	0.98	0.99	1	0.99	-38.1	-39.5	-32.6	-36.7	-23.1	-19.4	-22	-21.5	-25.7	-28.7	-21.2	-25.2	58.8	58	65	60.6	-38.4	-39.7	-32.7	-36.9	-25.8	-28.7	-21.2	-25.2	-39.6	-40.9	-34.4	-38.3
RIL151	32	62	18.1	6.97	127.7	92.6	2248.1	46.1	152	33	33	34	33	106	154	147.5	135.833	0.98	0.89	0.99	0.95	-49.6	-43.9	-45.2	-46.2	-34.6	-46.6	-25	-35.4	-31.6	-22.5	-31.5	-28.5	46.5	45.7	52.3	48.2	-50.1	-47.4	-45.4	-47.6	-31.8	-23.4	-31.5	-28.9	-51.6	-45.6	-47	-48.1
RIL152	29	67	15.2	6.97	124	92.6	2160.5	40.1	123.2	34	34	33	34	168	160	150	159.333	0.34	0.45	0.22	0.34	-49.9	-55.9	-37.7	-47.8	-76.2	-64.1	-62.9	-67.7	-20.9	-27.5	-14	-20.8	15.3	18.6	12.2	15.3	NA	NA	NA	NA	-35.6	-37.2	-34.2	-35.7	-45.6	-52.2	-38	-45.2
RIL153	53	74.5	16.2	6.9	183.6	91.8	1911.2	32.9	113.2	49	49	53	50	214	238	230	227.333	0.75	0.61	0.93	0.76	-54.6	-67.7	-55.1	-59.1	-29	-37.6	-20.4	-29	-38.5	-47.1	-43.3	-43	32	20.3	40.5	30.9	-61.2	-32.3	-56.2	-49.9	-40.6	-52.6	-43.7	-45.6	-56.6	-68.5	-56.4	-60.5
RIL154	36	62.5	15.2	6.84	127.5	92.6	1877.1	38.1	177.1	34	38	36	36	154	124	128	135.333	1	0.99	0.99	0.99	-40.9	-36.5	-32.7	-36.7	-20.7	-23	-19.3	-21	-29.4	-24.4	-22.3	-25.4	57.1	60.1	65.1	60.8	-41	-36.6	-32.8	-36.8	-29.5	-24.4	-22.4	-25.4	-42.3	-38.1	-34.3	-38.2
RIL155	26	62	13.3	6.85	153	92.5	1843.5	39.9	173	32	29	26	29	234	164	230	209.333	0.74	0.83	0.74	0.77	-57.8	-55.6	-78.8	-61.1	-64.1	-54.9	-93.6	-66.3	-28.7	-29.6	-37.3	-30.8	28.7	34.1	19	28.9	-75	-62.7	-101.2	-75.3	-32.1	-31.5	-41.9	-33.8	-53.6	-54	-54.3	-53.9
RIL156	44	80.5	16.7	6.76	140.4	91.6	1920.2	34.1	206.5	43	43	43	43	106	140	154	133.333	0.26	0.22	0.26	0.24	-17.3	-69.2	-15.7	-42.9	-2.8	-47.4	-2.6	-25	-15.5	-44.4	-14.1	-29.6	16.7	6.6	17.6	11.9	NA	NA	NA	NA	-16.8	-70.8	-15.4	-43.5	-15.5	-65.8	-13.4	-40.1
RIL157	47	63	20.6	6.81	171.9	92.1	2043.6	36.8	70.2	41	41	39	40	144	150	150	148	0.17	0.2	0.43	0.28	-72.9	-62.5	-51.7	-60.3	-87.6	-39.6	-44.3	-51.1	-34.3	-41.5	-29.9	-35.4	4.9	7.2	19	11.4	NA	NA	-46.2	-18.5	-82.7	-68.8	-39.3	-59.8	-54.5	-62.1	-52.5	-56.7
RIL158	39	69	16.8	6.97	148.2	92.4	1921.7	37.5	162.4	38	41	36	38	146	400	68	204.667	0.99	0.97	1	0.99	-41.9	-38.3	-36.5	-38.9	-31.9	-39.5	-35.2	-35.6	-26.3	-20.5	-19.7	-22.2	54.5	55.6	59.4	56.5	-42	-39.1	-36.5	-39.2	-26.3	-20.7	-19.7	-22.2	-44.1	-40.5	-37.4	-40.7
RIL159	31	62	18.4	7.27	145.1	92.8	2374.6	33.2	135.9	32	32	32	32	142	210	150	167.333	0.22	0.54	0.06	0.28	-65.7	-72	-73.5	-70.4	-53.5	-63.9	-38	-51.8	-38.9	-40.8	-56.2	-45.3	7.4	15.6	1.8	8.3	NA	-142.3	NA	-47.4	-64.6	-49.1	NA	-37.9	-61.7	-61.6	-71.3	-64.9
RIL15	32	65	9.1	7.32	155.9	92.9	2086.5	34.5	119.9	34	35	43	37	102	96	170	122.667	0.85	0.94	0.88	0.89	-51.2	-42.3	-46.8	-46.7	-29.9	-25.4	-32.4	-29.3	-35	-28.6	-29.8	-31.2	39.6	50.6	42.3	44.2	-55.3	-43.2	-49.5	-49.3	-36.3	-29	-30.7	-32	-49.1	-42.7	-49.4	-47.1
RIL160	27	62.5	14	7.57	157.1	92.7	2191.7	34	73.3	29	30	29	29	260	294	252	268.667	0.73	0.63	0.57	0.64	-52.8	-43.6	-39.4	-45.2	-96.1	-79.4	-96.7	-90.7	-18	-16.2	-10.1	-14.8	31.1	30.9	29.4	30.5	-84.9	-106.3	-141.4	-110.9	-21.6	-20.3	-15.1	-19	-43.4	-41.2	-34.6	-39.7
RIL162	30	46.5	15.4	7.53	147.5	93.3	2218.3	32.4	187.6	27	28	30	28	190	182	186	186	0.99	0.99	0.98	0.99	-39.4	-39	-43.4	-40.6	-27.3	-27.1	-30.3	-28.2	-25.2	-25	-27.9	-26	57.7	58.1	52.7	56.2	-39.5	-39	-43.7	-40.7	-25.2	-25	-28	-26.1	-41.8	-41.2	-45.6	-42.9
RIL163	53	95	16.9	7.07	156.9	92.1	2175.5	37.7	109.9	56	60	65	60	16	20	30	22	0.29	0.39	0.29	0.32	-68.5	-63.9	-52.2	-61.5	-68	-62.5	-52.9	-61.1	-36.7	-34.4	-28.2	-33.1	8.3	13.5	12.7	11.5	NA	NA	NA	NA	-61.3	-47.2	-43.7	-50.7	-56.4	-56.3	-50.4	-54.4
RIL164	28	59	25	7.1	161.4	92.9	2193.6	41.6	102.2	33	31	33	32	200	214	308	240.667	0.82	0.58	0.87	0.75	-49.2	-58	-55.9	-54.4	-20.1	-38.4	-35.5	-31.3	-37.7	-37.8	-37	-37.5	38.9	22.8	35.4	32.4	-51.9	-88.2	-59.6	-66.6	-38.7	-42.8	-38.2	-39.9	-50.6	-59	-57.2	-55.6
RIL165	58	80	15.2	7.25	157.1	92.7	2192.5	34.9	119.2	49	56	49	51	218	130	0	116	0.02	0.04	0.06	0.04	NA	-70.4	-68.2	-68.9	NA	-15.4	-8.8	-11	NA	-60.9	-62.7	-62.1	0	1.1	1.9	1	NA	NA	NA	NA	NA	NA	NA	NA	NA	-70.6	-71.9	-71.4
RIL166	28	66	10.9	7.3	186.6	92.2	2011.7	39.5	108.3	31	31	30	31	218	238	122.5	192.833	0.95	0.98	0.97	0.97	-49	-49.3	-51.7	-50	-24.3	-21.6	-18.6	-21.5	-35.4	-37	-40.8	-37.7	46.3	48	45.7	46.7	-49.7	-49.6	-52	-50.4	-35.7	-37.1	-40.9	-37.9	-50.7	-50.8	-52.9	-51.5
RIL16	33	58	16.8	6.77	144.9	92.7	1956.7	39.4	134.6	30	31	31	31	182	216	196.667	198.222	0.93	0.95	0.92	0.93	-57.9	-54.2	-49.3	-53.8	-30.3	-26.6	-28.3	-28.4	-41.2	-39.3	-33.9	-38.1	37.6	42	44	41.2	-59.2	-55.2	-51	-55.1	-41.6	-39.7	-34.5	-38.6	-59.5	-55.7	-51.1	-55.4
RIL167	25	54.5	15.6	7.26	137.9	92.9	2250	38.4	193.5	25	25	26	25	248	308	264	273.333	0.83	0.9	0.6	0.77	-52	-51.3	-50	-51.1	-38.8	-46.3	-56	-47	-32.1	-29.1	-24.7	-28.6	37.2	40.4	27.4	35	-57.2	-55.1	-31.2	-47.8	-33.6	-30.1	-30.4	-31.4	-53.6	-51.8	-49.1	-51.5
RIL17	26	52	18.1	6.83	131.5	92.7	1902.1	36.5	81.8	25	28	25	26	168	150	103.333	140.444	0.99	0.97	0.99	0.99	-43.8	-42.3	-41.6	-42.6	-16	-16.7	-14	-15.6	-34.5	-32.6	-33.3	-33.5	53.6	53.9	56.5	54.7	-43.9	-42.5	-41.6	-42.7	-34.6	-32.7	-33.3	-33.5	-44.8	-43.3	-42.3	-43.5
RIL18	25	46	14.9	6.98	144.8	92.7	2093.7	36.4	146.1	23	22	23	23	208	138	90	145.333	0.37	0.27	0.13	0.28	-55.5	-63	-49.9	-57.4	-31.6	-60.4	-53.1	-47.4	-38.3	-34.7	-25.5	-34.3	14.9	9.5	6.2	11	NA	NA	NA	NA	-46.9	-54.2	-69.3	-54.3	-57.1	-58.3	-49.8	-56.2
RIL19	37	58.5	21.8	6.93	155.8	92.3	1950.9	37.5	65	31	32	36	33	228	178	230	212	0.56	0.46	0.38	0.47	-68.8	-53	-59.4	-60.4	-63.9	-111.1	-60.9	-78.6	-37.9	-16	-31.4	-28.4	17.3	19.5	14.3	17	-123.2	NA	NA	-41.1	-45.5	-26.6	-44	-38.7	-60.8	-41	-55.2	-52.3
RIL20	29	55	16.7	6.92	158.1	92.4	1949.1	42.2	98.9	30	28	28	29	140	190	182.5	170.833	0.94	0.74	0.55	0.74	-57.5	-53.5	-58.7	-56.5	-24.4	-37.6	-49.6	-37.2	-43.5	-33.9	-34.1	-37.2	38.8	32.3	21	30.7	-58.4	-62.4	-37.5	-52.8	-43.9	-36.4	-41.1	-40.5	-59	-55	-57.3	-57.1
RIL21	27	53.5	18.4	6.67	140.4	91.9	1781.4	45.5	212	28	29	30	29	214	146	170	176.667	0.99	0.98	0.99	0.99	-42.9	-42.7	-47.4	-44.3	-30.8	-30.1	-22.7	-27.9	-26.9	-27.1	-34.8	-29.6	53.5	53.3	49.6	52.2	-43.1	-43	-47.6	-44.6	-27	-27.2	-34.8	-29.7	-45.3	-45.1	-48.9	-46.4
RIL22	33	65.5	20.1	7.13	156.2	92.3	2143.1	39.3	87.5	33	29	30	31	144	158	180	160.667	0.86	0.86	0.97	0.9	-55.9	-56.1	-57.8	-56.6	-45.8	-50.2	-43.7	-46.6	-33	-31.8	-35.6	-33.5	35.3	35.5	38.4	36.4	-60.9	-61.2	-58.5	-60.2	-34.4	-33.2	-35.9	-34.5	-56	-54.6	-57.8	-56.1
RIL23	30	71	19	6.7	129.1	92.2	1821	37.7	111.1	33	NA	31	32	240	166	242.5	216.167	0.33	0.44	0.16	0.34	-63.5	-59.1	-42.4	-57.5	-46	-52.8	-21.5	-43.8	-41.4	-33.5	-30.4	-36.1	10.7	16.5	7.8	12.4	NA	-47.7	NA	-19.1	-54.3	-44.4	-45.9	-48.7	-62.3	-57.1	-44	-56.6
RIL24	35	65.5	21.2	7.02	143.7	92.9	2079.4	37.7	115.5	33	34	33	33	184	166	200	183.333	0.49	0.24	0.25	0.33	-67.8	-64.3	-19.4	-50.5	-64.1	-92	-77.1	-77.7	-37.3	-29.3	-3.1	-23.2	15.9	8.3	17.2	13.8	-52.9	NA	NA	-17.6	-47.2	-56.5	-13.4	-39	-60.3	-51.9	-22.6	-44.9
RIL25	34	62	18.8	7.23	133.8	92.9	2232.6	37.3	141.3	32	30	33	32	156	144	125	141.667	0.64	0.36	0.4	0.48	-49.9	-28.8	-48.3	-41.1	-55.3	-86	-72.1	-70.9	-25	-6.6	-19.4	-16.5	29.7	20.4	18.5	23.8	-87.2	NA	NA	-34.9	-29.6	-14.7	-30.6	-23.8	-49.1	-27.5	-44.9	-39.6
RIL26	36	57.5	17.2	6.86	156.9	92	1773.3	36.8	95.5	36	36	34	35	162	236	224	207.333	0.97	0.93	0.91	0.94	-43.8	-48.6	-48.3	-46.9	-20.9	-26.4	-29.1	-25.5	-32	-34.1	-32.6	-32.9	53	45.9	44.8	47.9	-44.1	-49.8	-50.1	-48	-32.2	-34.5	-33.2	-33.3	-45.3	-50.5	-50.3	-48.7
RIL27	28	58.5	17.6	7.05	167	91.8	1879.3	38	59.6	27	28	30	28	198	352	214	254.667	0.99	0.99	1	0.99	-39	-37.6	-38.5	-38.4	-17	-20.4	-20.7	-19.4	-29.3	-26.4	-27.2	-27.7	59	60.1	59.2	59.4	-39.1	-37.8	-38.5	-38.5	-29.4	-26.5	-27.2	-27.7	-40.1	-39.2	-40.2	-39.8
RIL28	30	59	15	7.02	162.3	91.8	1808.6	43	138.4	28	27	27	27	320	194	230	248	0.89	0.71	0.57	0.72	-56.3	-49.9	-51	-52.4	-49.3	-67.8	-80.5	-65.9	-32.8	-21.5	-19.6	-24.6	35.8	32.1	25	31	-60.8	-73.4	-124.6	-86.3	-33.8	-25.1	-26	-28.3	-56	-47.2	-44.9	-49.4
RIL29	31	58.5	17.8	6.98	134.8	92.6	1968.9	32.9	98.8	32	32	33	32	142	232	200	191.333	1	0.79	0.79	0.86	-51.5	-55.8	-52.9	-53.4	-19.7	-38	-28.6	-28.7	-40.1	-35.8	-37.2	-37.7	46.9	32.9	35.5	38.4	-51.5	-62.5	-58.4	-57.4	-40.1	-37.8	-38.9	-38.9	-52.8	-57	-54.7	-54.8
RIL30	30	59.5	19.3	6.53	142.8	92.3	1781.1	39.6	93.2	29	30	30	30	268	268	224	253.333	0.91	0.32	0.5	0.58	-54.7	-66.9	-54.6	-58.7	-25.7	-72.2	-64.3	-54.1	-40.2	-34.1	-26.1	-33.5	38.9	10.3	20.5	23.2	-56.5	NA	-60.1	-38.9	-40.9	-59.3	-34.4	-44.9	-56.4	-57.4	-50.8	-54.9
RIL31	31	63	16.8	6.79	187.5	91.9	1959.7	42.8	132.8	31	30	31	31	252	264	210	242	0.97	0.99	0.99	0.98	-42.8	-39.5	-37.8	-40	-13.3	-12.7	-10.2	-12	-34.9	-31.9	-31.6	-32.8	53.4	58	60.6	57.3	-43.1	-39.6	-37.9	-40.2	-35	-32	-31.7	-32.9	-43.5	-40.1	-38.1	-40.6
RIL33	32	62.5	18.3	6.68	150.9	92.3	1844.8	34.9	98.8	32	34	36	34	202	242	176	206.667	0.87	0.65	0.49	0.67	-51.7	-36.9	-36.8	-41.8	-37	-59.2	-57	-51.1	-32.5	-14	-14.7	-20.4	39.1	36.3	26.6	34	-55	-63.9	-38.8	-52.6	-33.5	-17.5	-20.9	-23.9	-52.9	-38.6	-38.4	-43.3
RIL34	36	63	18.6	7.08	163.9	92.2	2179.7	32.2	81.7	36	35	34	35	192.5	206	242	213.5	0.95	0.97	0.98	0.96	-54.4	-54.4	-50.7	-53.2	-20.1	-16.6	-18.1	-18.2	-42.6	-44.6	-40.1	-42.4	41.3	41.8	46.8	43.3	-54.9	-54.9	-51	-53.6	-42.9	-44.8	-40.2	-42.6	-55.7	-55.6	-51.9	-54.4
RIL35	31	61	18.4	7.31	157.4	92.7	2259.4	33.3	139.4	31	29	31	30	140	130	133.333	134.444	0.96	0.99	0.85	0.93	-46.5	-44.6	-50.8	-47.3	-41.8	-37.2	-75.6	-51.5	-26.1	-26	-20.4	-24.2	48	51.4	38.7	46	-47.4	-44.8	-60.9	-51.1	-26.4	-26.1	-22.3	-24.9	-48.4	-46.9	-45	-46.7
RIL36	37	62	21.1	7.05	135.6	93	2314.1	37.1	136.8	39	38	39	39	114	120	120	118	0.97	0.98	0.97	0.97	-60.9	-55.5	-53.3	-56.5	-16.5	-25.6	-30.2	-24.1	-50.9	-41	-36.8	-42.9	37.3	42	43.2	40.8	-61.2	-55.9	-54	-57	-51	-41.1	-37.1	-43.1	-61.6	-55.1	-52	-56.2
RIL3	67	74	23.8	6.62	164.5	92.2	2108.8	40.9	137.8	61	59	65	62	134	226	108	156	0.73	0.57	0.85	0.72	-68.6	-71.3	-71.4	-70.4	-24.4	-22.1	-21.2	-22.6	-54.3	-58.2	-58.7	-57.1	22.4	16.1	23.7	20.7	-74.5	-85.9	-73.8	-78	-56.4	-61.7	-59.7	-59.3	-64.7	-67.2	-67.9	-66.6
RIL37	31	61	20.9	6.53	145.7	91.5	1646.6	37	146.3	34	32	31	32	120	198	166	161.333	0.98	1	0.94	0.97	-38.1	-34	-36.4	-36.2	-12.5	-18.3	-22.2	-17.6	-30.7	-24	-24.6	-26.4	59	64.2	56.9	60	-38.2	-34.1	-37.4	-36.5	-30.7	-24.1	-24.9	-26.6	-38.6	-35.4	-38.4	-37.5
RIL38	36	58.5	17.1	6.87	138	92.6	1987.5	35.4	166.6	31	31	29	30	128	136	126	130	0.89	0.55	0.59	0.68	-60.5	-54	-44	-52.8	-40	-74.9	-73.5	-62.8	-39.4	-23	-17.3	-26.5	33.6	23	28.4	28.3	-63.9	-47.4	-36.6	-49.3	-40.4	-30.3	-22.1	-31	-60.9	-48.5	-41.9	-50.4
RIL39	29	49	17.4	6.35	129.4	92.8	1697.8	35.6	192.1	28	30	30	29	274	220	226	240	0.62	0.34	0.22	0.4	-57.8	-59	-61.3	-59.4	-28.2	-42	-36.9	-35.7	-42.1	-37.2	-43.5	-40.9	24.6	12.1	8.3	15	-31.7	NA	NA	-10.6	-46.2	-50.1	-57.2	-51.2	-59.4	-58.8	-59.4	-59.2
RIL40	28	61	16.3	7.27	145	93	2212.7	37.9	94	28	29	29	29	162	172	178	170.667	0.98	0.99	0.96	0.97	-45.5	-34.8	-41	-40.4	-24.9	-27.2	-17.3	-23.1	-31.9	-21.1	-31.1	-28	51.5	61.4	54.8	55.9	-45.9	-35	-41.5	-40.8	-32	-21.2	-31.3	-28.1	-47.4	-37.4	-42.1	-42.3
RIL42	32	56.5	16.5	6.78	140.6	92.6	1985	32.5	156.9	31	30	31	31	140	138	115	131	0.33	0.19	0.15	0.24	-63.5	-68.8	-71.4	-67.2	-53.4	-82.4	-67.7	-67.9	-36.9	-33.8	-38.9	-36.1	11.5	5.8	4.4	7.8	NA	NA	NA	NA	-51.5	-71.8	-85.2	-66.3	-60.3	-56.1	-60.3	-58.6
RIL43	31	60	23.9	6.56	155.9	92.5	1620.3	37.7	170.1	28	29	27	28	166	152	202.5	173.5	0.99	0.99	0.97	0.99	-37.8	-34.4	-34.9	-35.7	-17.4	-22.6	-30.8	-23.6	-28	-22.5	-19.8	-23.4	60.6	62.7	59.7	61	-37.9	-34.5	-35.5	-36	-28.1	-22.5	-20	-23.5	-39	-36.5	-37.9	-37.8
RIL44	32	54	17.1	6.59	131.4	92	1712.1	33.3	194	31	30	32	31	112	148	86.667	115.556	1	0.99	0.98	0.99	-39.8	-36.5	-37.8	-38	-16.3	-19	-28.8	-21.4	-30.4	-26	-23.5	-26.6	58.8	61.6	57.9	59.4	-39.8	-36.6	-38.1	-38.1	-30.4	-26	-23.6	-26.7	-40.8	-38	-40.2	-39.6
RIL45	35	60	19.2	7.21	143.7	92.9	2015.3	39.5	77.4	33	33	33	33	152	202	225	193	0.96	0.92	0.71	0.86	-43.7	-45.5	-51.8	-47	-42.5	-36.7	-44.4	-41.2	-23.6	-27.1	-30.4	-27	50.4	46.8	30.9	42.7	-44.8	-47.6	-71.8	-54.7	-23.9	-27.7	-33.6	-28.4	-45.6	-47.8	-52.7	-48.7
RIL46	59	83.5	21.9	7.11	163	91.9	2187.8	37.1	85.5	67	NA	61	64	48	78	40	55.333	0.91	0.87	0.87	0.88	-50.9	-47.7	-48.5	-49	-21	-20.5	-20.4	-20.6	-38.9	-36	-36.8	-37.2	43.2	42.8	43.2	43.1	-52.3	-49.6	-50.3	-50.7	-39.5	-36.7	-37.5	-37.9	-52.3	-49.1	-49.9	-50.5
RIL47	29	55.5	16.9	6.81	149.3	92.3	1917	38.8	170.4	30	28	28	29	154	162	146	154	0.93	0.83	0.86	0.88	-46.9	-42	-49.8	-46.2	-38.4	-44	-36.6	-39.7	-27.7	-21.6	-30.9	-26.8	46.4	44.4	40.8	43.9	-48.5	-47.6	-53.8	-50	-28.2	-23	-32.1	-27.8	-49.1	-44.4	-51.6	-48.4
RIL48	29	57.5	16.5	7.15	152.1	93	2134.7	32.9	150.3	26	28	27	27	152	178	156	162	0.97	0.99	0.88	0.95	-43	-43.4	-43.1	-43.2	-29.7	-46.2	-40.2	-38.7	-27.5	-22.2	-23.7	-24.4	52.9	51.5	46.8	50.4	-43.6	-43.6	-46.9	-44.7	-27.7	-22.2	-24.7	-24.9	-45.4	-45.3	-45.4	-45.4
RIL49	34	68.5	18	6.82	130.6	92.9	1889.8	35.4	169.7	33	34	34	34	158	130	110	132.667	0.93	0.99	0.95	0.95	-51.5	-37.5	-42	-43.7	-29.5	-28.8	-35	-31.1	-35.4	-22.8	-24.6	-27.6	43	58.8	51.7	51.2	-52.9	-37.7	-43.1	-44.6	-36	-22.9	-24.9	-27.9	-53.4	-40.1	-44.6	-46
RIL4	35	56	16	7.27	139.5	93	2197.1	36.7	196.2	33	33	34	33	220	184	213.333	205.778	0.44	0.39	0.23	0.36	-75	-82.3	-69.6	-75.6	-52.2	-90.1	-31.8	-58	-47.9	-41.3	-52.1	-47.1	11.1	9	7.3	9.1	-57.6	NA	NA	-19.2	-59.4	-59.4	-69.2	-62.7	-68.1	-56.9	-61.9	-62.3
RIL50	26	63	17.6	6.89	140.3	92.7	1748.1	41.5	124.2	27	27	28	27	158	188	134	160	0.96	0.94	0.79	0.9	-65.1	-55.6	-46.9	-55.9	-34.5	-69.1	-82.4	-62	-46.1	-25.7	-16.4	-29.4	31.8	38.5	37.4	35.9	-66.1	-58.4	-65.7	-63.4	-46.5	-26.4	-18.9	-30.6	-65.9	-50.8	-41.8	-52.8
RIL51	33	67	20.4	7.03	143.9	91.8	2064.1	30.9	93.3	38	35	NA	37	270	216	274	253.333	0.93	0.76	0.62	0.77	-62.8	-56.4	-57.7	-59	-19.2	-24.9	-28.5	-24.2	-51.4	-42.3	-41.8	-45.2	34	32.3	24.3	30.2	-63.7	-65.4	-31.9	-53.7	-51.8	-44.5	-46.7	-47.7	-63.1	-55.6	-56.3	-58.3
RIL52	37	61.5	18.1	7.06	136.1	92.8	2040.2	37.8	96.6	38	36	38	37	136	148	130	138	0.74	0.17	0.37	0.43	-56.6	-13.8	-39.3	-36.6	-35.6	-2	-11.9	-16.5	-37.5	-12.5	-32.4	-27.5	30.7	13.8	19.7	21.4	-65.6	NA	NA	-21.9	-40.1	-14	-35.9	-30	-52.6	-10.8	-40.3	-34.6
RIL53	27	47	19	7.16	145.4	93.1	2007.1	30	132.1	27	29	27	28	212	216	150	192.667	0.86	0.77	0.59	0.74	-56.7	-59.8	-51.9	-56.2	-22.5	-32.4	-39.8	-31.6	-43.7	-42	-32.1	-39.3	35.3	29	24.7	29.6	-59	-66.2	-31.6	-52.3	-44.6	-44.1	-38.6	-42.4	-58.2	-61.1	-53.4	-57.6
RIL54	28	55.5	18.2	6.87	145.2	92.5	1861.5	34.2	100.8	26	24	28	26	224	252	270	248.667	0.15	0.14	NA	0.15	-68.2	-76.4	NA	-72.3	-59.9	-66.5	NA	-63.2	-39.2	-43.6	NA	-41.4	4.7	3.6	NA	4.2	NA	NA	NA	NA	-84.2	-39.6	NA	-61.9	-61.9	-63.7	NA	-62.8
RIL55	48	63.5	23.9	6.72	174.5	91.7	1752	29.9	104.1	42	43	43	43	130	144	162	145.333	0.98	0.98	0.99	0.98	-51	-51.6	-48.3	-50.3	-13.1	-16.2	-12.6	-13.9	-43.1	-42	-40.7	-41.9	47.6	44.8	50.1	47.5	-51.1	-51.9	-48.4	-50.5	-43.1	-42.1	-40.7	-42	-51.6	-52.5	-48.9	-51
RIL56	49	72	19.3	6.88	148.1	92.2	1901.7	32	141	42	45	43	43	114	62.5	122	99.5	0.9	0.32	0.39	0.63	-55.6	-82.8	-82.1	-69	-25.5	-58.8	-70.7	-45.1	-41.2	-52.2	-47.2	-45.4	38.6	6.6	8.4	23	-57.4	NA	NA	-28.7	-41.9	-69.8	-63	-54.2	-55.1	-75.8	-71.1	-64.3
RIL57	27	64	20.8	7.26	186.7	91.9	1993.1	38.1	96.7	30	31	29	30	140	174	183.333	165.778	1	1	0.98	0.99	-37.4	-37.4	-39	-37.9	-19.6	-17.3	-17.6	-18.2	-26.5	-27.7	-29.4	-27.9	61	61.4	57.9	60.1	-37.4	-37.4	-39.1	-38	-26.5	-27.7	-29.4	-27.9	-38.9	-38.6	-40.4	-39.3
RIL58	30	64	16.9	6.72	137.4	92.5	1723.1	33.7	189.4	33	33	32	33	198	250	226.667	224.889	0.89	NA	0.96	0.93	-62.7	NA	-61.6	-62.2	-40.2	NA	-43.3	-41.8	-41.6	NA	-39.1	-40.3	31.5	NA	35	33.2	-65.9	NA	-62.5	-64.2	-42.7	NA	-39.4	-41	-62.1	NA	-61.2	-61.7
RIL5	37	59.5	13.6	7.19	138.5	93	2168.4	37.5	141.7	32	30	30	31	138	194	192	174.667	0.89	0.87	0.96	0.91	-53.1	-55.7	-47.4	-52.1	-39.7	-58.3	-33.6	-43.9	-32.8	-28.7	-29.9	-30.5	39.1	35.5	47.7	40.8	-56.3	-61	-48.2	-55.2	-33.8	-30.1	-30.2	-31.3	-54.5	-53.3	-49.5	-52.4
RIL6	30	63.5	19.5	6.76	158.6	92.2	1877.6	37.2	185.2	27	25	27	26	216	244	182	214	0.66	0.31	0.45	0.47	-53.8	-55	-60.7	-56.5	-36.8	-61	-48.3	-48.7	-34.5	-27.2	-36.3	-32.7	29.1	12.9	16.6	19.5	-28.6	NA	NA	-9.5	-38.5	-45.1	-45.3	-42.9	-55.4	-52.4	-59.2	-55.7
RIL75	45	68.5	20	7.07	154.8	92.3	2106.7	44.1	124.2	38	34	41	38	120	275	104	166.333	0.83	0.95	0.97	0.94	-65.1	-49.4	-47	-50.8	-45.2	-22.8	-22.9	-27.1	-41.5	-36.6	-34.2	-36	27.6	46.4	50	45.2	-71.2	-50.2	-47.4	-52.4	-43.4	-36.9	-34.4	-36.5	-63.4	-50.6	-48.1	-51.4
RIL76	25	47.5	18.9	6.57	128.2	93.2	1965.9	35.6	137.4	25	29	24	26	232	180	226	212.667	0.86	0.93	0.73	0.84	-46.4	-51.6	-54	-50.7	-18.3	-14	-33.7	-22	-35.8	-43.2	-36.9	-38.6	42.5	43.1	31.5	39.1	-48.2	-52.2	-82.5	-61	-36.5	-43.4	-40.5	-40.1	-47.6	-52.5	-53.1	-51.1
RIL77	41	54.5	19.1	6.94	153.8	92.1	2049.8	44.4	106.2	33	35	34	34	146	108	138	130.667	0.31	0.63	0.31	0.44	-62.2	-62.3	-71.9	-66.1	-86.1	-52.2	-69.8	-66	-26.4	-36.6	-38.8	-35.5	11.1	22.1	9	14.7	NA	-36.4	NA	-14.6	-46.7	-42.3	-59.2	-50	-50.9	-59.8	-59.8	-58
RIL78	32	52	20.2	7.47	155.4	92.8	2087.6	36	81.7	31	32	30	31	110	136	186	144	0.77	0.96	0.88	0.87	-63.1	-50.5	-54	-55.8	-59.3	-40.4	-51.2	-50.3	-34.6	-30.1	-30	-31.6	27.1	44.4	37.7	36.4	-74.4	-51.5	-59.5	-61.8	-37.4	-30.5	-31.3	-33.1	-58.5	-52.1	-52.4	-54.3
RIL79	30	55	21.1	6.65	124.3	92.6	1927.3	39.2	142.3	30	32	31	31	204	208	240	217.333	0.1	0.21	NA	0.16	-60.9	-77.5	NA	-71.9	-44.7	-61.8	NA	-56.1	-37.8	-46.6	NA	-43.7	2.8	5.2	NA	4	NA	NA	NA	NA	-70.8	-74.8	NA	-73.5	-60.4	-66.2	NA	-64.3
RIL7	55	72	18.8	6.9	168.9	92.2	2090.9	48.4	80.7	39	41	38	39	186	160	176	174	0.26	0.39	0.35	0.33	-55.2	-29.2	-33.8	-40.5	-110.7	-79.3	-77.1	-91.4	-18.4	-7.1	-9.2	-12	11.2	23.7	19.8	17.9	NA	NA	NA	NA	-50.2	-15	-19.8	-30	-41.3	-26.1	-33.7	-33.7
RIL80	32	63.5	15.3	7.57	170.3	92.4	2361.8	33.6	75.5	31	32	32	32	174	204	184	187.333	0.81	0.98	0.82	0.87	-42.6	-45.6	-46.9	-45.1	-21.2	-17.6	-34.8	-24.5	-30.8	-35.4	-29	-31.7	42.6	49.6	40.8	44.3	-45.8	-45.9	-51.7	-47.8	-31.9	-35.5	-30.5	-32.6	-44.2	-46.8	-49.1	-46.7
RIL81	26	47.5	16.1	7.22	138.6	92.7	1992.6	35.9	143.9	26	24	23	24	178	310	303.333	263.778	0.38	0.33	0.2	0.3	-60.9	-66.9	-59.6	-62.4	-38.4	-58.2	-78.2	-58.3	-40.4	-38.8	-26.7	-35.3	13.8	10.9	7.6	10.7	NA	NA	NA	NA	-50.9	-57.4	-60.8	-56.4	-61.6	-60.7	-50.9	-57.7
RIL82	28	47.5	17.5	6.87	115.1	93.2	2063.2	34.3	149.5	26	31	26	28	262	266	232.5	253.5	0.81	0.98	0.66	0.82	-52.3	-50.6	-52.9	-51.9	-33.8	-20.7	-26	-26.8	-34.3	-38.8	-38.3	-37.1	36.6	46.2	28.9	37.3	-57.3	-50.9	-27	-45.1	-35.9	-38.9	-41.4	-38.7	-53.9	-52	-54.6	-53.5
RIL83	29	58.5	15.9	7.27	142.7	93.2	2403.3	53.8	139.4	28	29	27	28	172	144	202.5	172.833	0.27	0.48	0.31	0.35	-61.5	-79.2	-75.5	-72.1	-70.6	-91	-90.3	-84	-30.9	-38.5	-36.7	-35.4	9.8	12.1	8.5	10.1	NA	-78	NA	-26	-56.6	-51.6	-58.9	-55.7	-54.6	-56.6	-55.7	-55.6
RIL84	34	70	15.2	6.87	149.1	92.5	2319.4	40.8	223.7	38	33	38	36	126	132	86.667	114.889	0.14	0.5	0.39	0.34	-94.1	-66.3	-57.3	-68.3	-9.8	-30.7	-46.6	-32.9	-87.8	-48.9	-34.7	-51	0.8	17.3	15.7	11.3	NA	-34	-34.8	-27.5	-93	-57	-63.4	-66.8	-96.7	-59.3	-49.5	-62.9
RIL85	32	55	15.8	7.13	137.4	93.1	2185.9	42.2	102.4	28	30	30	29	182	178	102	154	0.33	0.57	0.47	0.46	-60.7	-62.6	-56.4	-59.9	-58.4	-46.3	-47.2	-50.6	-32.9	-38.9	-33.1	-35	12	20.3	19	17.1	NA	-95	NA	-31.7	-49.1	-44.7	-41.1	-45	-57.1	-61.5	-56	-58.2
RIL86	32	60	22.2	6.76	153.5	92.2	1743.6	37.8	129	30	29	31	30	314	300	206.667	273.556	0.99	0.99	0.96	0.98	-32.3	-42.2	-36.9	-37.1	-24.8	-18.2	-28.7	-23.9	-19.7	-31.8	-22.3	-24.6	64.1	55.4	57.5	59	-32.5	-42.4	-37.7	-37.5	-19.8	-31.9	-22.6	-24.7	-34.8	-43.5	-39.5	-39.3
RIL87	30	54	25.3	6.82	134.7	92.1	2162.1	47.6	139.7	30	30	30	30	196	196	210	200.667	0.96	0.99	0.93	0.96	-47.1	-52.6	-51.4	-50.4	-48.9	-36.3	-47.8	-44.3	-24.4	-33.7	-28.4	-28.9	46.6	44.1	41.9	44.2	-48.3	-52.9	-54.1	-51.8	-24.8	-33.8	-29.1	-29.3	-48.3	-54.3	-51.5	-51.4
RIL88	33	59.5	18.4	7.03	140.8	92.2	2205.1	34.9	106.7	31	31	30	31	146	116	120	127.333	0.71	0.87	0.91	0.83	-54.6	-51.4	-57.2	-54.4	-52.6	-57.4	-56.8	-55.6	-29.5	-25.7	-30.4	-28.6	29.9	39	36.4	35.1	-69.4	-57.2	-60.5	-62.4	-32.9	-27.1	-31.3	-30.4	-53.7	-49.6	-54.3	-52.6
RIL89	31	55.5	18.7	7.14	155.1	92.6	2091.6	41	113	29	28	28	28	120	112	128	120	0.4	0.73	0.36	0.5	-67	-49	-44.4	-53.5	-55.8	-70.6	-66.2	-64.2	-39.2	-20.4	-19.8	-26.5	12.6	33.5	17.2	21.1	NA	-66.8	NA	-22.3	-51.4	-23.5	-31.1	-35.3	-62.1	-46	-43.7	-50.6
RIL8	42	68	20.8	6.49	171.8	91.8	1978	47.2	85	28	28	27	28	130	92	184	135.333	1	1	0.96	0.99	-46.1	-37.6	-49.5	-44.4	-22.3	-25	-48.9	-32.1	-33.6	-24.7	-26.5	-28.3	52.4	59.2	44.5	52	-46.1	-37.6	-50.8	-44.8	-33.6	-24.7	-26.9	-28.4	-47.7	-39.8	-50.1	-45.9
RIL91	35	70	18	6.72	154.3	92.2	2147.8	45.5	160.5	33	34	35	34	106	108	80	98	0.62	0.76	0.42	0.6	-55.4	-57.3	-32.7	-48.5	-56.5	-44	-47.4	-49.3	-29	-35.2	-13.4	-25.9	25.5	30.4	25.6	27.2	-84.7	-66.4	NA	-50.4	-34.1	-37.7	-20.4	-30.7	-52.9	-57.4	-32.4	-47.6
RIL92	32	52.5	18.5	7.36	143.9	92.9	1972.2	35	144.3	29	31	30	30	176	196	200	190.667	0.3	0.55	0.3	0.38	-76	-58.6	-65.9	-66.8	-77.3	-30.6	-122.3	-76.7	-39.8	-43.1	-22.1	-35	7.9	19.9	10.6	12.8	NA	-29.3	NA	-9.8	-62	-48.5	-52.8	-54.4	-59.4	-57.8	-43.9	-53.7
RIL93	31	59.5	19.5	7.4	151.7	93.2	2428.5	38.2	97.5	28	28	28	28	212	196	214	207.333	0.99	0.98	1	0.99	-40.4	-43.6	-40.1	-41.4	-9.8	-14.2	-20.5	-14.9	-34.4	-35.2	-28.7	-32.7	58.1	53.5	58.4	56.7	-40.4	-43.8	-40.1	-41.4	-34.4	-35.3	-28.7	-32.8	-40.7	-44.4	-41.7	-42.3
RIL94	35	67	23.3	6.7	154.7	92	1960.5	40	74	28	36	34	33	118	204	192.5	171.5	0.4	0.64	0.79	0.61	-38.6	-45.1	-53.7	-45.8	-60.6	-37.4	-54.9	-50.9	-14.9	-26.6	-28.2	-23.2	20.5	33.9	33.6	29.3	NA	-90	-64.9	-51.6	-23.6	-30.4	-30.6	-28.2	-38.4	-44	-52.4	-44.9
RIL95	26	60	18.1	6.96	138.5	92.8	2047.4	36.6	113.3	30	30	30	30	274	280	288	280.667	0.12	0.57	0.23	0.34	-53.1	-69.3	-65.9	-64.7	-78.8	-34.7	-76.3	-60.2	-21.4	-50	-31.8	-37	5.1	17.1	7.7	11	NA	-35.5	NA	-14.2	-102	-56.3	-60	-66.9	-46.9	-68.8	-54.7	-58.8
RIL9	40	65.5	15.4	6.85	156.8	92.3	2231.3	43	130.3	32	34	36	34	116	110	136	120.667	0.98	1	0.99	0.99	-39.1	-39.6	-30.4	-36.4	-39.2	-29.5	-26.3	-31.7	-20.6	-24.5	-17.7	-20.9	55.6	57.3	65.5	59.5	-39.6	-39.7	-30.6	-36.6	-20.8	-24.5	-17.7	-21	-38.7	-40.7	-32.5	-37.3
RIL96	35	63	19.7	6.87	156.4	92.2	2091.4	37	71.8	34	35	34	34	110	144	132.5	128.833	0.89	0.92	0.97	0.93	-40.8	-37.5	-38.2	-38.8	-20.1	-23.5	-11.8	-18.5	-29.5	-24.9	-31.1	-28.5	49.3	55	58.5	54.3	-42.3	-38.8	-38.4	-39.8	-30.1	-25.4	-31.3	-28.9	-42.2	-39.5	-38.7	-40.1
RIL97	56	70	17.9	6.93	144.1	92.5	2123.5	42.8	152.2	34	33	34	34	154	136.667	135	141.889	0.93	0.97	1	0.98	-46.4	-38.7	-41.1	-44.5	-26.8	-20.5	-17.8	-23.6	-32	-27.5	-31.4	-31.7	48.1	58	56.9	52.3	-47.6	-39	-41.1	-44.9	-32.4	-27.6	-31.4	-31.8	-48.5	-40	-42.5	-46.2
RIL98	32	53.5	21.7	6.85	144	92.4	1957.4	36.9	97.5	32	24	32	29	108	144	130	127.333	0.92	0.99	0.98	0.96	-44.4	-40	-37.9	-40.8	-27.4	-30.2	-35.7	-31.1	-29.7	-25.5	-21.2	-25.5	47.5	55.5	56.6	53.2	-46.1	-40.1	-38.3	-41.5	-30.3	-25.6	-21.3	-25.7	-46.4	-42.2	-40.8	-43.1
RIL99	31	58.5	8.1	7.08	173.6	92.2	1851.5	25.2	158.1	30	32	30	31	188	188	120	165.333	0.94	0.95	0.67	0.83	-52	-51.8	-57.9	-53	-34.7	-33.7	-42.9	-35.6	-33.7	-34.1	-35.9	-34.3	39.1	43	26.2	36.1	-53.3	-53.2	-77.4	-60.9	-34.2	-34.5	-39.9	-36.1	-53.9	-53.3	-57.7	-54.1
[truncated: 1,520 more columns]

## Sheet: Supplemental Table S4
traits	Original markers	LOD original	Pheno2geno markers	LOD pheno2geno	LOD pheno - original	RNA-seq markers	LOD RNA-seq	LOD RNA-seq - LOD original	LOD RNA-seq - LOD pheno2geno
FLOLD_	MSAT127088	1.606	421651	1.82	higher	RSM_1_26.95	1.78	higher	lower
AR_30C_T50S_S_ws_jul.09	IND216199	2.02	749199	2.09	higher	RSM_2_18.15	1.54	lower	lower
DM10_	NGA248	2.46	205089	1.91	lower	RSM_1_8.65	2.51	higher	higher
NP10_	MSAT15	0.884	77539	1.23	higher	RSM_1_29.35	1.18	higher	lower
AR_.0_5Mannitol_AUC100_D_ns_okt.10	MSAt108193	0.792	154938	1.47	higher	RSM_1_8.55	0.94	higher	lower
Size_imbibed_Circ_D_feb.10	MSAT468	2.166	1430729	2.33	higher	RSM_4_17.55	1.58	lower	lower
AR_Dryseedlingweight1_D_ws_okt.10	CZSOD2	2.014	655777	2.1	higher	RSM_2_12.45	1.67	lower	lower
FTLD_A_jul.08	MSAT15	1.033	463308	1.06	higher	RSM_1_29.25	1.41	higher	higher
FTLD_B_jul.08	MSAT113	1.143	395971	1.29	higher	RSM_1_25.35	1.36	higher	higher
FTLD_C_jul.08	MSAT127088	1.155	407116	1.23	higher	RSM_1_26.85	1.32	higher	higher
FTLD_Avg_jul.08	MSAT113	0.903	407116	1.03	higher	RSM_1_29.25	1.3	higher	higher
Fresh_10C_AUC100_D_ns_aug.09	IND6375	2.109	106624	2.25	higher	RSM_1_5.75	1.7	lower	lower
Fresh_T50G_A_ns_sep.08	MSAT15	2.164	463308	2.63	higher	RSM_1_29.05	1.78	lower	lower
AR_.0_5Mannitol_Gmax_D_ns_okt.10	T27K12	1.065	154938	1.41	higher	RSM_1_8.55	0.9	lower	lower
Fresh_Gmax_A_ns_sep.08	IND6375	0.516	34795	0.34	lower	RSM_1_5.65	0.66	higher	higher
Fresh_Gmax_B_ns_sep.08	MSAt108193	0.329	144553	0.29	lower	RSM_1_9.05	0.68	higher	higher
Fresh_Gmax_C_ns_sep.08	MSAT15	0.39	154938	0.61	higher	RSM_1_8.95	0.81	higher	higher
Fresh_Gmax_ABC_ns_sep.08	MSAt108193	0.234	366014	0.37	higher	RSM_1_9.05	0.69	higher	higher
AR_Gmax_D_ws_okt.10	MSAT49	2.372	1421858	2.08	lower	RSM_4_16.15	1.82	lower	lower
Fresh_T50G_B_ns_sep.08	MSAT127088	0.992	421651	0.91	lower	RSM_1_27.05	0.85	lower	lower
Fresh_T50G_C_ns_sep.08	MSAT15	1.349	463308	1.45	higher	RSM_1_29.05	1.18	lower	lower
Fresh_T50G_ABC_ns_sep.08	MSAT15	1.644	463308	1.8	higher	RSM_1_29.05	1.34	lower	lower
Fresh_U8416_A_ns_sep.08	MSAT15	1.418	34795	1.38	lower	RSM_1_28.65	1.32	lower	lower
Fresh_U8416_B_ns_sep.08	MSAT15	1.485	463308	1.41	lower	RSM_1_29.35	1.28	lower	lower
Fresh_U8416_C_ns_sep.08	MSAT15	1.48	463308	1.61	higher	RSM_1_29.15	1.3	lower	lower
Fresh_U8416_ABC_ns_sep.08	MSAT15	1.679	463308	1.64	lower	RSM_1_29.05	1.45	lower	lower
Fresh_T10G_A_ns_sep.08	MSAT15	0.435	155389	1.52	higher	RSM_1_24.75	0.81	higher	lower
Fresh_T10G_B_ns_sep.08	MSAt108193	0.938	154938	0.81	lower	RSM_1_8.85	0.88	lower	higher
Fresh_T10G_C_ns_sep.08	MSAt108193	0.379	211485	0.41	higher	RSM_1_8.45	0.42	higher	higher
Fresh_T10G_ABC_ns_sep.08	MSAt108193	0.948	154938	1.28	higher	RSM_1_8.55	0.97	higher	lower
Fresh_AUC100_A_ns_sep.08	MSAT15	0.599	441297	0.66	higher	RSM_1_5.65	0.63	higher	lower
Fresh_AUC100_B_ns_sep.08	MSAt108193	0.647	457227	0.72	higher	RSM_1_9.05	0.86	higher	higher
Fresh_AUC100_C_ns_sep.08	MSAT15	0.952	463308	1.19	higher	RSM_1_8.95	0.81	lower	lower
Fresh_AUC100_ABC_ns_sep.08	MSAT15	0.719	463308	0.86	higher	RSM_1_9.05	0.8	higher	lower
Fresh_T50S_A_ns_sep.08	MSAT127088	1.348	421651	1.48	higher	RSM_1_26.85	1.62	higher	higher
Fresh_T50S_B_ns_sep.08	MSAT15	0.377	410752	0.5	higher	RSM_1_8.95	0.69	higher	higher
Fresh_T50S_C_ns_sep.08	F21M12	0.871	55444	1.29	higher	RSM_1_2.95	1.12	higher	lower
Fresh_T50S_ABC_ns_sep.08	MSAT113	0.395	97800	0.58	higher	RSM_1_10.75	0.73	higher	higher
Fresh_T10S_A_ns_sep.08	MSAt108193	0.327	154938	0.74	higher	RSM_1_9.05	0.34	higher	lower
Fresh_T10S_B_ns_sep.08	T27K12	0.482	250369	0.68	higher	RSM_1_20.25	0.72	higher	higher
Fresh_T10S_C_ns_sep.08	MSAT15	1.182	463308	1.49	higher	RSM_1_29.05	1.02	lower	lower
Fresh_T10S_ABC_ns_sep.08	MSAT15	0.58	441297	0.87	higher	RSM_1_8.85	0.51	lower	lower
Fresh_MGT_A_ns_sep.08	MSAT15	1.709	463308	2.48	higher	RSM_1_29.05	1.42	lower	lower
Fresh_MGT_B_ns_sep.08	MSAt108193	1.209	154938	0.88	lower	RSM_1_8.55	1.07	lower	higher
Fresh_MGT_C_ns_sep.08	MSAT15	0.65	154938	0.69	higher	RSM_1_29.45	0.68	higher	lower
Fresh_MGT_ABC_ns_sep.08	MSAt108193	1.116	154938	1.41	higher	RSM_1_8.55	1.04	lower	lower
Fresh_Gmax_A_ws_sep.08	T27K12	0.744	250369	0.87	higher	RSM_1_1.45	0.94	higher	higher
Fresh_Gmax_B_ws_sep.08	F5I14	0.699	426673	0.5	lower	RSM_1_24.05	0.77	higher	higher
Fresh_Gmax_C_ws_sep.08	T1G11	1.096	13039	0.97	lower	RSM_1_19.15	1.16	higher	higher
Fresh_Gmax_ABC_ws_sep.08	F5I14	0.816	34795	0.82	higher	RSM_1_1.35	0.98	higher	higher
Fresh_T50G_A_ws_sep.08	IND2188	0.987	363726	1.25	higher	RSM_1_23.55	1.18	higher	lower
Fresh_T50G_B_ws_sep.08	MSAt108193	1.545	13039	1.22	lower	RSM_1_8.15	1.75	higher	higher
Fresh_T50G_C_ws_sep.08	MSAt108193	1.221	23403	1.3	higher	RSM_1_0.05	1.42	higher	higher
Fresh_T50G_ABC_ws_sep.08	IND2188	1.186	13039	1.39	higher	RSM_1_23.55	1.37	higher	lower
Fresh_U8416_A_ws_sep.08	IND2188	0.64	430812	0.49	lower	RSM_1_19.45	0.81	higher	higher
Fresh_U8416_B_ws_sep.08	IND2188	1.441	263217	1.88	higher	RSM_1_17.55	2.36	higher	higher
Fresh_U8416_C_ws_sep.08	T27K12	1.077	250369	1.22	higher	RSM_1_16.65	1.34	higher	higher
Fresh_U8416_ABC_ws_sep.08	T27K12	1.251	250369	1.5	higher	RSM_1_16.65	1.81	higher	higher
Fresh_T10G_A_ws_sep.08	T1G11	1.029	23403	1.52	higher	RSM_1_1.25	1.15	higher	lower
Fresh_T10G_B_ws_sep.08	MSAt108193	1.312	13039	1.6	higher	RSM_1_8.15	1.46	higher	lower
Fresh_T10G_C_ws_sep.08	T1G11	1.218	23403	1.35	higher	RSM_1_8.45	1.32	higher	lower
Fresh_T10G_ABC_ws_sep.08	T1G11	1.412	23403	1.82	higher	RSM_1_1.25	1.52	higher	lower
Fresh_AUC100_A_ws_sep.08	IND2188	1.342	363726	1.39	higher	RSM_1_19.45	1.3	lower	lower
Fresh_AUC100_B_ws_sep.08	IND2188	1.546	366014	1.44	lower	RSM_1_19.45	1.59	higher	higher
Fresh_AUC100_C_ws_sep.08	IND2188	1.423	365622	1.39	lower	RSM_1_19.35	2.51	higher	higher
Fresh_AUC100_ABC_ws_sep.08	IND2188	1.788	366359	1.75	lower	RSM_1_19.45	2.1	higher	higher
Fresh_T50S_A_ws_sep.08	IND2188	0.995	366014	1.24	higher	RSM_1_23.55	1.17	higher	lower
Fresh_T50S_B_ws_sep.08	MSAt108193	1.613	365622	1.28	lower	RSM_1_8.15	1.82	higher	higher
Fresh_T50S_C_ws_sep.08	MSAt108193	1.231	23403	1.24	higher	RSM_1_19.35	1.4	higher	higher
Fresh_T50S_ABC_ws_sep.08	IND2188	1.224	366014	1.36	higher	RSM_1_23.55	1.41	higher	higher
Fresh_T10S_A_ws_sep.08	T1G11	1.01	23403	1.5	higher	RSM_1_1.25	1.14	higher	lower
Fresh_T10S_B_ws_sep.08	MSAt108193	1.358	13039	1.59	higher	RSM_1_8.15	1.51	higher	lower
Fresh_T10S_C_ws_sep.08	MSAt108193	1.214	23403	1.34	higher	RSM_1_8.45	1.34	higher	lower
Fresh_T10S_ABC_ws_sep.08	T1G11	1.39	23403	1.79	higher	RSM_1_1.25	1.5	higher	lower
Fresh_MGT_A_ws_sep.08	IND2188	1.118	366014	1.28	higher	RSM_1_23.55	1.23	higher	lower
Fresh_MGT_B_ws_sep.08	MSAt108193	1.5	365622	1.46	lower	RSM_1_8.15	1.71	higher	higher
Fresh_MGT_C_ws_sep.08	MSAt100008	1.136	1253	1.19	higher	RSM_1_19.35	1.51	higher	higher
Fresh_MGT_ABC_ws_sep.08	IND2188	1.302	366359	1.41	higher	RSM_1_23.55	1.49	higher	higher
Fresh_Gmax_A_ws_ns_sep.08	IND6375	0.576	108789	0.35	lower	RSM_1_5.65	0.68	higher	higher
Fresh_Gmax_B_ws_ns_sep.08	MSAt108193	0.28	250369	0.26	lower	RSM_1_9.05	0.65	higher	higher
Fresh_Gmax_C_ws_ns_sep.08	MSAT15	0.4	463308	0.6	higher	RSM_1_8.95	0.76	higher	higher
Fresh_Gmax_ABC_ws_ns_sep.08	MSAt108193	0.211	366359	0.32	higher	RSM_1_9.05	0.66	higher	higher
AR_T10G_B_ws_mrt.09	MSAT236	2.031	555254	2.32	higher	RSM_2_9.55	1.92	lower	lower
Fresh_T50G_B_ns_ws_sep.08	MSAT127088	1.57	430812	1.7	higher	RSM_1_27.35	1.45	lower	lower
AR_125NaCl_MGT_A_ws_feb.09	MSAT142	2.14	273209	2.28	higher	RSM_1_18.25	1.92	lower	lower
Fresh_Gmax_ABC_ws_sep.08	MSAT520037	2.294	1763805	2.74	higher	RSM_5_19.25	1.92	lower	lower
Fresh_U8416_A_ns_ws_sep.08	MSAT15	1.424	108535	1.33	lower	RSM_1_28.65	1.43	higher	higher
Fresh_U8416_B_ns_ws_sep.08	MSAT15	1.58	463308	1.54	lower	RSM_1_29.35	1.41	lower	lower
Fresh_U8416_C_ns_ws_sep.08	MSAT15	1.766	463308	1.99	higher	RSM_1_29.15	1.66	lower	lower
Fresh_U8416_ABC_ns_ws_sep.08	MSAT15	1.934	463308	1.96	higher	RSM_1_29.05	1.73	lower	lower
Fresh_AUC_A_ws_ns_sep.08	MSAT15	0.924	441297	1.05	higher	RSM_1_0.75	0.76	lower	lower
Fresh_AUC_B_ws_ns_sep.08	MSAT127088	1.033	421651	1.29	higher	RSM_1_27.05	1.14	higher	lower
Fresh_AUC_C_ws_ns_sep.08	MSAT15	1.423	463308	1.77	higher	RSM_1_29.05	1.2	lower	lower
Fresh_AUC_ABC_ws_ns_sep.08	MSAT15	1.103	463308	1.34	higher	RSM_1_29.05	0.84	lower	lower
Fresh_AR_A_ns_sep.08	MSAt108193	0.462	154938	0.57	higher	RSM_1_8.45	0.69	higher	higher
Fresh_AR_B_ns_sep.08	IND1136	0.61	205089	0.46	lower	RSM_1_16.85	0.77	higher	higher
Fresh_AR_C_ns_sep.08	IND2188	0.4	154938	0.52	higher	RSM_1_20.35	0.55	higher	higher
Fresh_AR_ABC_ns_sep.08	IND1136	0.398	154938	0.52	higher	RSM_1_19.55	0.62	higher	higher
DI_Gmax_A_sep.08	IND6375	0.339	41998	0.37	higher	RSM_1_1.55	0.57	higher	higher
DI_Gmax_B_sep.08	MSAt108193	0.473	144553	0.48	higher	RSM_1_8.95	0.72	higher	higher
DI_Gmax_C_sep.08	MSAt108193	0.305	154938	0.58	higher	RSM_1_8.95	0.66	higher	higher
DI_Gmax_ABC_sep.08	MSAt108193	0.427	154938	0.54	higher	RSM_1_8.95	0.76	higher	higher
Size_Circ_B_apr.09	MSAT468	2.174	1421858	3.15	higher	RSM_4_16.65	1.94	lower	lower
DI_T50G_B_sep.08	MSAT15	0.517	463308	0.49	lower	RSM_1_0.55	0.56	higher	higher
DI_T50G_C_sep.08	MSAT15	1.464	463308	1.46	lower	RSM_1_29.05	1.28	lower	lower
DI_T50G_ABC_sep.08	MSAT15	1.435	463308	1.44	higher	RSM_1_29.05	1.22	lower	lower
DI_U8416_A_sep.08	MSAT15	1.207	463308	0.91	lower	RSM_1_28.65	1.1	lower	higher
DI_U8416_B_sep.08	MSAT15	0.816	463308	0.73	lower	RSM_1_29.35	0.77	lower	higher
DI_U8416_C_sep.08	MSAT15	1.253	463308	1.26	higher	RSM_1_29.15	1.08	lower	lower
DI_U8416_ABC_sep.08	MSAT15	0.998	463308	0.91	lower	RSM_1_29.05	0.83	lower	lower
DI_AUC_A_sep.08	MSAT15	0.816	441297	1.21	higher	RSM_1_27.35	0.78	lower	lower
DI_AUC_B_sep.08	MSAT127088	1.389	430798	1.91	higher	RSM_1_27.35	1.49	higher	lower
Fresh_T50G_C_ns_ws_sep.08	MSAT15	2.098	463308	2.36	higher	RSM_1_29.05	1.95	lower	lower
DI_AUC_ABC_sep.08	MSAT15	1.479	457227	1.91	higher	RSM_1_29.05	1.21	lower	lower
AR_125NaCl_AUC100_B_ws_feb.09	F5I14	2.277	366014	2.19	lower	RSM_1_19.05	1.96	lower	lower
AR_.0_5Mannitol_T10G_D_ns_okt.10	K9I9	3.24	1902519	2.4	lower	RSM_5_7.45	1.96	lower	lower
AR_with_CD_U8416_D_ns_mei.10	MSAT321	2.203	1023950	2.33	higher	RSM_3_17.75	1.97	lower	lower
AR_T10G_C_ns_mrt.09	ATHCHIB2	2.123	838797	2.12	higher	RSM_3_5.55	1.99	lower	lower
AR_T50G_B_ws_mrt.09	ATHCHIB2	1.465	890562	2.24	higher	RSM_3_7.55	3.09	higher	higher
AR_125NaCl_T50G_B_ws_feb.09	IND2188	2.285	273209	2.06	lower	RSM_1_18.25	2	lower	lower
AR_.0_5Mannitol_MGT_D_ns_okt.10	T1G11	0.535	211485	0.42	lower	RSM_1_20.75	0.73	higher	higher
AR_30C_T50G_S_ns_jun.09	NGA225	2.172	1482106	2.17	higher	RSM_5_1.55	2.02	lower	lower
AR_0_5µmABA_AUC100_D_ws_okt.10	MSAT399	2.096	804713	2.02	lower	RSM_3_1.55	2.03	lower	higher
AR_DryseedlingweightAVG_D_ws_okt.10	CZSOD2	2.126	655777	2.61	higher	RSM_2_11.85	2.04	lower	lower
AR_Gmax_A_ws_mrt.09	IND2188	1.931	421651	1.27	lower	RSM_1_19.05	1.56	lower	higher
AR_Gmax_B_ws_mrt.09	IND2188	1.31	334995	0.96	lower	RSM_1_21.85	0.78	lower	lower
AR_Gmax_C_ws_mrt.09	MSAt100008	0.789	154938	1.06	higher	RSM_1_9.65	0.93	higher	lower
AR_Gmax_ABC_ws_mrt.09	IND2188	1.774	333512	1.19	lower	RSM_1_19.35	1.43	lower	higher
AR_T50G_A_ws_mrt.09	F5I14	1.167	366014	1.06	lower	RSM_1_8.95	1.12	lower	higher
AR_T50G_B_ws_mrt.09	MSAt108193	1.453	154938	1.16	lower	RSM_1_8.45	1.99	higher	higher
AR_T50G_C_ws_mrt.09	T27K12	1.867	154617	1.85	lower	RSM_1_16.15	2.11	higher	higher
AR_T50G_ABC_ws_mrt.09	MSAt108193	1.204	154617	1.4	higher	RSM_1_8.95	1.65	higher	higher
AR_U8416_A_ws_mrt.09	F21M12	1.263	41998	1.17	lower	RSM_1_2.35	1.24	lower	higher
AR_U8416_B_ws_mrt.09	IND1136	0.622	219931	0.85	higher	RSM_1_9.35	0.75	higher	lower
AR_U8416_C_ws_mrt.09	T1G11	1.346	43961	1.47	higher	RSM_1_2.35	1.74	higher	higher
AR_U8416_ABC_ws_mrt.09	F21M12	0.943	41998	1.29	higher	RSM_1_2.35	1.46	higher	higher
AR_U8416_D_ws_okt.10	K9I9	2.265	1885811	2.21	lower	RSM_5_0.35	2.06	lower	lower
AR_8C_T50G_S_ns_jun.09	MSAT321	2.049	1045553	2.11	higher	RSM_3_17.75	2.07	higher	lower
DI_AUC_C_sep.08	MSAT15	2.318	463308	2.93	higher	RSM_1_29.05	2.08	lower	lower
AR_AUC100_A_ws_mrt.09	IND2188	1.755	366014	1.47	lower	RSM_1_21.75	1.24	lower	lower
AR_AUC100_B_ws_mrt.09	F5I14	0.946	154938	0.71	lower	RSM_1_8.15	0.79	lower	higher
AR_AUC100_C_ws_mrt.09	F5I14	2.494	363726	1.98	lower	RSM_1_24.55	2.03	lower	higher
AR_AUC100_ABC_ws_mrt.09	F5I14	2.037	363726	1.48	lower	RSM_1_24.55	1.48	lower	lower
AR_T50S_A_ws_mrt.09	F5I14	1.149	366014	1.01	lower	RSM_1_8.95	1.02	lower	higher
AR_T50S_B_ws_mrt.09	MSAt108193	1.328	154938	1.07	lower	RSM_1_8.45	1.76	higher	higher
AR_T50S_C_ws_mrt.09	T27K12	1.826	154617	1.84	higher	RSM_1_13.45	2.07	higher	higher
AR_T50S_ABC_ws_mrt.09	MSAt108193	1.089	154617	1.33	higher	RSM_1_8.95	1.5	higher	higher
AR_0_5µmABA_AUC100_D_ns_okt.10	MSAT399	2.142	801065	2.26	higher	RSM_3_1.35	2.08	lower	lower
AR_30C_T50S_S_ws_jul.09	ATHCHIB2	2.023	817526	2.14	higher	RSM_3_2.45	2.09	higher	lower
AR_MGT_A_ws_mrt.09	F5I14	1.009	366359	0.98	lower	RSM_1_8.95	0.87	lower	lower
AR_MGT_B_ws_mrt.09	MSAt108193	1.338	154938	1.08	lower	RSM_1_8.45	1.76	higher	higher
AR_MGT_C_ws_mrt.09	T27K12	1.872	154617	1.78	lower	RSM_1_16.15	2.06	higher	higher
AR_MGT_ABC_ws_mrt.09	MSAt108193	1.056	154617	1.3	higher	RSM_1_8.95	1.41	higher	higher
AR_Gmax_A_ns_mrt.09	T1G11	1.103	30294	0.93	lower	RSM_1_1.65	1.24	higher	higher
AR_Gmax_B_ns_mrt.09	F21M12	1.074	30294	0.9	lower	RSM_1_5.35	0.93	lower	higher
AR_Gmax_C_ns_mrt.09	T1G11	1.35	30294	1.13	lower	RSM_1_1.55	1.48	higher	higher
AR_Gmax_ABC_ns_mrt.09	T1G11	1.208	30294	1.07	lower	RSM_1_1.55	1.3	higher	higher
AR_T50G_A_ns_mrt.09	IND6375	0.673	303348	0.63	lower	RSM_1_5.35	1.13	higher	higher
AR_T50G_B_ns_mrt.09	MSAT15	0.807	463308	0.74	lower	RSM_1_30.15	1.12	higher	higher
AR_T50G_C_ns_mrt.09	IND4992	0.84	97800	0.98	higher	RSM_1_5.35	1.07	higher	higher
AR_T50G_ABC_ns_mrt.09	IND6375	0.83	108789	0.92	higher	RSM_1_5.65	1.25	higher	higher
AR_100NaCl_U8416_B_ns_mrt.09	MSAT512	2.407	1777098	2.42	higher	RSM_5_20.35	2.1	lower	lower
AR_U8416_B_ns_mrt.09	IND4992	1.193	108789	1.62	higher	RSM_1_4.15	1.84	higher	higher
AR_.0_5Mannitol_T10G_D_ns_okt.10	IND1136	0.689	205089	0.94	higher	RSM_1_20.75	1.19	higher	higher
AR_T10S_ABC_ns_mrt.09	ATHCHIB2	2.186	799555	2.35	higher	RSM_3_6.55	2.1	lower	lower
AR_T10G_A_ns_mrt.09	MSAt100008	1.025	2502	1.89	higher	RSM_1_0.45	1.44	higher	lower
AR_T10G_B_ns_mrt.09	MSAt100008	0.835	7992	1.52	higher	RSM_1_0.15	1.26	higher	lower
AR_T10G_C_ns_mrt.09	MSAT110	0.599	144553	0.82	higher	RSM_1_8.95	1.09	higher	higher
AR_T10G_ABC_ns_mrt.09	MSAt100008	0.961	12287	1.84	higher	RSM_1_0.15	1.43	higher	lower
AR_AUC100_A_ns_mrt.09	IND4992	0.881	108789	0.75	lower	RSM_1_5.35	1.34	higher	higher
AR_AUC100_B_ns_mrt.09	IND6375	0.939	108789	1.21	higher	RSM_1_5.65	1.42	higher	higher
AR_AUC100_C_ns_mrt.09	T1G11	1.332	41998	1.28	lower	RSM_1_1.55	1.98	higher	higher
AR_AUC100_ABC_ns_mrt.09	IND4992	1.116	108789	1.16	higher	RSM_1_5.65	1.53	higher	higher
AR_T50S_A_ns_mrt.09	IND4992	0.725	463308	0.59	lower	RSM_1_5.35	1.2	higher	higher
AR_T50S_B_ns_mrt.09	MSAT15	0.784	108789	0.82	higher	RSM_1_5.65	0.94	higher	higher
AR_T50S_C_ns_mrt.09	F21M12	0.942	97800	0.98	higher	RSM_1_1.55	1.2	higher	higher
AR_T50S_ABC_ns_mrt.09	MSAT15	0.956	463308	0.98	higher	RSM_1_5.65	0.83	lower	lower
AR_T10S_A_ns_mrt.09	MSAt100008	0.561	2502	1.25	higher	RSM_1_0.45	0.87	higher	lower
AR_T10S_B_ns_mrt.09	MSAt108193	0.847	144553	0.96	higher	RSM_1_30.15	0.76	lower	lower
AR_T10S_C_ns_mrt.09	MSAt108193	0.571	144553	0.77	higher	RSM_1_8.95	1.12	higher	higher
AR_T10S_ABC_ns_mrt.09	MSAT110	0.593	12287	1.04	higher	RSM_1_9.05	0.83	higher	lower
AR_MGT_A_ns_mrt.09	IND4992	0.648	303348	0.71	higher	RSM_1_5.35	1.12	higher	higher
AR_MGT_B_ns_mrt.09	MSAT15	0.992	463308	0.92	lower	RSM_1_30.15	0.96	lower	higher
AR_MGT_C_ns_mrt.09	IND4992	0.811	97800	0.93	higher	RSM_1_4.75	1.04	higher	higher
AR_MGT_ABC_ns_mrt.09	IND4992	0.784	108789	0.89	higher	RSM_1_5.65	1.25	higher	higher
AR_.0_5Mannitol_AUC100_D_ws_okt.10	MSAT520037	2.216	1777117	2.01	lower	RSM_5_20.55	2.1	lower	higher
AR_125NaCl_Gmax_B_ws_feb.09	F5I14	1.921	363726	1.8	lower	RSM_1_26.35	1.54	lower	lower
DI_U8416_ABC_sep.08	MSAT59	2.141	1723798	2.23	higher	RSM_5_16.75	2.12	lower	lower
AR_T10G_B_ns_mrt.09	NGA172	2.083	799555	2.66	higher	RSM_3_6.55	2.12	higher	lower
AR_125NaCl_T50G_A_ws_feb.09	MSAT142	1.768	273209	1.89	higher	RSM_1_16.45	1.56	lower	lower
AR_125NaCl_Gmax_ABC_ws_feb.09	F5I14	2.515	395971	2.69	higher	RSM_1_16.75	2.13	lower	lower
AR_30C_MGT_S_ws_jul.09	F5I14	2.385	326046	2.12	lower	RSM_1_24.05	2.13	lower	higher
AR_30C_T50G_S_ws_jul.09	F5I14	2.404	326046	2.13	lower	RSM_1_24.05	2.15	lower	higher
AR_125NaCl_U8416_A_ws_feb.09	MSAt100008	1.432	41998	2.21	higher	RSM_1_2.35	1.66	higher	lower
AR_125NaCl_U8416_B_ws_feb.09	F5I14	0.718	41998	0.71	lower	RSM_1_30.15	1.66	higher	higher
Fresh_U8416_C_ns_sep.08	MSAT59	2.604	1771419	2.6	lower	RSM_5_16.75	2.15	lower	lower
AR_125NaCl_U8416_ABC_ws_feb.09	T27K12	1.351	250369	2.14	higher	RSM_1_16.45	2.04	higher	lower
AR_125NaCl_T10G_A_ws_feb.09	MSAt108193	2.099	154938	1.96	lower	RSM_1_8.55	1.74	lower	lower
DM10_	MSAT518662	2.267	1751898	2.49	higher	RSM_5_17.95	2.15	lower	lower
AR_125NaCl_T10G_C_ws_feb.09	IND2188	2.565	334312	1.95	lower	RSM_1_0.15	1.96	lower	higher
AR_30C.20C.4C.20C_Gmax_S_ns_jun.09	K9I9	2.352	1836275	2.39	higher	RSM_5_26.95	2.16	lower	lower
DI_T50G_A_sep.08	MSAT15	2.32	463308	2.41	higher	RSM_1_28.65	2.16	lower	lower
AR_125NaCl_Gmax_C_ws_feb.09	F5I14	2.405	395971	2.46	higher	RSM_1_16.75	2.17	lower	lower
Fresh_T10S_D_ns_aug.09	K9I9	2.148	1902390	2.32	higher	RSM_5_25.75	2.17	higher	lower
AR_125NaCl_T50S_A_ws_feb.09	MSAT142	1.289	273209	1.53	higher	RSM_1_18.35	1.29	lower	lower
AR_125NaCl_T50S_B_ws_feb.09	MSAT142	0.605	339496	0.76	higher	RSM_1_16.45	1.03	higher	higher
AR_125NaCl_T50S_C_ws_feb.09	MSAt108193	0.906	147562	1.42	higher	RSM_1_13.05	1.48	higher	higher
AR_125NaCl_T50S_ABC_ws_feb.09	IND1136	0.165	144553	0.33	higher	RSM_1_9.95	0.52	higher	higher
AR_125NaCl_T10S_A_ws_feb.09	MSAt108193	1.555	395971	1.68	higher	RSM_1_8.95	1.54	lower	lower
AR_125NaCl_T10S_B_ws_feb.09	MSAt108193	1.862	366014	1.62	lower	RSM_1_8.45	1.71	lower	higher
AR_125NaCl_T10S_C_ws_feb.09	F5I14	1.73	366359	1.44	lower	RSM_1_23.55	1.25	lower	lower
AR_125NaCl_T10S_ABC_ws_feb.09	IND2188	2.044	334312	1.84	lower	RSM_1_23.55	1.48	lower	lower
AR_100mMNaCl_Gmax_D_ns_okt.10	F21M12	2.349	60352	2.45	higher	RSM_1_3.35	2.18	lower	lower
AR_0_5µmABA_MGT_D_ws_okt.10	MSAT435	2.26	1195936	2.38	higher	RSM_4_2.55	2.18	lower	lower
AR_.0_5Mannitol_T10G_D_ws_okt.10	T27K12	2.171	251711	1.9	lower	RSM_1_9.05	2.71	higher	higher
AR_T10S_A_ns_mrt.09	MSAT512	2.075	1785697	2.62	higher	RSM_5_20.05	2.18	higher	lower
AR_H2O2_Gmax_S_ns_jun.09	F21M12	2.418	60352	2.43	higher	RSM_1_3.75	2.19	lower	lower
AR_.0_5Mannitol_T50G_D_ns_okt.10	T1G11	0.564	108789	0.48	lower	RSM_1_5.55	0.94	higher	higher
FTLD_B_jul.08	NGA249	2.197	1501380	2.31	higher	RSM_5_3.15	2.2	higher	lower
Fresh_Gmax_D_ws_aug.09	MSAT520037	2.362	1777117	2.49	higher	RSM_5_20.15	2.2	lower	lower
AR_100NaCl_T50G_A_ns_mrt.09	MSAt108193	0.166	144553	0.33	higher	RSM_1_30.45	0.4	higher	higher
AR_100NaCl_T50G_B_ns_mrt.09	MSAt108193	0.511	144553	0.5	lower	RSM_1_8.15	0.46	lower	lower
AR_100NaCl_T50G_C_ns_mrt.09	IND6375	0.481	121215	0.62	higher	RSM_1_5.55	0.73	higher	higher
AR_100NaCl_T50G_ABC_ns_mrt.09	IND6375	0.207	108789	0.36	higher	RSM_1_5.65	0.5	higher	higher
AR_100NaCl_U8416_A_ns_mrt.09	T1G11	1.531	23403	1.84	higher	RSM_1_1.25	1.58	higher	lower
AR_100NaCl_U8416_B_ns_mrt.09	MSAt100008	1.854	2502	1.7	lower	RSM_1_0.15	1.86	higher	higher
AR_100NaCl_U8416_C_ns_mrt.09	T1G11	1.063	23403	1.14	higher	RSM_1_1.35	1.18	higher	higher
AR_30C_Gmax_S_ws_jul.09.1	MSAT518662	2.07	1746838	3.32	higher	RSM_5_18.55	2.21	higher	lower
AR_100NaCl_T10G_A_ns_mrt.09	T1G11	0.334	7992	1.06	higher	RSM_1_0.45	0.76	higher	lower
AR_100NaCl_T10G_B_ns_mrt.09	MSAt108193	0.751	144553	0.78	higher	RSM_1_0.15	0.8	higher	higher
AR_100NaCl_T10G_C_ns_mrt.09	MSAt100008	0.364	12287	0.71	higher	RSM_1_0.15	0.66	higher	lower
AR_100NaCl_T10G_ABC_ns_mrt.09	MSAt100008	0.513	12287	1.07	higher	RSM_1_0.25	0.86	higher	lower
AR_100NaCl_AUC100_A_ns_mrt.09	MSAT110	1.122	144553	1.54	higher	RSM_1_3.65	1.5	higher	lower
AR_100NaCl_AUC100_B_ns_mrt.09	MSAt108193	1.716	144553	2.13	higher	RSM_1_3.65	2.22	higher	higher
AR_100NaCl_AUC100_C_ns_mrt.09	F21M12	1.518	71265	1.58	higher	RSM_1_3.35	1.85	higher	higher
AR_100NaCl_AUC100_ABC_ns_mrt.09	F21M12	1.387	144553	1.79	higher	RSM_1_3.65	1.91	higher	higher
AR_100NaCl_T50S_A_ns_mrt.09	MSAt100008	1.186	2502	1.47	higher	RSM_1_0.35	1.13	lower	lower
AR_100NaCl_T50S_B_ns_mrt.09	T1G11	0.338	108789	0.83	higher	RSM_1_5.65	0.57	higher	lower
AR_100NaCl_T50S_C_ns_mrt.09	MSAT110	1.698	123224	2.05	higher	RSM_1_7.15	2.22	higher	higher
AR_100NaCl_T10S_A_ns_mrt.09	MSAt100008	0.773	1253	1.41	higher	RSM_1_0.05	1.01	higher	lower
AR_100NaCl_T10S_B_ns_mrt.09	MSAt108193	1.25	144553	1.4	higher	RSM_1_8.15	1.16	lower	lower
AR_100NaCl_T10S_C_ns_mrt.09	MSAt100008	0.35	12287	0.68	higher	RSM_1_19.95	0.73	higher	higher
AR_100NaCl_T10S_ABC_ns_mrt.09	MSAt100008	0.721	34653	1.21	higher	RSM_1_0.15	1.09	higher	lower
AR_100NaCl_MGT_A_ns_mrt.09	MSAT15	0.202	7992	0.48	higher	RSM_1_30.45	0.35	higher	lower
AR_100NaCl_MGT_B_ns_mrt.09	MSAt108193	0.655	144553	0.62	lower	RSM_1_8.15	0.62	lower	lower
AR_100NaCl_MGT_C_ns_mrt.09	IND6375	0.32	106624	0.53	higher	RSM_1_5.35	0.55	higher	higher
AR_100NaCl_MGT_ABC_ns_mrt.09	MSAt108193	0.249	12287	0.45	higher	RSM_1_20.45	0.36	higher	lower
AR_Gmax_S_ns_jun.09	T1G11	1.299	383221	0.87	lower	RSM_1_0.85	1.08	lower	higher
AR_T50G_S_ns_jun.09	IND4992	1.238	97800	1.26	higher	RSM_1_5.65	1.76	higher	higher
AR_U8416_S_ns_jun.09	T1G11	2.038	41998	1.32	lower	RSM_1_1.45	2.22	higher	higher
AR_T10G_S_ns_jun.09	F5I14	0.576	97800	0.68	higher	RSM_1_26.35	0.85	higher	higher
AR_AUC100_S_ns_jun.09	T1G11	1.262	108789	1.01	lower	RSM_1_5.65	1.67	higher	higher
AR_T50S_S_ns_jun.09	IND4992	1.023	97800	1.42	higher	RSM_1_5.65	1.48	higher	higher
AR_T10S_S_ns_jun.09	IND4992	0.656	97800	0.71	higher	RSM_1_26.35	1	higher	higher
AR_MGT_S_ns_jun.09	IND4992	1.326	97800	1.35	higher	RSM_1_5.65	1.92	higher	higher
AR_Mann_Gmax_S_ns_jun.09	T1G11	1.053	395971	0.61	lower	RSM_1_0.35	1.02	lower	higher
AR_Mann_T50G_S_ns_jun.09	IND4992	1.077	97800	1.06	lower	RSM_1_5.35	1.46	higher	higher
AR_Mann_U8416_S_ns_jun.09	IND4992	1.208	97800	0.8	lower	RSM_1_5.35	1.58	higher	higher
AR_Mann_T10G_S_ns_jun.09	F5I14	0.586	2502	0.8	higher	RSM_1_0.15	0.83	higher	higher
AR_Mann_AUC100_S_ns_jun.09	F5I14	0.842	395971	0.82	lower	RSM_1_5.65	1	higher	higher
AR_Mann_T50S_S_ns_jun.09	MSAt100008	0.874	10959	0.82	lower	RSM_1_0.25	1.15	higher	higher
AR_Mann_T10S_S_ns_jun.09	IND4992	0.784	383221	0.73	lower	RSM_1_5.35	1.09	higher	higher
AR_Mann_MGT_S_ns_jun.09	IND4992	0.975	97800	1.03	higher	RSM_1_5.35	1.32	higher	higher
AR_8C_Gmax_S_ns_jun.09	F5I14	1.403	326046	1.12	lower	RSM_1_19.15	1.06	lower	lower
AR_8C_T50G_S_ns_jun.09	IND4992	1.078	108789	1.61	higher	RSM_1_29.45	2.47	higher	higher
AR_8C_U8416_S_ns_jun.09	T27K12	0.715	2502	0.67	lower	RSM_1_16.65	0.75	higher	higher
AR_8C_T10G_S_ns_jun.09	IND4992	0.96	108789	1.39	higher	RSM_1_29.45	1.86	higher	higher
AR_8C_AUC100_S_ns_jun.09	F21M12	1.022	43961	1.44	higher	RSM_1_29.45	2.07	higher	higher
AR_8C_T50S_S_ns_jun.09	MSAT15	1.314	41998	1.38	higher	RSM_1_29.45	2.59	higher	higher
AR_8C_T10S_S_ns_jun.09	IND4992	1.081	108789	1.52	higher	RSM_1_29.45	1.9	higher	higher
AR_8C_MGT_S_ns_jun.09	IND4992	1.038	108789	1.62	higher	RSM_1_29.45	2.41	higher	higher
Fresh_Gmax_D_ws_aug.09	MSAT321	2.124	1036033	2.09	lower	RSM_3_11.85	2.21	higher	higher
AR_H2O2_T50G_S_ns_jun.09	MSAt108193	0.436	225659	1.06	higher	RSM_1_8.15	0.68	higher	lower
AR_H2O2_U8416_S_ns_jun.09	MSAT142	1.426	267428	0.96	lower	RSM_1_18.65	1.38	lower	higher
AR_H2O2_T10G_S_ns_jun.09	MSAT142	1.333	225406	1.8	higher	RSM_1_12.65	1.21	lower	lower
AR_H2O2_AUC100_S_ns_jun.09	F21M12	1.884	60352	1.78	lower	RSM_1_2.25	1.38	lower	lower
AR_H2O2_T10S_S_ns_jun.09	NGA128	0.746	339496	0.72	lower	RSM_1_21.25	1.13	higher	higher
AR_H2O2_MGT_S_ns_jun.09	MSAt108193	0.802	225659	1.66	higher	RSM_1_8.15	1.31	higher	lower
Fresh_U8416_B_ns_ws_sep.08	MSAT518662	2.58	1763805	2.93	higher	RSM_5_19.25	2.22	lower	lower
AR_125mMNaCl_T50G_S_ns_jun.09	IND6375	1.056	123224	0.98	lower	RSM_1_6.75	0.93	lower	lower
AR_125mMNaCl_U8416_S_ns_jun.09	NGA248	1.434	123224	1.86	higher	RSM_1_8.65	1.69	higher	lower
AR_125mMNaCl_T10G_S_ns_jun.09	IND6375	0.432	7992	0.67	higher	RSM_1_30.15	0.43	higher	lower
AR_125mMNaCl_AUC100_S_ns_jun.09	F21M12	2.289	77539	1.97	lower	RSM_1_3.35	2.36	higher	higher
AR_125mMNaCl_T50S_S_ns_jun.09	MSAT15	0.678	123224	0.67	lower	RSM_1_29.15	1.05	higher	higher
AR_125mMNaCl_T10S_S_ns_jun.09	IND6375	0.088	34653	0.35	higher	RSM_1_30.15	0.31	higher	lower
AR_125mMNaCl_MGT_S_ns_jun.09	IND6375	1.097	108535	0.97	lower	RSM_1_5.65	0.94	lower	lower
AR_30C_Gmax_S_ns_jun.09	F21M12	1.563	77539	1.98	higher	RSM_1_3.65	1.62	higher	lower
AR_30C_U8416_S_ns_jun.09	F21M12	1.588	23403	1.5	lower	RSM_1_11.05	1.59	higher	higher
AR_30C_T10G_S_ns_jun.09	MSAT110	1.378	123224	1.74	higher	RSM_1_3.25	1.78	higher	higher
AR_30C_AUC100_S_ns_jun.09	F21M12	0.887	77539	1.24	higher	RSM_1_17.65	1.19	higher	lower
AR_30C_T10S_S_ns_jun.09	F5I14	0.654	395971	0.52	lower	RSM_1_24.85	0.73	higher	higher
AR_.0_5Mannitol_U8416_D_ns_okt.10	IND4992	1.296	34795	1.43	higher	RSM_1_1.55	2.26	higher	higher
AR_30C_Gmax_S_ns_jun.09.1	F21M12	1.671	77539	2.1	higher	RSM_1_3.65	1.73	higher	lower
AR_0_5µmABA_AUC100_D_ns_okt.10	F21M12	1.457	60352	1.84	higher	RSM_1_3.15	1.54	higher	lower
AR_30C.20C.4C.20C_Gmax_S_ns_jun.09	F21M12	1.027	50877	2.52	higher	RSM_1_2.85	1.54	higher	lower
AR_30C_Gmax_S_ws_jul.09	F21M12	1.281	77539	2.12	higher	RSM_1_4.65	1.95	higher	lower
AR_8C_MGT_S_ns_jun.09	MSAT321	2.224	1045553	2.3	higher	RSM_3_17.75	2.23	higher	lower
AR_30C_U8416_S_ws_jul.09	IND2188	0.994	363726	0.94	lower	RSM_1_10.45	0.74	lower	lower
AR_30C_T10G_S_ws_jul.09	F5I14	1.953	407116	1.66	lower	RSM_1_13.05	2.14	higher	higher
AR_30C_AUC100_S_ws_jul.09	MSAT113	0.872	77539	1.51	higher	RSM_1_4.65	1.34	higher	lower
Fresh_AUC100_D_ns_aug.09.1	MSAT512	3.176	1801438	3.23	higher	RSM_5_21.35	2.25	lower	lower
AR_30C_T10S_S_ws_jul.09	F5I14	1.745	407116	1.87	higher	RSM_1_25.65	1.75	higher	lower
DI_Gmax_ABC_sep.08	MSAT518662	2.659	1747014	2.73	higher	RSM_5_18.35	2.25	lower	lower
AR_30C_Gmax_S_ws_jul.09.1	F21M12	1.142	77539	1.92	higher	RSM_1_4.65	1.78	higher	lower
AR_0_5µmABA_T50G_D_ws_okt.10	MSAT435	2.405	1195936	2.34	lower	RSM_4_11.55	2.27	lower	lower
Fresh_U8416_C_ns_ws_sep.08	MSAT59	2.754	1768963	2.84	higher	RSM_5_16.75	2.27	lower	lower
Fresh_Gmax_D_ws_aug.09	F5I14	0.951	366359	0.9	lower	RSM_1_19.55	1.28	higher	higher
Fresh_T50G_D_ws_aug.09	F5I14	1.387	363726	1.27	lower	RSM_1_16.45	1.36	lower	higher
Fresh_U8416_D_ws_aug.09	T27K12	1.942	263217	2.27	higher	RSM_1_19.35	2.8	higher	higher
Fresh_T10G_D_ws_aug.09	F5I14	0.573	154938	0.84	higher	RSM_1_8.55	0.95	higher	higher
Fresh_AUC100_D_ws_aug.09	F5I14	1.274	366014	1.2	lower	RSM_1_19.35	1.49	higher	higher
Fresh_T50S_D_ws_aug.09	F5I14	1.446	366359	1.35	lower	RSM_1_19.45	1.49	higher	higher
Fresh_T10S_D_ws_aug.09	F5I14	0.766	154938	1.03	higher	RSM_1_8.55	1.13	higher	higher
Fresh_MGT_D_ws_aug.09	F5I14	1.487	366014	1.37	lower	RSM_1_19.45	1.44	lower	higher
Fresh_Gmax_D_ns_aug.09	MSAT142	1.282	250369	1.43	higher	RSM_1_16.65	1.1	lower	lower
Fresh_T50G_D_ns_aug.09	IND6375	1.776	108789	2.01	higher	RSM_1_5.75	2.36	higher	higher
Fresh_U8416_D_ns_aug.09	T1G11	0.416	10959	0.71	higher	RSM_1_0.75	0.82	higher	higher
Fresh_T10G_D_ns_aug.09	IND6375	1.656	106624	1.75	higher	RSM_1_5.55	2.25	higher	higher
Fresh_AUC100_D_ns_aug.09	MSAT142	1.089	250369	1.18	higher	RSM_1_20.95	1.02	lower	lower
Fresh_T50S_D_ns_aug.09	IND4992	1.263	55444	1.52	higher	RSM_1_1.75	1.35	higher	lower
Fresh_T10S_D_ns_aug.09	NGA128	1.734	273209	1.59	lower	RSM_1_19.95	2.04	higher	higher
AR_8C_T50G_S_ns_jun.09	MSAT49	2.498	1403470	2.06	lower	RSM_4_16.35	2.27	lower	higher
Fresh_10C_Gmax_D_ns_aug.09	T27K12	1.038	30294	1.13	higher	RSM_1_1.65	0.91	lower	lower
Fresh_10C_T50G_D_ns_aug.09	IND6375	1.534	108789	1.63	higher	RSM_1_5.75	1.29	lower	lower
Fresh_10C_U8416_D_ns_aug.09	T27K12	1.104	85887	1.32	higher	RSM_1_15.95	0.93	lower	lower
Fresh_10C_T10G_D_ns_aug.09	IND1136	1.945	171990	2.08	higher	RSM_1_20.95	1.91	lower	lower
AR_125NaCl_T10G_ABC_ws_feb.09	IND2188	2.724	334312	2.46	lower	RSM_1_8.55	2.27	lower	lower
Fresh_10C_T50S_D_ns_aug.09	IND6375	0.91	85887	0.99	higher	RSM_1_4.85	0.66	lower	lower
AR_U8416_ABC_ws_mrt.09	MSAT443	2.504	1247932	2.39	lower	RSM_4_2.45	2.28	lower	lower
Fresh_10C_MGT_D_ns_aug.09	IND6375	1.618	108789	1.74	higher	RSM_1_5.75	1.37	lower	lower
Fresh_Gmax_D_ns_aug.09.1	MSAt100008	1.116	2502	1.02	lower	RSM_1_0.15	0.99	lower	lower
Fresh_T50G_D_ns_aug.09.1	MSAT15	1.195	441297	1.24	higher	RSM_1_28.85	1.15	lower	lower
Fresh_U8416_D_ns_aug.09.1	MSAt100008	2.064	12287	1.96	lower	RSM_1_0.55	2.14	higher	higher
Fresh_T10G_D_ns_aug.09.1	MSAT15	0.917	457227	0.85	lower	RSM_1_28.85	0.91	lower	higher
Fresh_AUC100_D_ns_aug.09.1	MSAt100008	1.203	2502	1.17	lower	RSM_1_0.35	1.23	higher	higher
Fresh_T50S_D_ns_aug.09.1	NGA128	1.3	226298	1.51	higher	RSM_1_20.95	1.55	higher	higher
Fresh_T10S_D_ns_aug.09.1	MSAT15	0.591	154938	0.94	higher	RSM_1_8.75	0.91	higher	lower
Fresh_MGT_D_ns_aug.09.1	MSAT15	1.291	441297	1.39	higher	RSM_1_28.85	1.25	lower	lower
Fresh_25C_Gmax_D_ns_sep.09	MSAT110	1.435	144553	1.68	higher	RSM_1_8.85	1.6	higher	lower
Fresh_25C_T50G_D_ns_sep.09	T27K12	0.863	251711	1.33	higher	RSM_1_16.45	1.66	higher	higher
Fresh_25C_U8416_D_ns_sep.09	T27K12	0.579	250369	1.27	higher	RSM_1_16.65	1.7	higher	higher
Fresh_25C_T10G_D_ns_sep.09	T27K12	0.883	226298	1.39	higher	RSM_1_16.45	1.61	higher	higher
Fresh_25C_AUC100_D_ns_sep.09	MSAT142	1.645	250369	2.53	higher	RSM_1_16.65	2.12	higher	lower
Fresh_25C_T50S_D_ns_sep.09	T27K12	0.941	251711	2.26	higher	RSM_1_16.65	2.05	higher	lower
AR_T50S_D_ns_jun.10	JV6162	2.302	1817270	2.21	lower	RSM_5_22.45	2.29	lower	higher
Fresh_25C_MGT_D_ns_sep.09	T27K12	0.786	251711	1.24	higher	RSM_1_16.45	1.56	higher	higher
AR_Gmax_D_ws_mei.10	MSAT113	0.207	147562	0.52	higher	RSM_1_25.15	0.36	higher	lower
AR_T50G_D_ws_mei.10	MSAT113	1.428	409677	1.49	higher	RSM_1_16.65	1.9	higher	higher
AR_U8416_D_ws_mei.10	MSAT15	1.785	457227	1.82	higher	RSM_1_28.85	1.89	higher	higher
AR_T10G_D_ws_mei.10	MSAT113	1.779	430812	2.18	higher	RSM_1_26.35	2.05	higher	lower
AR_AUC100_D_ws_mei.10	T27K12	1.19	250369	1.35	higher	RSM_1_16.65	1.55	higher	higher
AR_T50S_D_ws_mei.10	MSAT113	1.365	409677	1.42	higher	RSM_1_16.65	1.87	higher	higher
AR_T10S_D_ws_mei.10	MSAT113	1.788	430812	2.1	higher	RSM_1_26.35	2.06	higher	lower
AR_MGT_D_ws_mei.10	MSAT113	1.583	409677	1.69	higher	RSM_1_26.05	2	higher	higher
AR_with_CD_Gmax_D_ws_mei.10	T27K12	0.849	251711	1.29	higher	RSM_1_12.55	1.09	higher	lower
AR_with_CD_T50G_D_ws_mei.10	MSAT142	0.508	34795	1.2	higher	RSM_1_2.25	1.16	higher	lower
AR_with_CD_U8416_D_ws_mei.10	MSAt100008	0.623	1253	0.62	lower	RSM_1_0.05	0.65	higher	higher
AR_with_CD_T10G_D_ws_mei.10	T1G11	1.291	34795	2.52	higher	RSM_1_2.25	2.04	higher	lower
AR_with_CD_AUC100_D_ws_mei.10	T27K12	0.65	251711	1.01	higher	RSM_1_2.25	0.82	higher	lower
AR_with_CD_T50S_D_ws_mei.10	MSAT113	0.776	348160	1.24	higher	RSM_1_29.35	1.87	higher	higher
AR_with_CD_T10S_D_ws_mei.10	T27K12	0.387	250369	0.39	higher	RSM_1_18.95	0.49	higher	higher
AR_with_CD_MGT_D_ws_mei.10	T1G11	0.823	34795	1.88	higher	RSM_1_2.25	1.59	higher	lower
AR_Gmax_D_ns_mei.10	MSAt100008	1.501	7992	1.22	lower	RSM_1_0.35	1.44	lower	higher
AR_T50G_D_ns_mei.10	NGA248	0.634	171990	0.77	higher	RSM_1_1.55	0.59	lower	lower
Fresh_10C_T10S_D_ns_aug.09	IND6375	2.318	106624	2.34	higher	RSM_1_29.45	2.29	lower	lower
AR_T10G_D_ns_mei.10	MSAt108193	1.147	176009	0.98	lower	RSM_1_9.45	1.22	higher	higher
AR_AUC100_D_ns_mei.10	MSAt100008	1.417	7992	1.36	lower	RSM_1_0.35	1.42	higher	higher
AR_T50S_D_ns_mei.10	MSAt100008	0.611	154938	0.54	lower	RSM_1_0.65	0.61	higher	higher
AR_T10S_D_ns_mei.10	MSAt108193	1.369	154938	1.49	higher	RSM_1_8.95	1.37	higher	lower
AR_MGT_D_ns_mei.10	NGA248	0.782	173733	0.9	higher	RSM_1_9.45	0.88	higher	lower
AR_FreshseedlingweightAVG_D_ws_okt.10	MSAT27	2.034	655777	2.83	higher	RSM_2_12.45	2.29	higher	lower
AR_with_CD_T50G_D_ns_mei.10	NGA248	1.562	225659	1.61	higher	RSM_1_18.95	1.79	higher	higher
AR_with_CD_U8416_D_ns_mei.10	T1G11	1.107	23403	0.91	lower	RSM_1_2.55	1.83	higher	higher
AR_with_CD_T10G_D_ns_mei.10	NGA248	1.807	225659	1.55	lower	RSM_1_10.25	1.99	higher	higher
AR_100NaCl_U8416_A_ns_mrt.09	MSAT518662	3.087	1751898	3.67	higher	RSM_5_18.35	2.31	lower	lower
AR_with_CD_T50S_D_ns_mei.10	MSAT15	0.977	463308	0.99	higher	RSM_1_28.75	0.99	higher	lower
AR_with_CD_T10S_D_ns_mei.10	NGA248	2.235	225659	1.95	lower	RSM_1_12.55	2.08	lower	higher
AR_with_CD_MGT_D_ns_mei.10	T27K12	1.748	225659	1.74	lower	RSM_1_19.05	1.78	higher	higher
Fresh_Gmax_D_ns_jun.10	MSAT142	1.09	251711	1.2	higher	RSM_1_18.15	1.06	lower	lower
Fresh_T50G_D_ns_jun.10	NGA248	0.377	7992	0.41	higher	RSM_1_0.65	0.44	higher	higher
Fresh_U8416_D_ns_jun.10	MSAT113	0.55	409677	0.81	higher	RSM_1_26.35	0.88	higher	higher
Fresh_T10G_D_ns_jun.10	MSAT113	0.451	409677	0.6	higher	RSM_1_26.35	0.84	higher	higher
Fresh_AUC100_D_ns_jun.10	MSAT142	0.919	251711	1.21	higher	RSM_1_16.65	1.05	higher	lower
Fresh_T10S_D_ns_jun.10	T27K12	0.743	251711	0.76	higher	RSM_1_16.35	0.82	higher	higher
Fresh_MGT_D_ns_jun.10	NGA248	0.385	7992	0.48	higher	RSM_1_0.65	0.49	higher	higher
AR_Gmax_D_ns_jun.10	MSAt100008	1.819	12287	1.89	higher	RSM_1_0.85	1.74	lower	lower
AR_T50G_D_ns_jun.10	MSAt108193	0.617	154938	1.89	higher	RSM_1_8.95	0.69	higher	lower
AR_U8416_D_ns_jun.10	MSAt100008	0.814	154938	1.82	higher	RSM_1_0.65	0.97	higher	lower
AR_T10G_D_ns_jun.10	MSAt100008	0.368	154938	0.32	lower	RSM_1_10.25	0.58	higher	higher
AR_AUC100_D_ns_jun.10	T1G11	0.975	154938	1.57	higher	RSM_1_0.85	0.96	lower	lower
AR_T50S_D_ns_jun.10	MSAt108193	0.477	154938	1.29	higher	RSM_1_7.45	0.5	higher	lower
AR_T10S_D_ns_jun.10	NGA248	0.458	154938	0.88	higher	RSM_1_8.95	0.88	higher	lower
AR_MGT_D_ns_jun.10	NGA248	0.926	154938	1.88	higher	RSM_1_8.95	0.93	lower	lower
Fresh_Gmax_B_ws_ns_sep.08	MSAT518662	3.269	1747014	3.22	lower	RSM_5_18.35	2.32	lower	lower
AR_T50S_A_ns_mrt.09	MSAT520037	2.074	1781984	3.03	higher	RSM_5_20.25	2.33	higher	lower
AR_125NaCl_U8416_C_ws_feb.09	MSAT113	2.082	251711	2.88	higher	RSM_1_16.45	2.33	higher	lower
AR_125NaCl_U8416_B_ws_feb.09	MSAT520037	2.371	1575500	2.71	higher	RSM_5_20.05	2.34	lower	lower
Fresh_T50G_ABC_ns_ws_sep.08	MSAT15	2.624	463308	3	higher	RSM_1_29.05	2.35	lower	lower
Ethanol_withCD_4H_D_mei.10	F5I14	1.162	1828306	1.27	higher	RSM_1_30.45	0.82	lower	lower
Ethanol_withCD_24H_D_mei.10	dCAPsAPR2	1.573	1828306	2.12	higher	RSM_1_22.65	1.25	lower	lower
Oxygen_IMT_noCD_D_mei.10	MSAt108193	0.964	154938	1.82	higher	RSM_1_8.45	0.91	lower	lower
Oxygen_OMR_noCD_D_mei.10	MSAT110	0.535	122027	0.84	higher	RSM_1_7.25	0.32	lower	lower
Oxygen_COPnoCD_D_mei.10	dCAPsAPR2	1.009	365622	1.19	higher	RSM_1_11.95	1.94	higher	higher
Oxygen_RGTnoCD_D_mei.10	T27K12	0.383	55444	0.7	higher	RSM_1_2.95	0.45	higher	lower
Oxygen_SMRnoCD_D_mei.10	NGA128	0.742	383221	1.22	higher	RSM_1_20.55	1	higher	lower
Oxygen_IMTwithCD_D_mei.10	IND1136	0.782	211485	0.84	higher	RSM_1_11.15	1.34	higher	higher
Oxygen_OMRwithCD_D_mei.10	T27K12	1.048	250369	1.07	higher	RSM_1_16.65	1.17	higher	higher
Oxygen_COPwithCD_D_mei.10	IND2188	0.795	34795	1.52	higher	RSM_1_19.75	1.51	higher	lower
Oxygen_RGTwithCD_D_mei.10	T27K12	0.716	41998	1.14	higher	RSM_1_2.25	1.33	higher	higher
Oxygen_SMRwithCD_D_mei.10	IND2188	0.434	34795	0.65	higher	RSM_1_21.25	1.15	higher	higher
AR_Oxygen_curvefitter_T50G_noCD_D_ns_mei.10	MSAT15	0.47	55444	0.52	higher	RSM_1_9.05	0.56	higher	higher
AR_Oxygen_curvefitter_U8416_noCD_D_ns_mei.10	MSAT110	0.603	122027	1.05	higher	RSM_1_4.75	0.47	lower	lower
AR_Oxygen_curvefitter_T10G_noCD_D_ns_mei.10	MSAt108193	0.943	154938	1.26	higher	RSM_1_8.95	0.95	higher	lower
AR_Oxygen_curvefitter_AUC100_noCD_D_ns_mei.10	MSAT15	0.394	55444	0.51	higher	RSM_1_9.05	0.51	higher	lower
AR_Oxygen_curvefitter_T50S_noCD_D_ns_mei.10	MSAT15	0.471	55444	0.51	higher	RSM_1_9.05	0.55	higher	higher
AR_Oxygen_curvefitter_T10S_noCD_D_ns_mei.10	MSAt108193	0.94	154938	1.26	higher	RSM_1_8.95	0.94	higher	lower
AR_Oxygen_curvefitter_MGT_noCD_D_ns_mei.10	MSAT15	0.407	55444	0.53	higher	RSM_1_9.05	0.46	higher	lower
AR_Oxygen_curvefitter_T50G_withCD_D_ns_mei.10	T27K12	0.49	41998	0.82	higher	RSM_1_2.25	1.02	higher	higher
AR_Oxygen_curvefitter_U8416_withCD_D_ns_mei.10	T27K12	1.165	41998	1.26	higher	RSM_1_19.85	1.9	higher	higher
AR_Oxygen_curvefitter_T10G_withCD_D_ns_mei.10	MSAT15	0.851	463308	0.58	lower	RSM_1_29.25	1.31	higher	higher
AR_Oxygen_curvefitter_AUC100_withCD_D_ns_mei.10	T27K12	0.569	41998	0.78	higher	RSM_1_18.95	1.05	higher	higher
AR_Oxygen_curvefitter_T50S_withCD_D_ns_mei.10	T27K12	0.614	41998	1.07	higher	RSM_1_2.25	1.26	higher	higher
AR_Oxygen_curvefitter_T10S_withCD_D_ns_mei.10	MSAT15	0.769	463308	0.52	lower	RSM_1_29.25	1.18	higher	higher
AR_Oxygen_curvefitter_MGT_withCD_D_ns_mei.10	MSAT15	0.519	41998	0.55	higher	RSM_1_18.95	0.85	higher	higher
AR_Freshseedlingweight1_D_ws_okt.10	MSAT113	0.868	366359	0.86	lower	RSM_1_29.35	1.86	higher	higher
AR_Dryseedlingweight1_D_ws_okt.10	dCAPsAPR2	1.006	365622	1.03	higher	RSM_1_23.35	1.57	higher	higher
AR_Freshseedlingweight2_D_ws_okt.10	MSAT127088	1.561	410899	1.57	higher	RSM_1_27.85	1.81	higher	higher
AR_Dryseedlingweight2_D_ws_okt.10	NGA248	1.479	172049	1.74	higher	RSM_1_8.35	2.68	higher	higher
AR_Freshseedlingweight3_D_ws_okt.10	MSAT127088	0.546	410752	0.41	lower	RSM_1_29.35	0.77	higher	higher
AR_30C_AUC100_S_ws_jul.09	MSAT399	2.296	817526	2.51	higher	RSM_3_1.85	2.38	higher	lower
AR_FreshseedlingweightAVG_D_ws_okt.10	MSAT127088	1.253	410899	1.18	lower	RSM_1_29.35	2.22	higher	higher
AR_DryseedlingweightAVG_D_ws_okt.10	IND4992	0.882	122027	1.04	higher	RSM_1_29.35	2.67	higher	higher
Size_imbibed_seed_Area_D_feb.10	T1G11	0.356	154938	0.59	higher	RSM_1_8.55	0.5	higher	lower
AR_100NaCl_U8416_ABC_ns_mrt.09	T1G11	2.099	13039	2.39	higher	RSM_1_1.45	2.38	higher	lower
Size_imbibed_Ferret_D_feb.10	T1G11	0.913	30294	0.93	higher	RSM_1_1.15	0.79	lower	lower
AR_Gmax_D_ns_okt.10	T1G11	1.612	23403	1.07	lower	RSM_1_1.35	1.08	lower	higher
AR_T50G_D_ns_okt.10	NGA248	1.369	176009	1.05	lower	RSM_1_10.35	1.45	higher	higher
AR_U8416_D_ns_okt.10	IND1136	2.303	208760	1.97	lower	RSM_1_11.75	1.73	lower	lower
AR_T10G_D_ns_okt.10	NGA248	0.794	166432	0.91	higher	RSM_1_9.05	1.41	higher	higher
AR_AUC100_D_ns_okt.10	T1G11	1.557	55444	1.07	lower	RSM_1_1.35	1.38	lower	higher
AR_T50S_D_ns_okt.10	F5I14	0.875	369760	1.01	higher	RSM_1_24.35	0.97	higher	lower
AR_T10S_D_ns_okt.10	NGA248	0.977	154617	1.04	higher	RSM_1_9.05	1.53	higher	higher
AR_MGT_D_ns_okt.10	NGA248	1.458	176009	1.11	lower	RSM_1_10.35	1.54	higher	higher
AR_.0_5Mannitol_T50S_D_ns_okt.10	MSAT15	0.603	211485	0.81	higher	RSM_1_29.55	0.81	higher	lower
AR_.0_5Mannitol_T10S_D_ns_okt.10	MSAT15	1.007	463308	1.05	higher	RSM_1_29.45	1.3	higher	higher
DI_Gmax_A_sep.08	MSAT519	2.714	1777098	2.12	lower	RSM_5_25.85	2.39	lower	higher
AR_100mMNaCl_T50G_D_ns_okt.10	IND6375	0.913	106624	1.06	higher	RSM_1_1.45	1.45	higher	higher
AR_100mMNaCl_U8416_D_ns_okt.10	NGA248	1.695	97800	1.73	higher	RSM_1_5.25	1.78	higher	higher
AR_100mMNaCl_T10G_D_ns_okt.10	T27K12	0.301	421651	0.57	higher	RSM_1_1.45	0.92	higher	higher
AR_100mMNaCl_AUC100_D_ns_okt.10	F21M12	1.211	144553	1.12	lower	RSM_1_3.55	1.09	lower	lower
AR_100mMNaCl_T50S_D_ns_okt.10	NGA248	0.752	176009	0.81	higher	RSM_1_1.65	0.81	higher	higher
AR_100mMNaCl_T10S_D_ns_okt.10	MSAT113	0.168	395971	0.23	higher	RSM_1_25.95	0.3	higher	higher
AR_100mMNaCl_MGT_D_ns_okt.10	T1G11	1.178	41998	1.28	higher	RSM_1_1.45	2.25	higher	higher
AR_0_5µmABA_T50G_D_ns_okt.10	IND2188	0.586	339496	0.66	higher	RSM_1_20.75	0.6	higher	lower
AR_0_5µmABA_U8416_D_ns_okt.10	IND2188	0.778	34795	1.29	higher	RSM_1_11.95	1.14	higher	lower
AR_0_5µmABA_T10G_D_ns_okt.10	T27K12	0.381	34653	0.49	higher	RSM_1_10.45	0.55	higher	higher
AR_0_5µmABA_T10S_D_ns_okt.10	IND6375	0.392	144553	0.79	higher	RSM_1_5.95	0.65	higher	lower
AR_0_5µmABA_MGT_D_ns_okt.10	F5I14	0.367	34653	0.49	higher	RSM_1_4.35	0.5	higher	higher
AR_Gmax_D_ws_okt.10	F21M12	1.464	55444	1.24	lower	RSM_1_1.55	1.37	lower	higher
AR_Dryseedlingweight3_D_ws_okt.10	dCAPsAPR2	1.269	268221	1.32	higher	RSM_1_29.25	3.12	higher	higher
AR_T10G_D_ws_okt.10	T27K12	2.231	228991	1.68	lower	RSM_1_13.45	1.93	lower	higher
AR_T10S_D_ns_jun.10	MSAT520037	2.332	1795974	2.01	lower	RSM_5_20.05	2.39	higher	higher
AR_125mMNaCl_MGT_S_ns_jun.09	MSAT514	2.246	1777113	2.41	higher	RSM_5_19.85	2.39	higher	lower
AR_T10S_D_ws_okt.10	T27K12	2.365	228991	1.77	lower	RSM_1_13.45	2.08	lower	higher
AR_.0_5Mannitol_Gmax_D_ws_okt.10	T27K12	1.613	250369	1.25	lower	RSM_1_16.65	1.36	lower	higher
Fresh_T50G_C_ns_sep.08	ATHCHIB2	2.41	812318	2.43	higher	RSM_3_2.05	2.4	lower	lower
Fresh_T50S_D_ns_aug.09	MSAT48	2.401	1164246	2.47	higher	RSM_4_0.55	2.4	higher	lower
AR_0_5µmABA_MGT_D_ws_okt.10	T27K12	0.856	250369	1.04	higher	RSM_1_16.65	0.9	higher	lower
HU10_	JV7576	2.983	1838789	2.43	lower	RSM_5_6.05	2.4	lower	lower
AR_0_5µmABA_T50G_D_ws_okt.10	T27K12	0.897	250369	1.12	higher	RSM_1_16.65	1.06	higher	lower
AR_0_5µmABA_T50S_D_ws_okt.10	NGA128	0.536	106624	0.46	lower	RSM_1_26.15	0.78	higher	higher
AR_0_5µmABA_U8416_D_ws_okt.10	MSAT142	0.568	250369	0.65	higher	RSM_1_8.85	0.73	higher	higher
AR_0_5µmABA_T10G_D_ws_okt.10	T1G11	1.147	30294	1.59	higher	RSM_1_1.35	1.54	higher	lower
AR_0_5µmABA_T10S_D_ws_okt.10	T27K12	0.883	250369	0.81	lower	RSM_1_13.25	0.91	higher	higher
AR_with_CD_AUC100_D_ns_mei.10	T27K12	2.068	225406	2.38	higher	RSM_1_19.45	2.41	higher	higher
AR_125mMNaCl_T10S_S_ns_jun.09	MSAT399	2.094	817526	2.56	higher	RSM_3_6.55	2.41	higher	lower
Fresh_U8416_D_ws_aug.09	MSAT520037	2.225	1777117	2.5	higher	RSM_5_18.65	2.42	higher	lower
AR_with_CD_Gmax_D_ws_mei.10	MSAT443	2.304	1212306	2.8	higher	RSM_4_2.55	2.42	higher	lower
Size_1000SW_AB_apr.09	MSAT318	2.076	1057311	2.12	higher	RSM_3_18.25	2.42	higher	higher
Fresh_U8416_ABC_ns_sep.08	MSAT59	2.597	1732859	2.67	higher	RSM_5_16.75	2.43	lower	lower
AR_100NaCl_U8416_ABC_ns_mrt.09	MSAT512	2.704	1791107	2.85	higher	RSM_5_20.25	2.43	lower	lower
Fresh_Gmax_C_ws_ns_sep.08	MSAT518662	3.311	1747014	3.57	higher	RSM_5_18.45	2.43	lower	lower
AR_30C_Gmax_S_ws_jul.09.1	MSAT210	2.417	724028	2.65	higher	RSM_2_16.65	2.44	higher	lower
AR_0_5µmABA_T50G_D_ns_okt.10	MSAT443	2.293	1195934	2.29	lower	RSM_4_2.55	2.44	higher	higher
AR_125NaCl_T10G_B_ws_feb.09	MSAt108193	2.659	154938	2.45	lower	RSM_1_8.85	2.46	lower	higher
AR_U8416_C_ws_mrt.09	MSAT519	2.698	1838789	2.57	lower	RSM_5_23.35	2.46	lower	lower
AR_Mann_AUC100_S_ns_jun.09	MSAT399	2.254	812288	3.09	higher	RSM_3_1.85	2.46	higher	lower
Fresh_T50G_C_ns_ws_sep.08	ATHCHIB2	2.301	812318	2.44	higher	RSM_3_2.05	2.47	higher	higher
Fresh_U8416_ABC_ns_ws_sep.08	MSAT59	2.644	1727211	2.51	lower	RSM_5_16.75	2.47	lower	lower
AR_U8416_ABC_ns_mrt.09	MSAT222	2.49	773669	2.32	lower	RSM_2_18.95	2.47	lower	higher
AR_0_5µmABA_AUC100_D_ws_okt.10	T27K12	2.891	250369	2.88	lower	RSM_1_16.65	2.47	lower	lower
Size_Area_A_apr.09	NGA225	2.426	1484751	2.35	lower	RSM_5_1.55	2.48	higher	higher
Fresh_T50G_B_ns_sep.08	NGA172	2.195	799555	2.3	higher	RSM_3_7.55	2.48	higher	higher
AR_30C_T50S_S_ws_jul.09	F5I14	2.723	363726	2.58	lower	RSM_1_24.05	2.48	lower	lower
AR_8C_T50S_S_ns_jun.09	MSAT49	2.551	1247932	2.23	lower	RSM_4_15.35	2.49	lower	higher
AR_U8416_D_ns_okt.10	NGA139	2.479	1587758	2.1	lower	RSM_5_9.05	2.49	higher	higher
DI_Gmax_B_sep.08	MSAT518662	3.054	1747014	3.03	lower	RSM_5_18.35	2.49	lower	lower
Fresh_U8416_B_ns_sep.08	MSAT518662	2.821	1763805	3.24	higher	RSM_5_19.25	2.51	lower	lower
AR_30C_T10S_S_ws_jul.09	MSAT210	2.611	749199	2.21	lower	RSM_2_18.15	2.51	lower	higher
AR_T10G_D_ns_okt.10	MSAT514	2.04	1618488	2.29	higher	RSM_5_8.65	2.51	higher	higher
Size_1000SW_A_apr.09	MSAT318406	2.115	1057311	2.37	higher	RSM_3_18.15	2.51	higher	higher
AR_30C.20C_Gmax_S_ws_jul.09	MSAT210	2.518	724028	2.67	higher	RSM_2_16.65	2.52	lower	lower
AR_T50G_D_ns_mei.10	MSAT520037	2.028	1777098	2.43	higher	RSM_5_15.25	2.52	higher	higher
AR_.0_5Mannitol_U8416_D_ws_okt.10	T27K12	2.139	363726	2.21	higher	RSM_1_23.55	2.52	higher	higher
AR_T10S_D_ns_mei.10	MSAT520037	2.421	1777098	2.55	higher	RSM_5_20.05	2.52	higher	lower
AR_125NaCl_Gmax_A_ws_feb.09	IND2188	2.683	395971	3.26	higher	RSM_1_23.55	2.52	lower	lower
Fresh_U8416_D_ws_aug.09	MSAT321	2.396	1036033	2.66	higher	RSM_3_11.85	2.53	higher	lower
Fresh_T50G_ABC_ns_ws_sep.08	ATHCHIB2	2.342	832343	2.34	higher	RSM_3_8.05	2.53	higher	higher
AR_T10G_ABC_ns_mrt.09	ATHCHIB2	2.602	799555	2.82	higher	RSM_3_6.55	2.53	lower	lower
Fresh_Gmax_D_ns_aug.09.1	MSAT512	3.137	1801438	3.31	higher	RSM_5_25.75	2.54	lower	lower
FLOLD_	MSAT236	1.963	575813	1.89	lower	RSM_2_8.15	2.08	higher	higher
AA10_	MSAT222	0.466	757423	0.65	higher	RSM_2_6.85	0.77	higher	higher
DM10_	MSAT222	1.692	764230	1.47	lower	RSM_2_19.35	1.63	lower	higher
NP10_	MSAT222	1.498	764929	1.48	lower	RSM_2_18.85	1.75	higher	higher
AR_.0_5Mannitol_AUC100_D_ns_okt.10	IND628	0.282	757652	0.38	higher	RSM_2_16.75	0.7	higher	higher
AR_Gmax_C_ws_mrt.09	MSAT518662	2.942	1757871	3.47	higher	RSM_5_18.55	2.55	lower	lower
CL10_	MSAT25	0.647	554496	1.09	higher	RSM_2_11.15	0.48	lower	lower
FTLD_A_jul.08	MSAT236	1.376	575813	0.98	lower	RSM_2_8.35	1.35	lower	higher
FTLD_B_jul.08	MSAT236	0.814	575813	0.82	higher	RSM_2_8.25	0.77	lower	lower
FTLD_C_jul.08	MSAT236	0.825	633788	0.81	lower	RSM_2_8.25	0.96	higher	higher
FTLD_Avg_jul.08	MSAT236	1.04	575813	0.91	lower	RSM_2_8.25	1.07	higher	higher
AR_.0_5Mannitol_AUC100_D_ws_okt.10	IND628	0.328	555254	1.09	higher	RSM_2_6.65	0.66	higher	lower
AR_125NaCl_T50G_ABC_ws_feb.09	IND2188	2.622	273209	2.6	lower	RSM_1_16.45	2.55	lower	lower
AR_.0_5Mannitol_Gmax_D_ns_okt.10	MSAT222	0.303	757652	0.49	higher	RSM_2_1.15	1.03	higher	higher
Fresh_Gmax_A_ns_sep.08	MSAT241	1.341	499939	0.92	lower	RSM_2_18.55	1.3	lower	higher
Fresh_Gmax_B_ns_sep.08	MSAT241	1.191	749199	1.04	lower	RSM_2_18.55	1.84	higher	higher
Fresh_Gmax_C_ns_sep.08	MSAT241	1.305	757423	1.26	lower	RSM_2_18.55	2.57	higher	higher
Fresh_Gmax_ABC_ns_sep.08	MSAT241	1.301	757423	1.14	lower	RSM_2_18.55	2.14	higher	higher
Fresh_T50G_A_ns_sep.08	MSAT200897	0.607	499939	0.74	higher	RSM_2_10.25	1.08	higher	higher
Fresh_T50G_B_ns_sep.08	IND216199	0.216	722298	0.33	higher	RSM_2_17.55	0.32	higher	lower
Fresh_T50G_C_ns_sep.08	MSAT200897	1.287	497226	1.78	higher	RSM_2_0.85	1.55	higher	lower
Fresh_T50G_ABC_ns_sep.08	MSAT200897	0.332	497226	0.62	higher	RSM_2_10.25	0.73	higher	higher
Fresh_U8416_A_ns_sep.08	MSAT222	0.788	757423	1.59	higher	RSM_2_18.65	1.97	higher	higher
Fresh_U8416_B_ns_sep.08	MSAT27	0.741	655777	0.93	higher	RSM_2_18.65	1.19	higher	higher
Fresh_U8416_C_ns_sep.08	MSAT241	0.654	773669	0.84	higher	RSM_2_18.95	0.99	higher	higher
Fresh_U8416_ABC_ns_sep.08	MSAT222	0.601	757423	1.17	higher	RSM_2_18.65	1.7	higher	higher
Fresh_T10G_A_ns_sep.08	MSAT222	1.544	763044	1.47	lower	RSM_2_19.65	1.42	lower	lower
Fresh_T10G_B_ns_sep.08	MSAT210	0.466	639327	0.5	higher	RSM_2_17.65	0.5	higher	higher
Fresh_T10G_C_ns_sep.08	MSAT210	0.866	497226	1.02	higher	RSM_2_18.15	0.9	higher	lower
Fresh_T10G_ABC_ns_sep.08	MSAT210	0.675	747896	0.82	higher	RSM_2_19.35	0.61	lower	lower
Fresh_AUC100_A_ns_sep.08	MSAT241	1.158	499939	1.15	lower	RSM_2_9.95	0.99	lower	lower
Fresh_AUC100_B_ns_sep.08	MSAT241	0.823	757423	0.64	lower	RSM_2_18.55	1.38	higher	higher
Fresh_AUC100_C_ns_sep.08	MSAT241	0.964	499939	0.99	higher	RSM_2_18.55	1.45	higher	higher
Fresh_AUC100_ABC_ns_sep.08	MSAT241	0.966	499939	0.83	lower	RSM_2_18.55	1.38	higher	higher
Fresh_T50S_A_ns_sep.08	MSAT200897	0.826	499939	0.81	lower	RSM_2_1.05	0.8	lower	lower
Fresh_T50S_B_ns_sep.08	MSAT222	0.252	499939	0.46	higher	RSM_2_2.25	0.47	higher	higher
Fresh_T50S_C_ns_sep.08	MSAT200897	0.118	558992	0.2	higher	RSM_2_9.55	0.13	higher	lower
Fresh_T50S_ABC_ns_sep.08	MSAT210	0.62	757652	0.79	higher	RSM_2_18.35	0.89	higher	higher
Fresh_T10S_A_ns_sep.08	MSAT241	0.388	610056	0.31	lower	RSM_2_10.25	0.85	higher	higher
Fresh_T10S_B_ns_sep.08	MSAT210	0.298	722298	0.42	higher	RSM_2_17.65	0.54	higher	higher
Fresh_T10S_C_ns_sep.08	MSAT25	0.714	492806	1.05	higher	RSM_2_0.35	1.17	higher	higher
Fresh_T10S_ABC_ns_sep.08	MSAT241	0.173	764230	0.32	higher	RSM_2_10.25	0.49	higher	higher
Fresh_MGT_A_ns_sep.08	MSAT222	0.646	497226	0.47	lower	RSM_2_10.25	0.5	lower	higher
Fresh_MGT_B_ns_sep.08	MSAT210	0.251	639327	0.5	higher	RSM_2_17.55	0.47	higher	lower
Fresh_MGT_C_ns_sep.08	MSAT200897	0.867	497226	1.36	higher	RSM_2_0.85	1.19	higher	lower
Fresh_MGT_ABC_ns_sep.08	MSAT210	0.266	497226	0.47	higher	RSM_2_17.55	0.35	higher	lower
Fresh_Gmax_A_ws_sep.08	MSAT222	1.374	764230	2.07	higher	RSM_2_18.95	1.67	higher	lower
Fresh_Gmax_B_ws_sep.08	IND216199	0.526	700636	1.39	higher	RSM_2_16.55	1.19	higher	lower
Fresh_Gmax_C_ws_sep.08	MSAT25	0.34	502988	0.4	higher	RSM_2_1.15	0.48	higher	higher
Fresh_Gmax_ABC_ws_sep.08	IND216199	0.455	700636	1.01	higher	RSM_2_16.55	0.83	higher	lower
Fresh_T50G_A_ws_sep.08	MSAT241	0.555	639327	0.76	higher	RSM_2_10.95	0.73	higher	lower
Fresh_T50G_B_ws_sep.08	MSAT241	0.513	610051	0.67	higher	RSM_2_10.25	0.97	higher	higher
Fresh_T50G_C_ws_sep.08	CZSOD2	0.257	639327	0.51	higher	RSM_2_11.75	0.53	higher	higher
Fresh_T50G_ABC_ws_sep.08	MSAT241	0.428	639327	0.7	higher	RSM_2_11.75	0.71	higher	higher
Fresh_U8416_A_ws_sep.08	MSAT25	0.156	488623	0.15	lower	RSM_2_13.65	0.22	higher	higher
Fresh_U8416_B_ws_sep.08	MSAT241	0.978	619933	0.89	lower	RSM_2_10.75	1.17	higher	higher
Fresh_U8416_C_ws_sep.08	MSAT236	0.597	580084	0.72	higher	RSM_2_7.95	1.14	higher	higher
Fresh_U8416_ABC_ws_sep.08	MSAT241	0.456	595214	0.52	higher	RSM_2_10.75	0.72	higher	higher
Fresh_T10G_A_ws_sep.08	MSAT241	0.552	639327	0.78	higher	RSM_2_10.95	0.62	higher	lower
Fresh_T10G_B_ws_sep.08	MSAT236	0.156	606361	0.48	higher	RSM_2_10.15	0.73	higher	higher
Fresh_T10G_C_ws_sep.08	MSAT210	0.136	577977	0.68	higher	RSM_2_8.05	0.75	higher	higher
Fresh_T10G_ABC_ws_sep.08	MSAT241	0.17	639327	0.48	higher	RSM_2_11.75	0.38	higher	lower
Fresh_AUC100_A_ws_sep.08	MSAT200897	0.434	764929	1	higher	RSM_2_19.05	0.52	higher	lower
Fresh_AUC100_B_ws_sep.08	MSAT241	0.355	700636	0.63	higher	RSM_2_9.55	0.71	higher	higher
Fresh_AUC100_C_ws_sep.08	CZSOD2	0.223	639327	0.33	higher	RSM_2_12.25	0.41	higher	higher
Fresh_AUC100_ABC_ws_sep.08	MSAT200897	0.372	764230	0.62	higher	RSM_2_11.15	0.39	higher	lower
Fresh_T50S_A_ws_sep.08	MSAT241	0.527	639327	0.72	higher	RSM_2_10.95	0.71	higher	lower
Fresh_T50S_B_ws_sep.08	MSAT241	0.539	610051	0.65	higher	RSM_2_10.25	0.95	higher	higher
Fresh_T50S_C_ws_sep.08	CZSOD2	0.273	639327	0.52	higher	RSM_2_11.75	0.54	higher	higher
Fresh_T50S_ABC_ws_sep.08	MSAT241	0.434	639327	0.69	higher	RSM_2_11.75	0.7	higher	higher
Fresh_T10S_A_ws_sep.08	MSAT241	0.548	639327	0.77	higher	RSM_2_10.95	0.61	higher	lower
Fresh_T10S_B_ws_sep.08	MSAT236	0.163	606361	0.48	higher	RSM_2_10.15	0.74	higher	higher
Fresh_T10S_C_ws_sep.08	MSAT210	0.131	577977	0.65	higher	RSM_2_8.05	0.72	higher	higher
Fresh_T10S_ABC_ws_sep.08	MSAT241	0.175	639327	0.48	higher	RSM_2_11.75	0.38	higher	lower
Fresh_MGT_A_ws_sep.08	MSAT241	0.452	639327	0.62	higher	RSM_2_10.95	0.66	higher	higher
Fresh_MGT_B_ws_sep.08	MSAT241	0.664	639327	0.72	higher	RSM_2_10.25	0.98	higher	higher
Fresh_MGT_C_ws_sep.08	CZSOD2	0.319	639327	0.59	higher	RSM_2_11.75	0.66	higher	higher
Fresh_MGT_ABC_ws_sep.08	MSAT241	0.47	639327	0.71	higher	RSM_2_11.75	0.77	higher	higher
Fresh_Gmax_A_ws_ns_sep.08	MSAT241	1.321	628307	0.89	lower	RSM_2_18.55	1.51	higher	higher
Fresh_Gmax_B_ws_ns_sep.08	MSAT241	1.245	749199	1.14	lower	RSM_2_18.55	1.92	higher	higher
Fresh_Gmax_C_ws_ns_sep.08	MSAT241	1.3	757423	1.25	lower	RSM_2_18.55	2.63	higher	higher
Fresh_Gmax_ABC_ws_ns_sep.08	MSAT241	1.326	757423	1.21	lower	RSM_2_18.55	2.28	higher	higher
Fresh_T50G_A_ns_ws_sep.08	MSAT241	1.463	619933	1.12	lower	RSM_2_10.25	1.92	higher	higher
Fresh_T50G_B_ns_ws_sep.08	MSAT241	0.352	610056	0.62	higher	RSM_2_10.25	1.03	higher	higher
Fresh_T50G_C_ns_ws_sep.08	MSAT200897	1.246	497226	1.72	higher	RSM_2_0.85	1.62	higher	lower
Fresh_T50G_ABC_ns_ws_sep.08	MSAT241	0.578	610056	0.93	higher	RSM_2_10.25	1.45	higher	higher
Fresh_U8416_A_ns_ws_sep.08	MSAT222	0.904	757423	1.64	higher	RSM_2_18.65	1.98	higher	higher
Fresh_U8416_B_ns_ws_sep.08	MSAT27	0.892	655777	1.17	higher	RSM_2_18.65	1.37	higher	higher
Fresh_U8416_C_ns_ws_sep.08	MSAT241	0.95	619933	1	higher	RSM_2_10.55	0.9	lower	lower
Fresh_U8416_ABC_ns_ws_sep.08	MSAT241	0.808	757652	1.14	higher	RSM_2_18.65	1.74	higher	higher
Fresh_AUC_A_ws_ns_sep.08	MSAT241	1.472	628307	1.05	lower	RSM_2_18.55	1.29	lower	higher
Fresh_AUC_B_ws_ns_sep.08	MSAT241	1.032	619933	0.71	lower	RSM_2_18.55	1.35	higher	higher
Fresh_AUC_C_ws_ns_sep.08	MSAT241	1.252	499939	0.97	lower	RSM_2_18.55	1.59	higher	higher
Fresh_AUC_ABC_ws_ns_sep.08	MSAT241	1.342	619933	0.91	lower	RSM_2_18.55	1.66	higher	higher
Fresh_AR_A_ns_sep.08	MSAT210	1.982	757423	2.25	higher	RSM_2_18.55	2.52	higher	higher
Fresh_AR_B_ns_sep.08	MSAT210	1.972	757423	2.21	higher	RSM_2_18.55	2.48	higher	higher
Fresh_AR_C_ns_sep.08	MSAT210	1.369	757423	2.12	higher	RSM_2_18.55	1.83	higher	lower
Fresh_AR_ABC_ns_sep.08	MSAT210	1.865	757423	2.33	higher	RSM_2_18.55	2.39	higher	higher
DI_Gmax_A_sep.08	MSAT210	1.139	757423	1.55	higher	RSM_2_18.55	2.18	higher	higher
DI_Gmax_B_sep.08	MSAT210	1.776	749199	2.06	higher	RSM_2_18.55	2.67	higher	higher
DI_Gmax_C_sep.08	MSAT210	1.406	757423	1.69	higher	RSM_2_18.55	2.74	higher	higher
DI_Gmax_ABC_sep.08	MSAT210	1.711	757423	2.01	higher	RSM_2_18.55	2.89	higher	higher
DI_T50G_A_sep.08	MSAT241	0.77	757423	0.85	higher	RSM_2_9.95	1.18	higher	higher
DI_T50G_B_sep.08	MSAT222	0.604	757423	0.97	higher	RSM_2_18.65	1.19	higher	higher
DI_T50G_C_sep.08	MSAT200897	1.655	497226	2.23	higher	RSM_2_0.45	1.97	higher	lower
DI_T50G_ABC_sep.08	MSAT241	0.416	606361	0.84	higher	RSM_2_10.25	1.05	higher	higher
DI_U8416_A_sep.08	MSAT222	1.321	757423	2.63	higher	RSM_2_18.65	2.92	higher	higher
DI_U8416_B_sep.08	MSAT210	0.948	757423	1.45	higher	RSM_2_18.65	1.95	higher	higher
DI_U8416_C_sep.08	MSAT210	0.874	757423	1.29	higher	RSM_2_18.65	1.43	higher	higher
DI_U8416_ABC_sep.08	MSAT210	1.316	757423	2.17	higher	RSM_2_18.65	2.54	higher	higher
DI_AUC_A_sep.08	MSAT241	1.5	628307	1.11	lower	RSM_2_11.15	1.31	lower	higher
DI_AUC_B_sep.08	MSAT241	0.958	619933	0.7	lower	RSM_2_10.25	0.96	higher	higher
DI_AUC_C_sep.08	MSAT241	0.77	497226	0.83	higher	RSM_2_10.45	0.79	higher	lower
DI_AUC_ABC_sep.08	MSAT241	1.249	619933	1.16	lower	RSM_2_10.25	1.27	higher	higher
Size_Area_A_apr.09	MSAT236	1.298	555254	2.14	higher	RSM_2_1.35	2.46	higher	higher
Size_Area_B_apr.09	MSAT222	1.316	763044	1.37	higher	RSM_2_1.35	1.45	higher	higher
Size_Area_AB_apr.09	MSAT222	1.149	507833	1.64	higher	RSM_2_1.35	2.06	higher	higher
Size_1000SW_A_apr.09	MSAT222	1.351	492806	1.7	higher	RSM_2_1.35	2.1	higher	higher
Size_1000SW_B_apr.09	MSAT222	1.462	773669	1.29	lower	RSM_2_19.65	1.35	lower	higher
Size_1000SW_AB_apr.09	MSAT222	1.608	773669	1.5	lower	RSM_2_1.15	1.48	lower	lower
AR_.0_5Mannitol_MGT_D_ns_okt.10	MSAT210	0.305	499939	0.4	higher	RSM_2_16.65	0.93	higher	higher
Size_Ferret_A_apr.09	MSAT236	1.314	507833	1.88	higher	RSM_2_1.45	2.1	higher	higher
Size_Ferret_B_apr.09	MSAT222	1.59	763044	1.9	higher	RSM_2_18.85	1.63	higher	lower
Size_Ferret_AB_apr.09	MSAT222	1.297	507833	1.64	higher	RSM_2_1.45	1.95	higher	higher
AR_Gmax_A_ws_mrt.09	MSAT25	1.104	517029	1.19	higher	RSM_2_0.35	1.5	higher	higher
AR_Gmax_B_ws_mrt.09	IND216199	1.401	700636	1.12	lower	RSM_2_2.25	1	lower	lower
AR_Gmax_C_ws_mrt.09	IND216199	0.423	764230	0.71	higher	RSM_2_7.35	0.53	higher	lower
AR_Gmax_ABC_ws_mrt.09	MSAT200897	1.184	517029	1.02	lower	RSM_2_0.25	1.34	higher	higher
AR_T50G_A_ws_mrt.09	MSAT210	1.193	724028	1.54	higher	RSM_2_18.15	1.25	higher	lower
AR_T50G_B_ws_mrt.09	MSAT236	1.901	595214	1.68	lower	RSM_2_9.55	1.62	lower	lower
AR_T50G_C_ws_mrt.09	MSAT241	0.95	555254	1.35	higher	RSM_2_11.05	0.98	higher	lower
AR_T50G_ABC_ws_mrt.09	MSAT210	0.862	555254	1.34	higher	RSM_2_16.65	1.1	higher	lower
AR_U8416_A_ws_mrt.09	MSAT27	1.097	606361	1.26	higher	RSM_2_10.25	1.45	higher	higher
AR_U8416_B_ws_mrt.09	IND628	0.478	488622	0.79	higher	RSM_2_10.35	0.57	higher	lower
AR_U8416_C_ws_mrt.09	MSAT236	0.145	700636	0.41	higher	RSM_2_10.35	0.63	higher	higher
AR_U8416_ABC_ws_mrt.09	IND216199	0.525	606361	0.89	higher	RSM_2_10.35	1.17	higher	higher
AR_T10G_A_ws_mrt.09	MSAT236	1.111	595214	1.02	lower	RSM_2_9.55	1.19	higher	higher
Yield_B_sep.08	MSAT142	2.507	365622	2.55	higher	RSM_1_26.95	2.56	higher	higher
AR_.0_5Mannitol_MGT_D_ws_okt.10	MSAT241	1.397	555254	1.78	higher	RSM_2_7.55	1.63	higher	lower
AR_AUC100_A_ws_mrt.09	MSAT210	1.248	763044	1.55	higher	RSM_2_18.85	0.96	lower	lower
AR_AUC100_B_ws_mrt.09	IND216199	0.925	724028	1.12	higher	RSM_2_18.15	0.64	lower	lower
AR_AUC100_C_ws_mrt.09	IND216199	0.669	724028	0.9	higher	RSM_2_16.65	0.89	higher	lower
AR_AUC100_ABC_ws_mrt.09	MSAT210	1.034	749199	1.4	higher	RSM_2_18.15	1.03	lower	lower
AR_T50S_A_ws_mrt.09	MSAT210	1.232	724028	1.53	higher	RSM_2_18.15	1.27	higher	lower
AR_T50S_B_ws_mrt.09	MSAT236	1.688	595214	1.34	lower	RSM_2_9.55	1.33	lower	lower
AR_T50S_C_ws_mrt.09	MSAT241	0.845	555254	1.23	higher	RSM_2_11.05	0.86	higher	lower
AR_T50S_ABC_ws_mrt.09	MSAT222	0.883	724028	1.24	higher	RSM_2_18.15	1.12	higher	lower
AR_T10S_A_ws_mrt.09	MSAT236	1.102	595214	1.02	lower	RSM_2_9.55	1.18	higher	higher
AR_T10S_B_ws_mrt.09	MSAT236	1.997	555254	2.25	higher	RSM_2_9.55	1.88	lower	lower
AR_MGT_A_ws_mrt.09	MSAT210	1.101	724028	1.44	higher	RSM_2_18.15	1.16	higher	lower
AR_MGT_B_ws_mrt.09	MSAT236	1.839	595214	1.68	lower	RSM_2_9.55	1.62	lower	lower
AR_MGT_C_ws_mrt.09	MSAT241	0.991	555254	1.24	higher	RSM_2_11.05	0.99	lower	lower
AR_MGT_ABC_ws_mrt.09	MSAT210	0.811	555254	1.29	higher	RSM_2_16.65	1.06	higher	lower
AR_Gmax_A_ns_mrt.09	MSAT241	1.309	633788	1.2	lower	RSM_2_9.85	1.52	higher	higher
AR_Gmax_B_ns_mrt.09	MSAT236	0.571	610056	0.81	higher	RSM_2_10.45	0.95	higher	higher
AR_Gmax_C_ns_mrt.09	MSAT241	0.886	633788	1.25	higher	RSM_2_10.45	1.64	higher	higher
AR_Gmax_ABC_ns_mrt.09	MSAT241	1.106	633788	1.27	higher	RSM_2_10.45	1.64	higher	higher
AR_T50G_A_ns_mrt.09	MSAT241	0.525	507833	0.35	lower	RSM_2_8.15	0.59	higher	higher
AR_T50G_B_ns_mrt.09	MSAT222	0.616	763044	0.68	higher	RSM_2_18.85	1.03	higher	higher
AR_T50G_C_ns_mrt.09	MSAT241	0.397	628307	0.38	lower	RSM_2_18.55	0.61	higher	higher
AR_T50G_ABC_ns_mrt.09	MSAT241	0.552	773669	0.36	lower	RSM_2_19.55	0.57	higher	higher
AR_U8416_A_ns_mrt.09	MSAT222	2.046	763044	1.66	lower	RSM_2_18.55	2.3	higher	higher
AR_U8416_B_ns_mrt.09	MSAT222	1.983	763044	2.26	higher	RSM_2_18.95	2.41	higher	higher
AR_.0_5Mannitol_T10G_D_ns_okt.10	MSAT210	0.322	749199	0.54	higher	RSM_2_16.65	0.43	higher	lower
Fresh_MGT_D_ns_aug.09	JV7576	2.288	1836275	2.56	higher	RSM_5_25.35	2.56	higher	lower
AR_T10G_A_ns_mrt.09	MSAT210	0.508	747896	0.75	higher	RSM_2_18.15	0.63	higher	lower
AR_T10G_B_ns_mrt.09	MSAT210	0.433	639327	0.59	higher	RSM_2_1.35	0.57	higher	lower
AR_T10G_C_ns_mrt.09	MSAT25	0.289	488623	0.28	lower	RSM_2_12.35	0.29	higher	higher
AR_T10G_ABC_ns_mrt.09	MSAT210	0.413	747896	0.52	higher	RSM_2_18.15	0.47	higher	lower
AR_AUC100_A_ns_mrt.09	MSAT241	1.317	633788	0.86	lower	RSM_2_9.85	1.41	higher	higher
AR_AUC100_B_ns_mrt.09	MSAT241	0.803	610056	0.67	lower	RSM_2_9.85	1.02	higher	higher
AR_AUC100_C_ns_mrt.09	MSAT241	1.104	633788	1.18	higher	RSM_2_10.45	1.56	higher	higher
AR_AUC100_ABC_ns_mrt.09	MSAT241	1.328	633788	1.05	lower	RSM_2_10.45	1.6	higher	higher
AR_T50S_A_ns_mrt.09	MSAT241	0.485	499939	0.22	lower	RSM_2_8.15	0.58	higher	higher
AR_T50S_B_ns_mrt.09	MSAT222	0.614	763044	0.63	higher	RSM_2_19.55	1.03	higher	higher
AR_T50S_C_ns_mrt.09	MSAT27	0.533	694393	0.6	higher	RSM_2_10.25	0.54	higher	lower
AR_T50S_ABC_ns_mrt.09	MSAT27	0.487	688698	0.45	lower	RSM_2_16.25	0.66	higher	higher
AR_T10S_A_ns_mrt.09	MSAT210	0.331	499939	0.53	higher	RSM_2_1.35	0.47	higher	lower
AR_T10S_B_ns_mrt.09	MSAT200897	0.344	639327	0.58	higher	RSM_2_1.35	0.71	higher	higher
AR_T10S_C_ns_mrt.09	MSAT25	0.193	700636	0.2	higher	RSM_2_12.35	0.24	higher	higher
AR_T10S_ABC_ns_mrt.09	MSAT210	0.237	747896	0.3	higher	RSM_2_17.55	0.29	higher	lower
AR_MGT_A_ns_mrt.09	MSAT241	0.486	499939	0.32	lower	RSM_2_8.15	0.51	higher	higher
AR_MGT_B_ns_mrt.09	MSAT222	0.64	763044	0.72	higher	RSM_2_18.85	1.1	higher	higher
AR_MGT_C_ns_mrt.09	MSAT222	0.404	773669	0.4	lower	RSM_2_18.55	0.67	higher	higher
AR_MGT_ABC_ns_mrt.09	MSAT222	0.499	763044	0.44	lower	RSM_2_19.55	0.68	higher	higher
AR_125NaCl_Gmax_A_ws_feb.09	MSAT236	0.889	628307	0.95	higher	RSM_2_11.15	0.98	higher	higher
AR_125NaCl_Gmax_B_ws_feb.09	MSAT236	1.077	595214	0.95	lower	RSM_2_9.55	1.22	higher	higher
AR_125NaCl_Gmax_C_ws_feb.09	MSAT236	0.857	577977	0.89	higher	RSM_2_7.95	1.05	higher	higher
AR_125NaCl_Gmax_ABC_ws_feb.09	MSAT236	1.023	577977	0.92	lower	RSM_2_7.95	1.07	higher	higher
AR_125NaCl_T50G_A_ws_feb.09	MSAT210	0.582	749199	0.61	higher	RSM_2_16.65	0.51	lower	lower
AR_125NaCl_T50G_B_ws_feb.09	MSAT236	1.121	595214	0.95	lower	RSM_2_9.55	1.05	lower	higher
AR_125NaCl_T50G_C_ws_feb.09	MSAT236	0.808	555254	0.87	higher	RSM_2_9.55	1.06	higher	higher
AR_125NaCl_T50G_ABC_ws_feb.09	MSAT236	0.786	555254	0.91	higher	RSM_2_9.55	0.98	higher	higher
AR_125NaCl_U8416_A_ws_feb.09	MSAT222	0.477	700636	1.35	higher	RSM_2_15.45	0.63	higher	lower
AR_125NaCl_U8416_B_ws_feb.09	IND216199	0.674	517029	0.53	lower	RSM_2_2.25	0.37	lower	lower
AR_125NaCl_U8416_C_ws_feb.09	MSAT210	0.457	749199	0.52	higher	RSM_2_16.65	0.37	lower	lower
AR_125NaCl_U8416_ABC_ws_feb.09	IND216199	0.714	700636	0.65	lower	RSM_2_16.65	0.4	lower	lower
AR_125NaCl_T10G_A_ws_feb.09	MSAT210	0.677	749199	0.75	higher	RSM_2_9.55	0.56	lower	lower
AR_125NaCl_T10G_B_ws_feb.09	MSAT236	1.464	595214	1.45	lower	RSM_2_9.55	1.51	higher	higher
AR_125NaCl_T10G_C_ws_feb.09	MSAT236	1.082	555254	1.28	higher	RSM_2_9.55	1.47	higher	higher
AR_125NaCl_T10G_ABC_ws_feb.09	MSAT236	1.208	595214	1.21	higher	RSM_2_9.55	1.57	higher	higher
AR_125NaCl_AUC100_A_ws_feb.09	MSAT236	0.701	595214	0.71	higher	RSM_2_9.55	0.71	higher	lower
AR_125NaCl_AUC100_B_ws_feb.09	MSAT236	1.164	595214	1.03	lower	RSM_2_9.55	1.28	higher	higher
AR_125NaCl_AUC100_ABC_ws_feb.09	MSAT236	0.917	555254	0.88	lower	RSM_2_9.55	0.96	higher	higher
AR_125NaCl_T50S_A_ws_feb.09	MSAT236	0.545	555254	0.58	higher	RSM_2_9.25	0.9	higher	higher
AR_125NaCl_T50S_B_ws_feb.09	MSAT236	1.043	773669	0.62	lower	RSM_2_9.35	0.56	lower	lower
AR_125NaCl_T50S_C_ws_feb.09	IND216199	1.635	722298	2.19	higher	RSM_2_16.65	1.7	higher	lower
AR_125NaCl_T50S_ABC_ws_feb.09	MSAT222	0.649	705918	1.4	higher	RSM_2_15.95	1.27	higher	lower
AR_125NaCl_T10S_A_ws_feb.09	MSAT210	0.627	749199	0.6	lower	RSM_2_9.55	0.73	higher	higher
AR_125NaCl_T10S_B_ws_feb.09	MSAT236	1.55	595214	1.47	lower	RSM_2_9.55	1.73	higher	higher
AR_125NaCl_T10S_C_ws_feb.09	MSAT236	1.041	595214	0.95	lower	RSM_2_9.55	1.18	higher	higher
AR_125NaCl_T10S_ABC_ws_feb.09	MSAT236	1.199	595214	1.16	lower	RSM_2_9.55	1.46	higher	higher
AR_125NaCl_MGT_A_ws_feb.09	MSAT210	0.544	749199	0.63	higher	RSM_2_16.65	0.44	lower	lower
AR_125NaCl_MGT_B_ws_feb.09	MSAT236	1.079	555254	1.11	higher	RSM_2_9.55	1	lower	lower
AR_.0_5Mannitol_T10G_D_ws_okt.10	MSAT241	1.369	555254	1.24	lower	RSM_2_10.95	1.51	higher	higher
AR_.0_5Mannitol_T10S_D_ws_okt.10	MSAT241	1.054	555254	1.44	higher	RSM_2_10.95	1.1	higher	lower
AR_100NaCl_Gmax_A_ns_mrt.09	IND216199	0.187	708786	0.45	higher	RSM_2_15.85	0.31	higher	lower
AR_.0_5Mannitol_T50G_D_ns_okt.10	MSAT210	0.377	749199	0.39	higher	RSM_2_17.55	0.94	higher	higher
AR_100NaCl_Gmax_C_ns_mrt.09	IND628	0.313	580084	0.72	higher	RSM_2_7.75	0.57	higher	lower
AR_100NaCl_Gmax_ABC_ns_mrt.09	IND628	0.238	555254	0.42	higher	RSM_2_7.75	0.32	higher	lower
AR_100NaCl_T50G_A_ns_mrt.09	MSAT241	0.54	619933	0.27	lower	RSM_2_10.45	0.41	lower	higher
AR_100NaCl_T50G_B_ns_mrt.09	MSAT200897	0.298	499939	0.38	higher	RSM_2_18.55	0.59	higher	higher
AR_100NaCl_T50G_C_ns_mrt.09	MSAT222	0.495	565208	0.48	lower	RSM_2_18.95	0.62	higher	higher
AR_100NaCl_T50G_ABC_ns_mrt.09	MSAT241	0.394	619933	0.23	lower	RSM_2_19.55	0.55	higher	higher
AR_100NaCl_U8416_A_ns_mrt.09	MSAT241	0.842	757652	0.65	lower	RSM_2_19.35	0.98	higher	higher
AR_100NaCl_U8416_B_ns_mrt.09	MSAT241	1.465	619933	1.2	lower	RSM_2_10.45	1.19	lower	lower
AR_100NaCl_U8416_C_ns_mrt.09	MSAT210	0.781	749199	0.81	higher	RSM_2_1.65	0.69	lower	lower
AR_100NaCl_U8416_ABC_ns_mrt.09	MSAT241	1.435	757652	0.87	lower	RSM_2_19.55	1.23	lower	higher
AR_100NaCl_T10G_A_ns_mrt.09	MSAT210	0.223	749199	0.26	higher	RSM_2_8.15	0.23	higher	lower
AR_100NaCl_T10G_B_ns_mrt.09	CZSOD2	0.242	749199	0.24	higher	RSM_2_12.55	0.51	higher	higher
AR_100NaCl_T10G_C_ns_mrt.09	MSAT222	0.197	565208	0.38	higher	RSM_2_19.45	0.27	higher	lower
AR_100NaCl_T10G_ABC_ns_mrt.09	MSAT25	0.214	555254	0.28	higher	RSM_2_12.55	0.18	lower	lower
AR_100NaCl_AUC100_A_ns_mrt.09	MSAT210	0.241	555254	0.28	higher	RSM_2_17.75	0.14	lower	lower
AR_100NaCl_AUC100_B_ns_mrt.09	MSAT210	0.375	724028	0.36	lower	RSM_2_17.55	0.45	higher	higher
AR_100NaCl_AUC100_C_ns_mrt.09	MSAT241	0.241	580084	0.5	higher	RSM_2_7.75	0.45	higher	lower
AR_100NaCl_AUC100_ABC_ns_mrt.09	MSAT241	0.191	555254	0.35	higher	RSM_2_17.55	0.23	higher	lower
AR_100NaCl_T50S_A_ns_mrt.09	MSAT241	0.906	499939	0.76	lower	RSM_2_10.45	1.04	higher	higher
AR_100NaCl_T50S_B_ns_mrt.09	IND216199	1.057	619933	0.98	lower	RSM_2_10.45	0.73	lower	lower
AR_100NaCl_T50S_C_ns_mrt.09	MSAT25	0.691	488623	0.44	lower	RSM_2_0.25	0.62	lower	higher
AR_100NaCl_T10S_A_ns_mrt.09	MSAT210	0.448	749199	0.44	lower	RSM_2_17.75	0.3	lower	lower
AR_100NaCl_T10S_B_ns_mrt.09	MSAT210	0.266	749199	0.28	higher	RSM_2_12.35	0.3	higher	higher
AR_100NaCl_T10S_C_ns_mrt.09	MSAT241	0.184	565208	0.28	higher	RSM_2_18.55	0.26	higher	lower
AR_100NaCl_T10S_ABC_ns_mrt.09	MSAT210	0.298	555254	0.38	higher	RSM_2_17.75	0.22	lower	lower
AR_100NaCl_MGT_A_ns_mrt.09	MSAT210	0.19	724028	0.27	higher	RSM_2_10.45	0.17	lower	lower
AR_100NaCl_MGT_B_ns_mrt.09	MSAT222	0.218	499939	0.18	lower	RSM_2_18.55	0.62	higher	higher
AR_100NaCl_MGT_C_ns_mrt.09	MSAT222	0.337	565208	0.68	higher	RSM_2_7.65	0.44	higher	lower
AR_100NaCl_MGT_ABC_ns_mrt.09	MSAT222	0.222	555254	0.41	higher	RSM_2_19.55	0.35	higher	lower
AR_Gmax_S_ns_jun.09	MSAT236	1.312	565208	0.89	lower	RSM_2_9.65	1.66	higher	higher
AR_T50G_S_ns_jun.09	MSAT236	0.741	610056	0.52	lower	RSM_2_9.65	1.07	higher	higher
AR_U8416_S_ns_jun.09	MSAT222	1.799	773669	1.81	higher	RSM_2_18.55	2.39	higher	higher
AR_T10G_S_ns_jun.09	MSAT25	0.693	488623	0.61	lower	RSM_2_0.25	0.67	lower	higher
AR_AUC100_S_ns_jun.09	MSAT236	1.287	610051	0.83	lower	RSM_2_9.65	1.79	higher	higher
AR_T50S_S_ns_jun.09	MSAT236	0.84	595214	0.75	lower	RSM_2_18.55	1.37	higher	higher
AR_T10S_S_ns_jun.09	MSAT25	0.367	488623	0.32	lower	RSM_2_8.15	0.34	lower	higher
AR_MGT_S_ns_jun.09	MSAT236	0.796	610056	0.59	lower	RSM_2_9.65	1.18	higher	higher
AR_Mann_Gmax_S_ns_jun.09	MSAT241	0.78	629426	0.62	lower	RSM_2_10.45	1.21	higher	higher
AR_Mann_T50G_S_ns_jun.09	MSAT200897	0.403	499939	0.44	higher	RSM_2_8.15	0.43	higher	lower
AR_Mann_U8416_S_ns_jun.09	MSAT241	1.164	610056	0.8	lower	RSM_2_10.45	1.56	higher	higher
AR_Mann_T10G_S_ns_jun.09	IND216199	0.198	724028	0.45	higher	RSM_2_11.75	0.46	higher	higher
AR_Mann_AUC100_S_ns_jun.09	MSAT241	0.404	499939	0.53	higher	RSM_2_10.45	0.55	higher	higher
AR_Mann_T50S_S_ns_jun.09	IND628	0.176	575813	0.28	higher	RSM_2_7.85	0.32	higher	higher
AR_Mann_T10S_S_ns_jun.09	MSAT200897	0.313	497226	0.44	higher	RSM_2_8.15	0.39	higher	lower
AR_Mann_MGT_S_ns_jun.09	MSAT200897	0.414	499939	0.46	higher	RSM_2_0.95	0.39	lower	lower
AR_8C_Gmax_S_ns_jun.09	MSAT25	0.793	488623	0.66	lower	RSM_2_0.25	0.98	higher	higher
AR_8C_T50G_S_ns_jun.09	MSAT25	0.992	488623	1.04	higher	RSM_2_0.05	1.2	higher	higher
AR_8C_U8416_S_ns_jun.09	MSAT222	1.627	763044	1.65	higher	RSM_2_0.75	2.03	higher	higher
AR_8C_T10G_S_ns_jun.09	IND216199	0.883	724028	1.23	higher	RSM_2_16.65	1.76	higher	higher
AR_8C_AUC100_S_ns_jun.09	MSAT25	0.505	705918	0.59	higher	RSM_2_16.25	1.02	higher	higher
AR_8C_T50S_S_ns_jun.09	MSAT25	0.687	488622	0.76	higher	RSM_2_0.65	0.97	higher	higher
AR_8C_T10S_S_ns_jun.09	IND216199	0.782	580084	1.06	higher	RSM_2_16.65	1.55	higher	higher
AR_8C_MGT_S_ns_jun.09	MSAT25	0.969	488622	1.02	higher	RSM_2_0.75	1.2	higher	higher
AR_H2O2_Gmax_S_ns_jun.09	IND628	2.115	535040	1.58	lower	RSM_2_6.05	1.46	lower	lower
AR_H2O2_T50G_S_ns_jun.09	MSAT241	0.433	580084	0.55	higher	RSM_2_8.35	1	higher	higher
AR_H2O2_U8416_S_ns_jun.09	MSAT241	1.714	580084	1.55	lower	RSM_2_8.15	2.21	higher	higher
AR_H2O2_T10G_S_ns_jun.09	MSAT222	0.332	554496	0.56	higher	RSM_2_18.55	0.66	higher	higher
AR_H2O2_AUC100_S_ns_jun.09	IND628	1.435	555254	1.33	lower	RSM_2_6.05	1.04	lower	lower
AR_H2O2_T10S_S_ns_jun.09	MSAT210	1.043	749199	0.89	lower	RSM_2_17.55	0.84	lower	lower
AR_H2O2_MGT_S_ns_jun.09	MSAT236	0.095	700636	0.26	higher	RSM_2_18.55	0.41	higher	higher
AR_.0_5Mannitol_T50G_D_ws_okt.10	MSAT241	1.051	555254	1.87	higher	RSM_2_7.55	1.61	higher	lower
AR_125mMNaCl_T50G_S_ns_jun.09	MSAT241	0.381	695307	0.64	higher	RSM_2_10.45	0.42	higher	lower
AR_125mMNaCl_U8416_S_ns_jun.09	MSAT200897	0.544	499939	0.6	higher	RSM_2_18.85	1.2	higher	higher
AR_125mMNaCl_T10G_S_ns_jun.09	MSAT222	0.48	764929	0.46	lower	RSM_2_17.55	0.75	higher	higher
AR_125mMNaCl_AUC100_S_ns_jun.09	IND216199	0.382	724028	0.67	higher	RSM_2_16.65	0.88	higher	higher
AR_125mMNaCl_T50S_S_ns_jun.09	MSAT241	0.559	724028	1.01	higher	RSM_2_10.45	1.13	higher	higher
AR_125mMNaCl_T10S_S_ns_jun.09	MSAT210	0.662	749199	0.66	lower	RSM_2_17.55	0.71	higher	higher
AR_125mMNaCl_MGT_S_ns_jun.09	MSAT241	0.682	695307	0.92	higher	RSM_2_10.55	0.7	higher	lower
Size_Ferret_A_apr.09	MSAT318	2.504	812318	2.63	higher	RSM_3_1.85	2.56	higher	lower
AR_30C_U8416_S_ns_jun.09	CZSOD2	0.193	575813	0.45	higher	RSM_2_12.45	0.29	higher	lower
AR_30C_T10G_S_ns_jun.09	MSAT222	0.355	773669	1.28	higher	RSM_2_18.85	1.39	higher	higher
AR_125NaCl_T10G_B_ws_feb.09	ATHCHIB2	2.065	890562	2.13	higher	RSM_3_6.45	2.57	higher	higher
AR_30C_T10S_S_ns_jun.09	IND216199	1.101	749199	1.55	higher	RSM_2_18.15	1.59	higher	higher
AR_.0_5Mannitol_U8416_D_ns_okt.10	MSAT241	1.125	655777	1.25	higher	RSM_2_12.65	1.33	higher	higher
Fresh_T50G_B_ns_ws_sep.08	ATHCHIB2	2.309	832343	2.31	higher	RSM_3_7.55	2.57	higher	higher
AR_0_5µmABA_AUC100_D_ns_okt.10	MSAT238	0.34	763044	0.46	higher	RSM_2_15.85	0.61	higher	higher
AR_30C.20C.4C.20C_Gmax_S_ns_jun.09	MSAT210	1.381	749199	1.3	lower	RSM_2_17.75	1.41	higher	higher
AR_Oxygen_curvefitter_T50G_withCD_D_ns_mei.10	MSAT519	2.49	1838789	2.84	higher	RSM_5_25.75	2.57	higher	lower
AR_30C_T50G_S_ws_jul.09	MSAT210	1.867	773669	1.88	higher	RSM_2_18.15	1.83	lower	lower
AR_30C_U8416_S_ws_jul.09	MSAT238	0.241	569031	0.53	higher	RSM_2_8.35	0.62	higher	higher
AR_30C_T10G_S_ws_jul.09	MSAT210	1.946	705918	1.82	lower	RSM_2_18.15	1.87	lower	higher
AR_T50S_ABC_ns_mrt.09	MSAT512	2.153	1781984	2.98	higher	RSM_5_20.35	2.57	higher	lower
Ethanol_noCD_24H_D_mei.10	T1G11	2.756	34795	2.57	lower	RSM_1_2.25	2.58	lower	higher
AR_.0_5Mannitol_MGT_D_ns_okt.10	K9I9	3.238	1891446	3.06	lower	RSM_5_26.95	2.58	lower	lower
AR_30C_MGT_S_ws_jul.09	MSAT210	1.817	749199	1.86	higher	RSM_2_18.15	1.78	lower	lower
AR_Oxygen_curvefitter_T50S_withCD_D_ns_mei.10	MSAT519	2.557	1838789	2.95	higher	RSM_5_25.75	2.58	higher	lower
AR_125NaCl_Gmax_A_ws_feb.09	ATHCHIB2	2.357	817526	2.59	higher	RSM_3_2.25	2.58	higher	lower
AR_30C.20C.4C.20C_Gmax_S_ws_jul.09	MSAT210	1.29	722298	1.63	higher	RSM_2_16.65	1.64	higher	higher
Fresh_Gmax_D_ws_aug.09	MSAT27	0.358	757423	0.52	higher	RSM_2_18.55	1.03	higher	higher
Fresh_T50G_D_ws_aug.09	MSAT236	0.795	555254	1.51	higher	RSM_2_0.45	0.95	higher	lower
Fresh_U8416_D_ws_aug.09	MSAT210	0.866	757423	1.56	higher	RSM_2_18.55	1.3	higher	lower
Fresh_T10G_D_ws_aug.09	MSAT25	0.987	724028	1.44	higher	RSM_2_16.65	1.41	higher	lower
Fresh_AUC100_D_ws_aug.09	MSAT27	0.307	595214	0.58	higher	RSM_2_18.55	0.74	higher	higher
Fresh_T50S_D_ws_aug.09	MSAT236	0.365	595214	0.68	higher	RSM_2_18.55	0.57	higher	lower
Fresh_T10S_D_ws_aug.09	MSAT25	0.671	724028	1	higher	RSM_2_16.65	0.99	higher	lower
Fresh_MGT_D_ws_aug.09	MSAT236	0.843	555254	1.54	higher	RSM_2_9.35	0.96	higher	lower
Fresh_Gmax_D_ns_aug.09	MSAT241	1.824	628307	1.03	lower	RSM_2_11.05	1.44	lower	higher
Fresh_T50G_D_ns_aug.09	MSAT210	0.389	757652	0.82	higher	RSM_2_18.55	2.03	higher	higher
Fresh_U8416_D_ns_aug.09	MSAT222	1.441	773669	1.36	lower	RSM_2_18.55	2.05	higher	higher
Fresh_T10G_D_ns_aug.09	MSAT236	0.561	497226	0.38	lower	RSM_2_18.55	0.47	lower	higher
Fresh_AUC100_D_ns_aug.09	MSAT241	1.589	628307	0.92	lower	RSM_2_18.55	1.56	lower	higher
Fresh_T50S_D_ns_aug.09	MSAT238	0.24	488623	0.54	higher	RSM_2_15.05	0.46	higher	lower
Fresh_T10S_D_ns_aug.09	MSAT241	1.725	628307	1.04	lower	RSM_2_11.15	1.66	lower	higher
Fresh_MGT_D_ns_aug.09	MSAT236	0.403	757652	0.57	higher	RSM_2_18.55	1.54	higher	higher
Fresh_10C_Gmax_D_ns_aug.09	MSAT222	0.39	763044	0.6	higher	RSM_2_18.55	1.08	higher	higher
Fresh_10C_T50G_D_ns_aug.09	MSAT222	0.265	757652	0.63	higher	RSM_2_18.75	1.25	higher	higher
Fresh_10C_U8416_D_ns_aug.09	MSAT210	0.428	565208	1.43	higher	RSM_2_18.55	1.8	higher	higher
Fresh_10C_T10G_D_ns_aug.09	IND216199	1.096	724028	1.24	higher	RSM_2_16.25	0.94	lower	lower
Fresh_10C_AUC100_D_ns_aug.09	IND216199	0.522	763044	0.61	higher	RSM_2_18.55	1.31	higher	higher
Fresh_10C_T50S_D_ns_aug.09	MSAT222	0.429	757652	0.79	higher	RSM_2_18.55	1.49	higher	higher
Fresh_10C_T10S_D_ns_aug.09	IND216199	0.46	708786	0.55	higher	RSM_2_18.75	0.94	higher	higher
Fresh_10C_MGT_D_ns_aug.09	MSAT222	0.244	757652	0.69	higher	RSM_2_18.75	1.28	higher	higher
Fresh_Gmax_D_ns_aug.09.1	MSAT241	1.152	629426	0.86	lower	RSM_2_18.55	1.31	higher	higher
Fresh_T50S_A_ns_sep.08	MSAT443	2.588	1164246	2.53	lower	RSM_4_0.55	2.58	lower	higher
Fresh_U8416_D_ns_aug.09.1	MSAT241	1.214	757652	1.2	lower	RSM_2_18.55	2.07	higher	higher
AR_0_5µmABA_Gmax_D_ws_okt.10	T27K12	3.212	250369	2.97	lower	RSM_1_16.65	2.59	lower	lower
AR_30C.20C_Gmax_S_ns_jun.09	ATHCHIB2	2.558	817526	3.07	higher	RSM_3_15.85	2.59	higher	lower
AR_30C.20C.4C.20C_Gmax_S_ns_jun.09	MSAT399	2.811	817526	2.89	higher	RSM_3_0.75	2.59	lower	lower
Fresh_T10S_D_ns_aug.09.1	MSAT210	1.062	757423	1.1	higher	RSM_2_18.55	2.78	higher	higher
Fresh_Gmax_B_ns_sep.08	MSAT518662	3.666	1747014	3.64	lower	RSM_5_18.45	2.6	lower	lower
Fresh_25C_Gmax_D_ns_sep.09	MSAT241	3.022	629426	1.9	lower	RSM_2_11.55	2.38	lower	higher
Fresh_25C_T50G_D_ns_sep.09	MSAT200897	0.378	509506	0.5	higher	RSM_2_1.55	0.41	higher	lower
Fresh_25C_U8416_D_ns_sep.09	MSAT238	0.381	509506	0.72	higher	RSM_2_1.55	0.65	higher	lower
Fresh_25C_T10G_D_ns_sep.09	MSAT200897	0.381	509506	0.46	higher	RSM_2_1.35	0.38	lower	lower
Fresh_25C_AUC100_D_ns_sep.09	MSAT241	2.226	619933	1.45	lower	RSM_2_10.45	1.79	lower	higher
Fresh_25C_T50S_D_ns_sep.09	MSAT241	0.551	628307	0.51	lower	RSM_2_6.45	0.82	higher	higher
Fresh_25C_T10S_D_ns_sep.09	MSAT241	0.752	700636	0.68	lower	RSM_2_10.45	0.77	higher	higher
Fresh_25C_MGT_D_ns_sep.09	MSAT200897	0.462	509506	0.61	higher	RSM_2_1.55	0.51	higher	lower
AR_Gmax_D_ws_mei.10	MSAT241	0.872	619933	0.46	lower	RSM_2_10.65	1.21	higher	higher
AR_T50G_D_ws_mei.10	MSAT25	1.204	555254	1.76	higher	RSM_2_1.15	1.45	higher	lower
AR_U8416_D_ws_mei.10	MSAT241	0.453	722298	0.31	lower	RSM_2_11.15	0.65	higher	higher
AR_T10G_D_ws_mei.10	MSAT25	1.134	724028	1.73	higher	RSM_2_16.65	1.78	higher	higher
AR_AUC100_D_ws_mei.10	MSAT200897	0.705	722298	0.96	higher	RSM_2_16.75	1.05	higher	higher
AR_T50S_D_ws_mei.10	MSAT25	1.137	555254	1.66	higher	RSM_2_1.15	1.41	higher	lower
AR_T10S_D_ws_mei.10	MSAT25	1.133	724028	1.76	higher	RSM_2_16.75	1.81	higher	higher
AR_MGT_D_ws_mei.10	MSAT25	1.1	555254	1.71	higher	RSM_2_1.15	1.37	higher	lower
AR_with_CD_Gmax_D_ws_mei.10	MSAT27	0.199	580084	0.69	higher	RSM_2_17.45	0.37	higher	lower
AR_with_CD_T50G_D_ws_mei.10	CZSOD2	0.261	580084	0.59	higher	RSM_2_0.75	0.41	higher	lower
AR_with_CD_U8416_D_ws_mei.10	MSAT210	0.436	763044	0.52	higher	RSM_2_18.45	0.42	lower	lower
AR_with_CD_T10G_D_ws_mei.10	MSAT200897	0.291	700636	0.76	higher	RSM_2_0.75	0.51	higher	lower
AR_with_CD_AUC100_D_ws_mei.10	MSAT27	0.269	580084	0.75	higher	RSM_2_17.45	0.33	higher	lower
AR_with_CD_T50S_D_ws_mei.10	MSAT27	0.737	763044	0.75	higher	RSM_2_12.65	0.52	lower	lower
AR_with_CD_T10S_D_ws_mei.10	MSAT200897	0.298	495326	0.28	lower	RSM_2_0.75	0.38	higher	higher
AR_with_CD_MGT_D_ws_mei.10	CZSOD2	0.129	580084	0.45	higher	RSM_2_0.75	0.33	higher	lower
AR_Gmax_D_ns_mei.10	MSAT241	0.833	633788	0.94	higher	RSM_2_10.45	1.33	higher	higher
AR_T50G_D_ns_mei.10	MSAT200897	0.599	499939	0.79	higher	RSM_2_9.65	0.69	higher	lower
AR_0_5µmABA_AUC100_D_ws_okt.10	MSAT25	0.573	695307	1.04	higher	RSM_2_0.55	1.2	higher	higher
AR_T10G_D_ns_mei.10	MSAT210	0.255	724028	0.55	higher	RSM_2_17.55	0.84	higher	higher
AR_AUC100_D_ns_mei.10	MSAT241	1.079	628307	0.95	lower	RSM_2_10.45	1.42	higher	higher
AR_T50S_D_ns_mei.10	MSAT200897	0.255	499939	0.59	higher	RSM_2_18.55	0.37	higher	lower
AR_T10S_D_ns_mei.10	MSAT236	1.123	628307	1.19	higher	RSM_2_9.65	1.37	higher	higher
AR_MGT_D_ns_mei.10	MSAT200897	0.353	499939	0.48	higher	RSM_2_9.65	0.44	higher	lower
AR_with_CD_Gmax_D_ns_mei.10	MSAT210	0.271	748256	0.43	higher	RSM_2_17.45	1.01	higher	higher
AR_with_CD_T50G_D_ns_mei.10	CZSOD2	0.542	639327	0.6	higher	RSM_2_12.45	0.72	higher	higher
AR_with_CD_U8416_D_ns_mei.10	MSAT25	0.938	665828	1.09	higher	RSM_2_12.45	0.72	lower	lower
AR_with_CD_T10G_D_ns_mei.10	CZSOD2	0.175	565208	0.3	higher	RSM_2_12.35	0.31	higher	higher
AR_with_CD_AUC100_D_ns_mei.10	CZSOD2	0.609	639327	0.66	higher	RSM_2_12.35	0.65	higher	lower
AR_with_CD_T50S_D_ns_mei.10	MSAT27	0.564	665828	0.71	higher	RSM_2_12.35	0.55	lower	lower
AR_with_CD_T10S_D_ns_mei.10	MSAT210	0.237	748256	0.44	higher	RSM_2_17.45	0.93	higher	higher
AR_with_CD_MGT_D_ns_mei.10	CZSOD2	0.637	639327	0.64	higher	RSM_2_12.45	0.79	higher	higher
Fresh_Gmax_D_ns_jun.10	MSAT241	1.666	628307	1.02	lower	RSM_2_11.05	1.31	lower	higher
Fresh_T50G_D_ns_jun.10	MSAT241	1.353	628307	0.9	lower	RSM_2_11.05	1.07	lower	higher
Fresh_U8416_D_ns_jun.10	IND216199	0.784	748256	1.23	higher	RSM_2_18.25	1.1	higher	lower
Fresh_T10G_D_ns_jun.10	MSAT241	1.862	628307	1.33	lower	RSM_2_11.15	1.61	lower	higher
Fresh_AUC100_D_ns_jun.10	MSAT241	1.413	628307	0.8	lower	RSM_2_18.55	1.72	higher	higher
Fresh_T10S_D_ns_jun.10	MSAT241	1.449	773669	0.7	lower	RSM_2_11.05	1.07	lower	higher
Fresh_MGT_D_ns_jun.10	MSAT241	1.168	628307	0.77	lower	RSM_2_18.55	1.07	lower	higher
AR_Gmax_D_ns_jun.10	MSAT241	0.348	688698	0.6	higher	RSM_2_10.45	0.93	higher	higher
AR_T50G_D_ns_jun.10	MSAT241	0.54	722298	0.52	lower	RSM_2_14.15	0.78	higher	higher
AR_U8416_D_ns_jun.10	MSAT241	0.706	633788	0.83	higher	RSM_2_10.35	1.08	higher	higher
AR_T10G_D_ns_jun.10	MSAT25	0.747	722298	0.93	higher	RSM_2_16.65	0.97	higher	higher
AR_AUC100_D_ns_jun.10	MSAT241	0.719	688698	0.96	higher	RSM_2_14.15	1.23	higher	higher
AR_T50S_D_ns_jun.10	MSAT210	1.089	983901	1.29	higher	RSM_2_14.15	1.98	higher	higher
AR_T10S_D_ns_jun.10	IND216199	0.467	722298	0.78	higher	RSM_2_16.65	0.95	higher	higher
AR_MGT_D_ns_jun.10	MSAT241	0.403	619933	0.37	lower	RSM_2_14.15	0.62	higher	higher
Size_area_D_mei.10	MSAT236	0.413	555254	0.77	higher	RSM_2_7.05	0.81	higher	higher
Size_peri_D_mei.10	MSAT236	0.346	502988	0.63	higher	RSM_2_6.95	0.73	higher	higher
Size_Ferret_D_mei.10	MSAT200897	0.156	497226	0.39	higher	RSM_2_6.65	0.41	higher	higher
Ethanol_noCD_4H_D_mei.10	MSAT200897	0.403	494471	0.47	higher	RSM_2_0.75	0.76	higher	higher
Ethanol_noCD_24H_D_mei.10	MSAT25	0.594	494471	0.46	lower	RSM_2_0.55	0.7	higher	higher
Ethanol_withCD_4H_D_mei.10	MSAT236	1.795	577977	2.28	higher	RSM_2_7.75	1.18	lower	lower
Ethanol_withCD_24H_D_mei.10	MSAT236	0.818	577977	1.64	higher	RSM_2_7.75	0.9	higher	lower
Oxygen_IMT_noCD_D_mei.10	MSAT236	0.588	565208	1.44	higher	RSM_2_18.55	1.48	higher	higher
Oxygen_OMR_noCD_D_mei.10	MSAT222	1.14	763044	0.93	lower	RSM_2_18.75	1.16	higher	higher
Oxygen_COPnoCD_D_mei.10	CZSOD2	0.688	655777	0.49	lower	RSM_2_18.75	1.12	higher	higher
Oxygen_RGTnoCD_D_mei.10	MSAT222	1.114	757652	1.26	higher	RSM_2_18.75	1.93	higher	higher
Oxygen_SMRnoCD_D_mei.10	CZSOD2	0.236	569031	0.68	higher	RSM_2_6.35	0.8	higher	higher
Oxygen_IMTwithCD_D_mei.10	MSAT27	1.152	635126	1.66	higher	RSM_2_12.25	1.25	higher	lower
Oxygen_OMRwithCD_D_mei.10	MSAT210	0.715	764230	0.59	lower	RSM_2_12.45	1.11	higher	higher
Oxygen_COPwithCD_D_mei.10	IND628	0.522	575813	0.96	higher	RSM_2_6.85	0.71	higher	lower
Oxygen_RGTwithCD_D_mei.10	CZSOD2	0.805	575813	0.78	lower	RSM_2_12.45	1.17	higher	higher
Oxygen_SMRwithCD_D_mei.10	IND628	0.708	577977	1.45	higher	RSM_2_6.95	1.18	higher	lower
AR_Oxygen_curvefitter_T50G_noCD_D_ns_mei.10	MSAT222	0.962	757652	1.52	higher	RSM_2_18.55	2.53	higher	higher
AR_Oxygen_curvefitter_U8416_noCD_D_ns_mei.10	MSAT222	1.177	763044	0.91	lower	RSM_2_18.75	1.04	lower	higher
AR_Oxygen_curvefitter_T10G_noCD_D_ns_mei.10	MSAT210	0.549	757652	1.02	higher	RSM_2_18.55	2.11	higher	higher
AR_Oxygen_curvefitter_AUC100_noCD_D_ns_mei.10	MSAT222	1.038	757652	1.54	higher	RSM_2_18.55	2.52	higher	higher
AR_Oxygen_curvefitter_T50S_noCD_D_ns_mei.10	MSAT222	0.971	757652	1.53	higher	RSM_2_18.55	2.54	higher	higher
AR_Oxygen_curvefitter_T10S_noCD_D_ns_mei.10	MSAT210	0.551	757652	1.03	higher	RSM_2_18.55	2.11	higher	higher
AR_Oxygen_curvefitter_MGT_noCD_D_ns_mei.10	MSAT222	1.113	757652	1.63	higher	RSM_2_18.55	2.58	higher	higher
AR_Oxygen_curvefitter_T50G_withCD_D_ns_mei.10	CZSOD2	1.337	639327	1.18	lower	RSM_2_12.45	1.72	higher	higher
AR_Oxygen_curvefitter_U8416_withCD_D_ns_mei.10	MSAT210	0.889	575813	0.94	higher	RSM_2_12.45	0.91	higher	lower
AR_Oxygen_curvefitter_T10G_withCD_D_ns_mei.10	MSAT27	1.591	665828	1.68	higher	RSM_2_12.45	1.62	higher	lower
AR_Oxygen_curvefitter_AUC100_withCD_D_ns_mei.10	CZSOD2	1.421	639327	1.26	lower	RSM_2_12.45	1.83	higher	higher
AR_Oxygen_curvefitter_T50S_withCD_D_ns_mei.10	CZSOD2	0.93	639327	0.85	lower	RSM_2_12.45	1.22	higher	higher
AR_Oxygen_curvefitter_T10S_withCD_D_ns_mei.10	MSAT27	1.238	665828	1.3	higher	RSM_2_12.45	1.46	higher	higher
AR_Oxygen_curvefitter_MGT_withCD_D_ns_mei.10	MSAT27	1.712	665828	1.65	lower	RSM_2_12.45	2.04	higher	higher
AR_Freshseedlingweight1_D_ws_okt.10	MSAT210	1.131	655777	1.75	higher	RSM_2_12.45	1.08	lower	lower
AR_U8416_D_ns_jun.10	JV6162	2.524	1817270	2.53	higher	RSM_5_22.45	2.61	higher	higher
AR_Freshseedlingweight2_D_ws_okt.10	MSAT27	1.285	655777	1.88	higher	RSM_2_12.65	1.66	higher	lower
AR_Dryseedlingweight2_D_ws_okt.10	CZSOD2	0.838	655777	1.02	higher	RSM_2_11.65	0.92	higher	lower
AR_Freshseedlingweight3_D_ws_okt.10	IND216199	1.745	700636	2.31	higher	RSM_2_16.05	2.27	higher	lower
AR_Dryseedlingweight3_D_ws_okt.10	MSAT27	1.484	655777	1.97	higher	RSM_2_12.55	1.61	higher	lower
AR_100mMNaCl_AUC100_D_ns_okt.10	MSAT520037	2.348	1777098	2.6	higher	RSM_5_20.05	2.61	higher	higher
Fresh_T10S_C_ns_sep.08	ATHCHIB2	2.697	812318	2.75	higher	RSM_3_1.85	2.61	lower	lower
Size_imbibed_seed_Area_D_feb.10	MSAT222	0.224	763044	0.34	higher	RSM_2_11.65	0.35	higher	higher
AR_0_5µmABA_Gmax_D_ns_okt.10	MSAT27	0.39	655777	0.43	higher	RSM_2_15.85	0.79	higher	higher
Size_imbibed_Ferret_D_feb.10	MSAT222	0.199	763044	0.27	higher	RSM_2_10.45	0.26	higher	lower
AR_Gmax_D_ns_okt.10	MSAT200897	0.3	514622	0.67	higher	RSM_2_1.65	0.73	higher	higher
AR_T50G_D_ns_okt.10	MSAT27	0.461	514622	0.83	higher	RSM_2_0.75	0.97	higher	higher
AR_U8416_D_ns_okt.10	MSAT200897	0.747	514622	1.3	higher	RSM_2_1.65	1.44	higher	higher
AR_T10G_D_ns_okt.10	IND216199	1.061	682950	1.51	higher	RSM_2_16.65	1.83	higher	higher
AR_AUC100_D_ns_okt.10	MSAT200897	0.511	514622	1	higher	RSM_2_1.65	1.09	higher	higher
AR_T50S_D_ns_okt.10	CZSOD2	1.448	731739	1.35	lower	RSM_2_11.95	1.41	lower	higher
AR_T10S_D_ns_okt.10	IND216199	0.624	682950	1.17	higher	RSM_2_16.65	1.3	higher	higher
AR_MGT_D_ns_okt.10	MSAT238	0.541	514622	0.98	higher	RSM_2_0.75	1.12	higher	higher
AR_.0_5Mannitol_T50S_D_ns_okt.10	MSAT200897	0.4	619933	0.78	higher	RSM_2_13.65	0.43	higher	lower
AR_.0_5Mannitol_T10S_D_ns_okt.10	IND216199	0.331	695307	0.74	higher	RSM_2_16.75	0.71	higher	lower
AR_100mMNaCl_Gmax_D_ns_okt.10	MSAT222	0.841	757652	1.27	higher	RSM_2_18.55	1.15	higher	lower
AR_100mMNaCl_T50G_D_ns_okt.10	IND628	0.681	558992	0.94	higher	RSM_2_6.35	0.8	higher	lower
AR_100mMNaCl_U8416_D_ns_okt.10	IND628	0.789	558992	1.28	higher	RSM_2_7.25	1.44	higher	higher
AR_100mMNaCl_T10G_D_ns_okt.10	MSAT222	0.514	773669	0.54	higher	RSM_2_6.35	0.5	lower	lower
AR_100mMNaCl_AUC100_D_ns_okt.10	MSAT222	0.622	757423	1.28	higher	RSM_2_18.55	1.23	higher	lower
AR_100mMNaCl_T50S_D_ns_okt.10	MSAT236	0.305	562353	0.23	lower	RSM_2_9.45	0.29	lower	higher
AR_100mMNaCl_T10S_D_ns_okt.10	IND216199	0.517	707237	0.91	higher	RSM_2_15.15	0.65	higher	lower
AR_100mMNaCl_MGT_D_ns_okt.10	IND628	0.162	558992	0.26	higher	RSM_2_14.15	0.62	higher	higher
AR_0_5µmABA_T50G_D_ns_okt.10	MSAT200897	0.639	773669	0.85	higher	RSM_2_0.75	0.94	higher	higher
AR_0_5µmABA_U8416_D_ns_okt.10	MSAT200897	0.478	499939	0.58	higher	RSM_2_0.75	0.49	higher	lower
AR_0_5µmABA_T10G_D_ns_okt.10	MSAT222	0.488	773669	0.44	lower	RSM_2_0.25	0.4	lower	lower
AR_0_5µmABA_T10S_D_ns_okt.10	MSAT200897	0.44	558992	0.52	higher	RSM_2_0.75	0.75	higher	higher
AR_0_5µmABA_MGT_D_ns_okt.10	MSAT222	0.255	773669	0.37	higher	RSM_2_0.85	0.3	higher	lower
AR_Gmax_D_ws_okt.10	MSAT222	1.234	763044	1.59	higher	RSM_2_19.05	1.39	higher	lower
AR_U8416_D_ws_okt.10	MSAT200897	0.384	595214	0.52	higher	RSM_2_9.65	0.62	higher	higher
AR_T10G_D_ws_okt.10	MSAT25	1.215	488622	1.25	higher	RSM_2_0.45	1.66	higher	higher
AR_AUC100_D_ws_okt.10	MSAT25	0.582	773669	0.67	higher	RSM_2_0.55	0.84	higher	higher
AR_0_5µmABA_Gmax_D_ws_okt.10	IND216199	1.049	705918	1.57	higher	RSM_2_15.75	1.84	higher	higher
AR_T10S_D_ws_okt.10	MSAT25	1.252	488623	1.28	higher	RSM_2_0.45	1.71	higher	higher
AR_.0_5Mannitol_Gmax_D_ws_okt.10	IND628	0.138	554496	0.51	higher	RSM_2_6.45	0.21	higher	lower
AR_.0_5Mannitol_U8416_D_ws_okt.10	MSAT200897	0.939	514622	1.33	higher	RSM_2_1.15	1.66	higher	higher
AR_.0_5Mannitol_T50S_D_ws_okt.10	MSAT241	0.707	555254	1.5	higher	RSM_2_7.55	1.53	higher	higher
AR_0_5µmABA_MGT_D_ws_okt.10	MSAT200897	0.868	497226	1.1	higher	RSM_2_0.65	1.55	higher	higher
AR_125mMNaCl_T10G_D_ws_okt.10	MSAT25	1.436	555254	2.27	higher	RSM_2_0.55	1.54	higher	lower
AR_0_5µmABA_T50G_D_ws_okt.10	MSAT200897	1.025	497226	1.29	higher	RSM_2_0.65	1.74	higher	higher
AR_0_5µmABA_T50S_D_ws_okt.10	MSAT200897	0.63	495326	0.66	higher	RSM_2_0.65	0.99	higher	higher
AR_0_5µmABA_U8416_D_ws_okt.10	MSAT200897	1.005	495326	1.15	higher	RSM_2_0.65	1.54	higher	higher
AR_0_5µmABA_T10G_D_ws_okt.10	MSAT236	0.975	619933	0.6	lower	RSM_2_7.95	0.82	lower	higher
AR_0_5µmABA_T10S_D_ws_okt.10	IND216199	0.566	705918	0.73	higher	RSM_2_15.65	0.7	higher	lower
FLOSD_	MSAT27	0.757	575813	0.82	higher	RSM_2_7.75	0.95	higher	higher
HU10_	IND628	1.914	554496	2.43	higher	RSM_2_6.45	2.53	higher	higher
SO10_	IND216199	1.033	700636	0.85	lower	RSM_2_15.75	2.22	higher	higher
Size_Circ_A_apr.09	CZSOD2	1.618	694393	1.72	higher	RSM_2_12.45	1.5	lower	lower
Size_Circ_B_apr.09	CZSOD2	1.917	517029	1.54	lower	RSM_2_12.25	2.04	higher	higher
Size_Circ_AB_apr.09	CZSOD2	1.917	695307	1.65	lower	RSM_2_11.85	1.77	lower	higher
AR_T10G_C_ws_mrt.09	MSAT236	1.391	555254	1.31	lower	RSM_2_9.55	1.56	higher	higher
AR_T10G_ABC_ws_mrt.09	MSAT236	1.72	555254	1.8	higher	RSM_2_9.55	1.78	higher	lower
AR_T10S_C_ws_mrt.09	MSAT236	1.376	555254	1.29	lower	RSM_2_9.55	1.53	higher	higher
AR_T10S_ABC_ws_mrt.09	MSAT236	1.689	555254	1.75	higher	RSM_2_9.55	1.73	higher	lower
AR_U8416_C_ns_mrt.09	MSAT222	1.893	773669	1.7	lower	RSM_2_19.45	1.62	lower	lower
AR_125NaCl_AUC100_C_ws_feb.09	MSAT236	0.781	554496	1.01	higher	RSM_2_7.95	0.82	higher	lower
AR_125NaCl_MGT_C_ws_feb.09	MSAT236	0.876	554496	1.51	higher	RSM_2_9.55	1.13	higher	lower
AR_125NaCl_MGT_ABC_ws_feb.09	MSAT236	0.881	555254	1.1	higher	RSM_2_9.55	1.07	higher	lower
AR_100NaCl_Gmax_B_ns_mrt.09	MSAT210	0.466	749199	0.38	lower	RSM_2_17.65	0.49	higher	higher
AR_100NaCl_T50S_ABC_ns_mrt.09	MSAT241	1.008	619933	1.45	higher	RSM_2_10.45	0.94	lower	lower
AR_125mMNaCl_Gmax_S_ns_jun.09	MSAT210	0.512	555254	0.56	higher	RSM_2_17.65	0.68	higher	higher
AR_30C_T50G_S_ns_jun.09	MSAT25	0.123	764230	0.21	higher	RSM_2_8.15	0.35	higher	higher
AR_30C_MGT_S_ns_jun.09	MSAT25	0.246	488623	0.28	higher	RSM_2_17.65	0.24	lower	lower
AR_T10G_B_ws_mrt.09	MSAt108193	2.044	154617	1.71	lower	RSM_1_8.55	3.08	higher	higher
AR_U8416_D_ns_mei.10	MSAT200897	1.038	499939	1.52	higher	RSM_2_0.35	1.18	higher	lower
Size_circ_D_mei.10	MSAT222	0.433	722298	0.24	lower	RSM_2_8.45	0.28	lower	higher
Size_imbibed_Circ_D_feb.10	MSAT236	1	610056	0.91	lower	RSM_2_8.95	1.21	higher	higher
AR_T50G_D_ws_okt.10	MSAT25	1.219	488622	0.92	lower	RSM_2_0.75	1.78	higher	higher
AR_T50S_D_ws_okt.10	MSAT25	1.132	488622	0.88	lower	RSM_2_0.75	1.65	higher	higher
AR_MGT_D_ws_okt.10	MSAT25	1.222	488622	0.89	lower	RSM_2_0.75	1.87	higher	higher
AR_125mMNaCl_Gmax_D_ws_okt.10	MSAT236	1.066	554496	1.64	higher	RSM_2_6.45	1.45	higher	lower
AR_125mMNaCl_T50G_D_ws_okt.10	MSAT25	1.485	555254	1.98	higher	RSM_2_0.55	1.9	higher	lower
AR_125mMNaCl_U8416_D_ws_okt.10	MSAT25	0.351	695307	0.8	higher	RSM_2_0.55	0.66	higher	lower
AR_125mMNaCl_AUC100_D_ws_okt.10	MSAT236	1.213	554496	1.83	higher	RSM_2_6.35	1.62	higher	lower
AR_125mMNaCl_T50S_D_ws_okt.10	MSAT25	0.529	549341	0.55	higher	RSM_2_0.65	0.7	higher	higher
AR_125mMNaCl_T10S_D_ws_okt.10	MSAT236	1.422	554496	2.05	higher	RSM_2_6.35	1.86	higher	lower
AR_125mMNaCl_MGT_D_ws_okt.10	MSAT25	1.314	555254	2.03	higher	RSM_2_0.55	1.86	higher	lower
Fresh_AUC100_D_ns_aug.09.1	NGA8	2.086	1228203	2.5	higher	RSM_4_18.05	2.62	higher	higher
Fresh_25C_Gmax_D_ns_sep.09	MSAT435	2.551	1228203	3.16	higher	RSM_4_6.85	2.62	higher	lower
Fresh_25C_T50S_D_ns_sep.09	MSAT519	2.656	1887461	2.9	higher	RSM_5_26.05	2.63	lower	lower
FLOLD_	MSAT318406	0.692	1132962	0.84	higher	RSM_3_18.55	0.74	higher	lower
Fresh_U8416_A_ns_sep.08	MSAT332	2.63	975386	2.5	lower	RSM_3_11.15	2.63	lower	higher
DM10_	MSAT318	0.705	801036	0.67	lower	RSM_3_18.25	1.26	higher	higher
AR_0_5µmABA_Gmax_D_ns_okt.10	MSAT110	2.275	144553	3.21	higher	RSM_1_7.75	2.63	higher	lower
AR_AUC100_D_ws_okt.10	T27K12	2.599	251711	2.36	lower	RSM_1_16.65	2.63	higher	higher
NO10_	NGA172	1.992	958561	1.75	lower	RSM_3_0.95	2.56	higher	higher
CL10_	MSAT332	2.017	975386	1.68	lower	RSM_3_11.55	1.92	lower	higher
FTLD_A_jul.08	MSAT365	0.495	903467	0.99	higher	RSM_3_19.65	0.58	higher	lower
FTLD_B_jul.08	MSAT365	0.385	903467	0.71	higher	RSM_3_19.65	0.53	higher	lower
FTLD_C_jul.08	MSAT365	0.612	1132962	0.89	higher	RSM_3_19.65	0.7	higher	lower
FTLD_Avg_jul.08	MSAT365	0.602	903467	0.89	higher	RSM_3_19.65	0.71	higher	lower
AR_.0_5Mannitol_AUC100_D_ws_okt.10	MSAT3117	1.315	955858	1.35	higher	RSM_3_9.65	1.48	higher	higher
Yield_B_sep.08	MSAT321	1.461	996830	2.2	higher	RSM_3_17.85	1.81	higher	lower
AR_125NaCl_MGT_B_ws_feb.09	IND2188	2.837	365622	2.62	lower	RSM_1_18.25	2.63	lower	higher
AR_125NaCl_AUC100_ABC_ws_feb.09	F5I14	2.89	366359	2.84	lower	RSM_1_16.75	2.64	lower	lower
AR_T10S_B_ws_mrt.09	MSAt108193	2.048	154617	1.73	lower	RSM_1_8.55	3.07	higher	higher
AR_100NaCl_Gmax_A_ns_mrt.09	MSAT110	2.119	71265	2.69	higher	RSM_1_3.65	2.64	higher	lower
AR_30C_Gmax_S_ws_jul.09	MSAT210	2.588	724028	2.88	higher	RSM_2_16.65	2.65	higher	lower
Fresh_T50G_A_ns_sep.08	ATHCHIB2	1.915	838797	1.92	higher	RSM_3_7.65	2.39	higher	higher
AR_T10G_A_ns_mrt.09	MSAT399	2.116	801036	2.57	higher	RSM_3_7.65	2.66	higher	higher
AR_.0_5Mannitol_U8416_D_ws_okt.10	MSAT435	2.627	1251407	3.11	higher	RSM_4_7.25	2.67	higher	lower
AR_Gmax_S_ns_jun.09	MSAT519	2.44	1836275	3.22	higher	RSM_5_25.75	2.68	higher	lower
AR_U8416_B_ns_mrt.09	MSAT332	2.311	991277	2.44	higher	RSM_3_11.75	2.68	higher	higher
Fresh_U8416_B_ns_sep.08	MSAT332	2.11	1023950	1.43	lower	RSM_3_15.75	2.56	higher	higher
Fresh_U8416_C_ns_sep.08	MSAT399	1.126	803461	1.27	higher	RSM_3_16.25	1.65	higher	higher
Fresh_U8416_ABC_ns_sep.08	MSAT332	1.859	1023950	1.97	higher	RSM_3_15.75	2.89	higher	higher
Fresh_T10G_A_ns_sep.08	MSAT319	1.766	943467	2.27	higher	RSM_3_9.35	2.37	higher	higher
Fresh_T10G_B_ns_sep.08	MSAT370	1.132	1139849	1.59	higher	RSM_3_7.55	1.38	higher	lower
Fresh_T10G_C_ns_sep.08	ATHCHIB2	0.979	832343	0.98	higher	RSM_3_5.55	0.95	lower	lower
Fresh_T10G_ABC_ns_sep.08	MSAT319	1.163	943467	1.32	higher	RSM_3_6.45	1.39	higher	higher
Fresh_MGT_ABC_ns_sep.08	ATHCHIB2	2.436	832343	2.44	higher	RSM_3_7.65	2.69	higher	higher
Size_Area_A_apr.09	MSAT318	2.872	1122308	3.27	higher	RSM_3_21.75	2.69	lower	lower
Fresh_MGT_A_ns_sep.08	ATHCHIB2	2.184	832343	2.18	higher	RSM_3_8.05	2.69	higher	higher
AR_30C_AUC100_S_ws_jul.09	MSAT210	2.868	724028	2.96	higher	RSM_2_16.65	2.69	lower	lower
Fresh_T50S_A_ns_sep.08	MSAT332	1.333	975386	1.48	higher	RSM_3_11.15	1.46	higher	lower
Fresh_T50S_B_ns_sep.08	MSAT370	1.169	812318	1.18	higher	RSM_3_2.05	1.33	higher	higher
Fresh_T50S_C_ns_sep.08	ATHCHIB2	0.528	1139849	1.08	higher	RSM_3_23.15	0.87	higher	lower
Fresh_T50S_ABC_ns_sep.08	MSAT318	0.435	1139849	0.97	higher	RSM_3_22.25	0.72	higher	lower
AR_Gmax_D_ns_okt.10	JV6162	2.192	1816390	2.2	higher	RSM_5_22.45	2.69	higher	higher
Fresh_T10S_B_ns_sep.08	ATHCHIB2	1.679	890562	1.75	higher	RSM_3_7.55	2.4	higher	higher
Fresh_AUC100_D_ws_aug.09	MSAT321	2.21	1036033	2.22	higher	RSM_3_11.85	2.7	higher	higher
Size_Area_A_apr.09	MSAT15	1.581	1828306	2.16	higher	RSM_1_29.35	4.24	higher	higher
AR_U8416_C_ws_mrt.09	MSAT443	2.861	1247932	2.28	lower	RSM_4_2.75	2.7	lower	higher
Fresh_MGT_B_ns_sep.08	ATHCHIB2	1.505	1139849	1.61	higher	RSM_3_7.55	2.38	higher	higher
Fresh_MGT_C_ns_sep.08	ATHCHIB2	1.489	817495	1.5	higher	RSM_3_5.55	1.36	lower	lower
Fresh_Gmax_ABC_ws_ns_sep.08	MSAT518662	3.551	1747014	3.62	higher	RSM_5_18.45	2.7	lower	lower
Fresh_Gmax_A_ws_sep.08	MSAT318406	0.128	1045553	0.19	higher	RSM_3_19.35	0.28	higher	higher
Fresh_Gmax_B_ws_sep.08	MSAT321	1.188	1023950	1.41	higher	RSM_3_15.75	1.14	lower	lower
Fresh_Gmax_C_ws_sep.08	MSAT370	1.504	1132962	1.9	higher	RSM_3_22.15	1.89	higher	lower
Fresh_Gmax_ABC_ws_sep.08	MSAT370	1.109	1132962	1.31	higher	RSM_3_19.35	1.22	higher	lower
Fresh_T50G_A_ws_sep.08	ATHCHIB2	1.23	799555	1.57	higher	RSM_3_2.45	1.26	higher	lower
Fresh_T50G_B_ws_sep.08	MSAT318	1.014	799555	1.13	higher	RSM_3_20.05	0.75	lower	lower
Fresh_T50G_C_ws_sep.08	ATHCHIB2	0.719	799555	0.91	higher	RSM_3_6.45	0.81	higher	lower
Fresh_T50G_ABC_ws_sep.08	ATHCHIB2	0.971	799555	1.48	higher	RSM_3_2.45	1	higher	lower
Fresh_U8416_A_ws_sep.08	MSAT370	0.376	1132962	0.21	lower	RSM_3_23.45	0.31	lower	higher
Fresh_U8416_B_ws_sep.08	MSAT318	0.301	952985	0.29	lower	RSM_3_8.45	0.35	higher	higher
Fresh_U8416_C_ws_sep.08	MSAT3117	1.328	953186	1.36	higher	RSM_3_10.55	1.34	higher	lower
Fresh_U8416_ABC_ws_sep.08	MSAT3117	0.715	952985	0.77	higher	RSM_3_9.65	0.7	lower	lower
Fresh_T10G_A_ws_sep.08	ATHCHIB2	1.669	832343	1.67	higher	RSM_3_2.65	1.66	lower	lower
Fresh_T10G_B_ws_sep.08	MSAT370	0.746	799555	1.45	higher	RSM_3_2.25	0.82	higher	lower
Fresh_T10G_C_ws_sep.08	ATHCHIB2	0.673	1139849	1.01	higher	RSM_3_6.45	0.76	higher	lower
Fresh_T10G_ABC_ws_sep.08	ATHCHIB2	1.264	799555	1.55	higher	RSM_3_6.45	1.2	lower	lower
Fresh_AUC100_A_ws_sep.08	ATHCHIB2	0.679	799555	1.07	higher	RSM_3_2.25	0.99	higher	lower
Fresh_AUC100_B_ws_sep.08	MSAT399	0.848	799555	1.42	higher	RSM_3_2.25	1.19	higher	lower
Fresh_AUC100_C_ws_sep.08	ATHCHIB2	0.738	799555	1.12	higher	RSM_3_14.95	0.97	higher	lower
Fresh_AUC100_ABC_ws_sep.08	ATHCHIB2	0.929	799555	1.6	higher	RSM_3_2.25	1.27	higher	lower
Fresh_T50S_A_ws_sep.08	ATHCHIB2	1.184	799555	1.57	higher	RSM_3_2.45	1.28	higher	lower
Fresh_T50S_B_ws_sep.08	MSAT318	0.941	799555	1.13	higher	RSM_3_2.25	0.73	lower	lower
Fresh_T50S_C_ws_sep.08	ATHCHIB2	0.761	799555	0.97	higher	RSM_3_6.45	0.86	higher	lower
Fresh_T50S_ABC_ws_sep.08	ATHCHIB2	0.977	799555	1.5	higher	RSM_3_2.45	1.04	higher	lower
Fresh_T10S_A_ws_sep.08	ATHCHIB2	1.656	799555	1.66	higher	RSM_3_2.65	1.64	lower	lower
Fresh_T10S_B_ws_sep.08	MSAT370	0.72	799555	1.47	higher	RSM_3_2.25	0.85	higher	lower
Fresh_T10S_C_ws_sep.08	ATHCHIB2	0.699	1139849	0.96	higher	RSM_3_6.45	0.8	higher	lower
Fresh_T10S_ABC_ws_sep.08	ATHCHIB2	1.278	799555	1.57	higher	RSM_3_6.45	1.22	lower	lower
Fresh_MGT_A_ws_sep.08	ATHCHIB2	1.058	799555	1.52	higher	RSM_3_2.25	1.2	higher	lower
Fresh_MGT_B_ws_sep.08	MSAT318	0.991	799555	0.95	lower	RSM_3_20.05	0.75	lower	lower
Fresh_MGT_C_ws_sep.08	ATHCHIB2	0.626	799555	0.94	higher	RSM_3_10.55	0.89	higher	lower
Fresh_MGT_ABC_ws_sep.08	MSAT318	0.856	799555	1.38	higher	RSM_3_2.25	0.93	higher	lower
Fresh_25C_AUC100_D_ns_sep.09	NGA8	2.943	1228203	2.84	lower	RSM_4_7.25	2.7	lower	lower
AR_T10S_A_ws_mrt.09	MSAt108193	2.803	154938	2.2	lower	RSM_1_9.05	2.72	lower	higher
AR_with_CD_Gmax_D_ns_mei.10	T27K12	2.731	166432	3.2	higher	RSM_1_23.35	2.72	lower	lower
Size_Area_B_apr.09	NGA225	2.996	1484751	2.53	lower	RSM_5_1.55	2.73	lower	higher
Fresh_T50G_A_ns_ws_sep.08	MSAT319	1.537	911751	2.19	higher	RSM_3_8.05	2.44	higher	higher
AR_.0_5Mannitol_T10S_D_ws_okt.10	T27K12	2.516	251711	2.16	lower	RSM_1_16.45	2.73	higher	higher
Fresh_Gmax_C_ns_sep.08	MSAT518662	3.71	1747014	4.01	higher	RSM_5_18.45	2.74	lower	lower
Fresh_AUC100_D_ns_aug.09	NGA8	2.845	1228203	3.23	higher	RSM_4_5.65	2.75	lower	lower
AR_U8416_A_ns_mrt.09	IND4992	2.013	108789	2.07	higher	RSM_1_4.05	2.75	higher	higher
Fresh_U8416_B_ns_ws_sep.08	MSAT332	2.228	996837	1.55	lower	RSM_3_15.75	2.77	higher	higher
Fresh_U8416_C_ns_ws_sep.08	MSAT399	0.951	803461	1.08	higher	RSM_3_16.35	1.47	higher	higher
Fresh_U8416_ABC_ns_ws_sep.08	MSAT332	1.721	1023950	1.93	higher	RSM_3_16.35	2.92	higher	higher
HU10_	MSAT48	2.329	1158988	2.6	higher	RSM_4_0.35	2.75	higher	higher
Size_1000SW_A_apr.09	MSAT15	1.905	457227	1.59	lower	RSM_1_29.35	3.82	higher	higher
AR_T10G_A_ws_mrt.09	MSAt108193	2.848	154938	2.19	lower	RSM_1_9.05	2.75	lower	higher
AR_125NaCl_AUC100_A_ws_feb.09	MSAT142	2.895	366014	2.88	lower	RSM_1_18.25	2.75	lower	lower
Fresh_T10G_D_ns_jun.10	MSAT519	2.594	1777098	3.08	higher	RSM_5_25.95	2.76	higher	lower
AR_.0_5Mannitol_T50S_D_ws_okt.10	T27K12	2.764	251711	2.28	lower	RSM_1_16.65	2.77	higher	higher
AR_T10G_D_ws_okt.10	MSAT365	2.001	1110904	2.16	higher	RSM_3_20.05	2.77	higher	higher
Fresh_25C_T10S_D_ns_sep.09	T27K12	2.041	251711	2.61	higher	RSM_1_16.45	2.79	higher	higher
Fresh_T50G_A_ns_ws_sep.08	MSAT15	2.777	457227	3.48	higher	RSM_1_28.65	2.79	higher	lower
AR_125NaCl_T50G_C_ws_feb.09	F5I14	2.835	251711	2.8	lower	RSM_1_16.45	2.79	lower	lower
Fresh_T10S_ABC_ns_sep.08	MSAT435	3.031	1228203	3.17	higher	RSM_4_7.85	2.8	lower	lower
AR_125NaCl_U8416_ABC_ws_feb.09	MSAT435	2.067	1251407	2.31	higher	RSM_4_7.35	2.8	higher	higher
Oxygen_IMTwithCD_D_mei.10	MSAT520037	2.866	1777098	2.34	lower	RSM_5_20.05	2.8	lower	higher
AR_100mMNaCl_MGT_D_ns_okt.10	MSAT415	2.396	1277388	2.18	lower	RSM_4_0.75	2.8	higher	higher
AR_Oxygen_curvefitter_AUC100_noCD_D_ns_mei.10	MSAT332	2.33	975386	2.29	lower	RSM_3_15.75	2.8	higher	higher
AR_Oxygen_curvefitter_MGT_withCD_D_ns_mei.10	MSAT332	2.428	1023950	3.12	higher	RSM_3_16.35	2.8	higher	lower
AR_125NaCl_T10S_C_ws_feb.09	ATHCHIB2	2.785	817495	2.83	higher	RSM_3_6.45	2.8	higher	lower
Fresh_U8416_A_ns_ws_sep.08	MSAT332	2.626	1023950	2.7	higher	RSM_3_15.85	2.81	higher	higher
Fresh_T50G_D_ns_aug.09.1	MSAT210	1.341	757652	1.81	higher	RSM_2_18.55	4.08	higher	higher
DI_T50G_C_sep.08	MSAT435	2.154	1228203	2.65	higher	RSM_4_7.85	2.81	higher	higher
Fresh_T10G_D_ns_aug.09.1	MSAT210	1.159	747896	1.15	lower	RSM_2_18.55	3	higher	higher
DI_AUC_B_sep.08	ATHCHIB2	1.22	838797	1.22	higher	RSM_3_15.75	2.71	higher	higher
DI_AUC_C_sep.08	ATHCHIB2	1.796	832343	1.8	higher	RSM_3_15.75	2.01	higher	higher
Fresh_MGT_D_ns_aug.09.1	MSAT210	1.297	757652	1.93	higher	RSM_2_18.55	4.33	higher	higher
Fresh_25C_U8416_D_ns_sep.09	MSAT519	2.675	1887461	2.76	higher	RSM_5_26.05	2.81	higher	higher
Fresh_Gmax_D_ns_aug.09	NGA8	2.675	1228203	3.18	higher	RSM_4_5.65	2.81	higher	lower
AR_30C_AUC100_S_ns_jun.09	MSAT241	2.941	724028	3.19	higher	RSM_2_16.65	2.81	lower	lower
AR_.0_5Mannitol_Gmax_D_ws_okt.10	CIW7	2.116	1342128	2.57	higher	RSM_4_10.25	2.81	higher	higher
Size_1000SW_B_apr.09	ATHCHIB2	1.768	817495	2.22	higher	RSM_3_0.25	1.95	higher	lower
Size_Area_AB_apr.09	NGA225	2.918	1484751	2.65	lower	RSM_5_1.55	2.82	lower	higher
AR_8C_U8416_S_ns_jun.09	MSAT519	3.022	1891446	3.55	higher	RSM_5_26.35	2.82	lower	lower
AR_Gmax_D_ns_jun.10	JV6162	2.546	1820202	2.69	higher	RSM_5_22.45	2.83	higher	higher
Fresh_10C_U8416_D_ns_aug.09	MSAT332	2.205	1023950	3.03	higher	RSM_3_15.75	2.84	higher	lower
AR_T50S_D_ns_mei.10	MSAT518662	2.676	1777117	3.02	higher	RSM_5_15.25	2.84	higher	lower
AR_Gmax_A_ws_mrt.09	MSAT321	0.155	932187	0.18	higher	RSM_3_7.95	0.36	higher	higher
AR_Gmax_B_ws_mrt.09	NGA172	0.77	788869	0.73	lower	RSM_3_6.55	0.97	higher	higher
AR_Gmax_C_ws_mrt.09	NGA172	0.689	797735	0.72	higher	RSM_3_1.05	0.8	higher	higher
AR_Gmax_ABC_ws_mrt.09	NGA172	0.528	790680	0.57	higher	RSM_3_1.05	0.55	higher	lower
AR_T50G_A_ws_mrt.09	MSAT399	1.502	801036	1.82	higher	RSM_3_0.05	2.26	higher	higher
Fresh_T50S_D_ns_aug.09.1	MSAT222	1.425	773669	1.71	higher	RSM_2_18.55	3.18	higher	higher
AR_T50G_C_ws_mrt.09	ATHCHIB2	1.805	890562	1.98	higher	RSM_3_7.55	2.33	higher	higher
AR_T50G_ABC_ws_mrt.09	ATHCHIB2	1.761	890562	2.17	higher	RSM_3_7.55	2.66	higher	higher
AR_U8416_A_ws_mrt.09	MSAT318406	0.664	1132962	1.05	higher	RSM_3_10.85	1.13	higher	higher
AR_U8416_B_ws_mrt.09	MSAT365	0.15	911751	0.28	higher	RSM_3_19.95	0.21	higher	lower
AR_U8416_C_ws_mrt.09	MSAT318406	0.75	1058076	0.93	higher	RSM_3_18.15	0.66	lower	lower
AR_U8416_ABC_ws_mrt.09	MSAT318406	0.619	1058076	0.73	higher	RSM_3_18.15	0.74	higher	higher
AR_T10G_A_ws_mrt.09	ATHCHIB2	1.443	890562	1.67	higher	RSM_3_6.45	2.3	higher	higher
AR_Oxygen_curvefitter_MGT_noCD_D_ns_mei.10	MSAT332	2.394	975386	2.36	lower	RSM_3_15.75	2.85	higher	higher
AR_.0_5Mannitol_MGT_D_ws_okt.10	MSAT399	0.916	890562	1.18	higher	RSM_3_1.45	1.25	higher	higher
AR_AUC100_A_ws_mrt.09	NGA172	0.632	790680	0.72	higher	RSM_3_0.25	1.27	higher	higher
AR_AUC100_B_ws_mrt.09	NGA172	1.153	790680	1.27	higher	RSM_3_7.45	1.74	higher	higher
AR_AUC100_C_ws_mrt.09	NGA172	1.372	797735	1.56	higher	RSM_3_0.15	1.64	higher	higher
AR_AUC100_ABC_ws_mrt.09	NGA172	1.269	790680	1.37	higher	RSM_3_0.15	1.88	higher	higher
AR_T50S_A_ws_mrt.09	MSAT399	1.457	801036	1.78	higher	RSM_3_0.05	2.25	higher	higher
Fresh_AUC100_D_ns_aug.09.1	MSAT241	1.694	757652	1.83	higher	RSM_2_18.55	3.75	higher	higher
AR_T50S_C_ws_mrt.09	ATHCHIB2	1.66	890562	1.83	higher	RSM_3_7.55	2.18	higher	higher
AR_T50S_ABC_ws_mrt.09	ATHCHIB2	1.649	890562	2.02	higher	RSM_3_7.55	2.52	higher	higher
AR_T10S_A_ws_mrt.09	ATHCHIB2	1.42	817495	1.64	higher	RSM_3_6.45	2.27	higher	higher
Ethanol_withCD_24H_D_mei.10	JV6162	3.94	1817270	4.19	higher	RSM_5_22.25	2.86	lower	lower
AR_MGT_A_ws_mrt.09	MSAT399	1.549	801036	1.8	higher	RSM_3_0.05	2.24	higher	higher
AR_MGT_B_ws_mrt.09	MSAT399	1.306	890562	2.02	higher	RSM_3_7.55	2.82	higher	higher
AR_MGT_C_ws_mrt.09	ATHCHIB2	1.836	890562	2.07	higher	RSM_3_7.55	2.34	higher	higher
AR_MGT_ABC_ws_mrt.09	ATHCHIB2	1.739	890562	2.16	higher	RSM_3_7.55	2.57	higher	higher
AR_Gmax_A_ns_mrt.09	MSAT318406	1.622	1055863	2.05	higher	RSM_3_18.15	1.87	higher	lower
Fresh_U8416_D_ns_aug.09	NGA8	2.205	1177633	2.6	higher	RSM_4_1.15	2.86	higher	higher
AR_125mMNaCl_T10G_D_ws_okt.10	MSAT520037	2.68	1791107	2.98	higher	RSM_5_20.55	2.86	higher	lower
AR_Oxygen_curvefitter_MGT_noCD_D_ns_mei.10	MSAT514	2.05	1610520	2.55	higher	RSM_5_8.65	2.87	higher	higher
AR_125NaCl_T10G_C_ws_feb.09	ATHCHIB2	2.832	817495	2.88	higher	RSM_3_2.45	2.88	higher	higher
AR_T50G_B_ns_mrt.09	MSAT399	1.581	799555	2.44	higher	RSM_3_7.55	1.98	higher	lower
AR_AUC100_C_ws_mrt.09	MSAT435	2.479	1247932	2.59	higher	RSM_4_7.35	2.88	higher	higher
AR_Oxygen_curvefitter_T50S_noCD_D_ns_mei.10	MSAT332	2.365	975386	2.32	lower	RSM_3_15.75	2.88	higher	higher
AR_Oxygen_curvefitter_T50G_noCD_D_ns_mei.10	MSAT332	2.363	975386	2.31	lower	RSM_3_15.75	2.89	higher	higher
AR_125NaCl_AUC100_A_ws_feb.09	ATHCHIB2	2.636	817526	2.86	higher	RSM_3_2.25	2.89	higher	higher
AR_100NaCl_T50G_B_ns_mrt.09	ATHCHIB2	2.76	799555	3.54	higher	RSM_3_7.55	2.89	higher	lower
AR_H2O2_Gmax_S_ns_jun.09	MSAT519	3.313	1902519	2.57	lower	RSM_5_26.05	2.9	lower	higher
AR_T10G_C_ns_mrt.09	MSAT520037	2.868	1777098	3.06	higher	RSM_5_20.55	2.91	higher	lower
AR_30C_T50G_S_ws_jul.09	ATHCHIB2	2.709	817495	2.95	higher	RSM_3_2.15	2.92	higher	lower
AR_T50G_ABC_ns_mrt.09	MSAT399	2.223	799555	3.02	higher	RSM_3_15.75	2.94	higher	lower
Fresh_Gmax_ABC_ns_sep.08	MSAT518662	3.872	1747014	3.99	higher	RSM_5_18.45	2.94	lower	lower
Fresh_MGT_D_ns_aug.09	IND6375	2.29	108789	2.61	higher	RSM_1_5.75	2.94	higher	higher
AR_T50S_B_ws_mrt.09	CIW7	3.532	1327109	3.36	lower	RSM_4_10.25	2.95	lower	lower
NO10_	T27K12	2.571	228991	2.55	lower	RSM_1_13.05	2.95	higher	higher
AR_125NaCl_T10S_ABC_ws_feb.09	MSAT435	2.053	1269819	2.2	higher	RSM_4_7.35	2.95	higher	higher
AR_T50G_D_ns_jun.10	MSAT520037	2.871	1795974	2.85	lower	RSM_5_20.05	2.96	higher	higher
Fresh_MGT_D_ns_aug.09	MSAT435	2.469	1212306	2.15	lower	RSM_4_7.75	2.96	higher	higher
Fresh_T10S_A_ns_sep.08	MSAT319	1.924	911751	2.18	higher	RSM_3_8.05	3.29	higher	higher
Fresh_T50G_ABC_ns_sep.08	ATHCHIB2	3.026	832343	3.03	higher	RSM_3_7.55	2.96	lower	lower
AR_T10S_A_ns_mrt.09	MSAT399	1.875	801036	2.27	higher	RSM_3_7.65	2.24	higher	lower
AR_T10S_B_ns_mrt.09	NGA172	1.675	799555	2.17	higher	RSM_3_7.55	1.75	higher	lower
AR_T10S_C_ns_mrt.09	ATHCHIB2	1.967	838797	1.97	higher	RSM_3_5.55	1.86	lower	lower
AR_125NaCl_MGT_ABC_ws_feb.09	MSAT435	2.031	1251407	2.05	higher	RSM_4_7.35	2.96	higher	higher
AR_.0_5Mannitol_T50G_D_ns_okt.10	K9I9	3.442	1902671	3.44	lower	RSM_5_26.95	2.97	lower	lower
AR_MGT_B_ns_mrt.09	MSAT399	1.987	799555	3.02	higher	RSM_3_7.55	2.6	higher	lower
AR_MGT_C_ns_mrt.09	ATHCHIB2	1.824	799555	2.25	higher	RSM_3_15.75	2.92	higher	higher
AR_T10G_D_ns_mei.10	MSAT332	2.442	975386	2.56	higher	RSM_3_15.75	2.97	higher	higher
Size_Ferret_B_apr.09	MSAT399	2.703	812318	3.19	higher	RSM_3_0.15	2.97	higher	lower
AR_T50S_B_ws_mrt.09	MSAT319	1.449	890562	2.18	higher	RSM_3_7.55	3.02	higher	higher
AR_MGT_ABC_ns_mrt.09	MSAT399	2.854	799555	3.86	higher	RSM_3_15.75	2.97	higher	lower
AR_8C_T50G_S_ns_jun.09	MSAt500027	2.478	1462788	2.41	lower	RSM_5_1.05	2.97	higher	higher
Size_Ferret_AB_apr.09	MSAT399	2.559	812318	3.14	higher	RSM_3_1.85	2.97	higher	lower
FTLD_C_jul.08	NGA151	2.431	1517513	3.09	higher	RSM_5_3.55	2.97	higher	lower
AR_Oxygen_curvefitter_MGT_withCD_D_ns_mei.10	MSAT519	2.853	1838789	3.03	higher	RSM_5_0.65	2.97	higher	lower
AR_T50S_B_ns_mrt.09	MSAT399	2.328	799555	3.4	higher	RSM_3_7.55	2.97	higher	lower
AR_125NaCl_U8416_A_ws_feb.09	NGA172	1.304	788869	1.59	higher	RSM_3_1.75	1.86	higher	higher
AR_125NaCl_U8416_B_ws_feb.09	MSAT399	1.9	812318	2.66	higher	RSM_3_1.85	2.71	higher	higher
AR_T10S_C_ws_mrt.09	ATHCHIB2	2.357	832343	2.36	higher	RSM_3_7.55	2.97	higher	higher
AR_AUC100_B_ns_mrt.09	MSAT399	2.12	799555	2.72	higher	RSM_3_15.75	2.98	higher	higher
AR_with_CD_AUC100_D_ws_mei.10	MSAT443	2.75	1195936	2.96	higher	RSM_4_2.55	2.98	higher	higher
AR_T10G_C_ws_mrt.09	ATHCHIB2	2.376	832343	2.38	higher	RSM_3_7.55	2.98	higher	higher
FTLD_A_jul.08	NGA249	2.943	1501380	2.94	lower	RSM_5_3.15	2.99	higher	higher
AR_T10S_D_ws_okt.10	MSAT520037	2.537	1781984	2.39	lower	RSM_5_20.45	2.99	higher	higher
Oxygen_SMRwithCD_D_mei.10	NGA249	3.237	1508561	3.19	lower	RSM_5_2.85	2.99	lower	lower
AR_T10S_D_ns_okt.10	MSAT332	2.173	1023950	2.23	higher	RSM_3_15.75	3	higher	higher
AR_T10G_D_ns_mei.10	MSAT415	2.797	1288747	3.27	higher	RSM_4_7.75	3	higher	lower
AR_125NaCl_T50S_A_ws_feb.09	MSAT318406	0.962	790680	1.4	higher	RSM_3_1.25	1.18	higher	lower
AR_125NaCl_T50S_B_ws_feb.09	MSAT332	1.652	975422	1.98	higher	RSM_3_10.25	1.98	higher	higher
AR_125NaCl_T50S_C_ws_feb.09	ATHCHIB2	1.372	801036	1.86	higher	RSM_3_2.45	1.66	higher	lower
AR_125NaCl_T50S_ABC_ws_feb.09	MSAT321	0.92	996844	1.06	higher	RSM_3_10.35	0.76	lower	lower
Ethanol_noCD_4H_D_mei.10	T1G11	2.604	34795	2.87	higher	RSM_1_2.25	3	higher	higher
AR_Oxygen_curvefitter_AUC100_withCD_D_ns_mei.10	MSAT519	2.954	1838789	3.21	higher	RSM_5_25.75	3	higher	lower
Fresh_MGT_D_ns_aug.09.1	NGA8	2.466	1228203	2.88	higher	RSM_4_6.45	3.01	higher	higher
Fresh_T10G_A_ws_sep.08	MSAT520037	2.864	1777113	3.61	higher	RSM_5_20.25	3.01	higher	lower
AR_Gmax_B_ns_mrt.09	MSAT318406	2.381	1057079	2.69	higher	RSM_3_18.35	3.02	higher	higher
AR_U8416_D_ns_mei.10	MSAT321	2.039	1055863	2.55	higher	RSM_3_15.85	3.02	higher	higher
AR_.0_5Mannitol_T10G_D_ws_okt.10	MSAT318	1.221	1139849	1.05	lower	RSM_3_20.45	1.54	higher	higher
AR_.0_5Mannitol_T10S_D_ws_okt.10	MSAT318	0.882	1110904	0.62	lower	RSM_3_20.45	1.13	higher	higher
Fresh_T10S_A_ws_sep.08	MSAT520037	2.884	1777113	3.62	higher	RSM_5_20.25	3.03	higher	lower
AR_8C_MGT_S_ns_jun.09	MSAt500027	2.513	1462788	2.48	lower	RSM_5_1.05	3.03	higher	higher
AR_T50G_D_ws_okt.10	MSAt500027	2.08	1462366	2.53	higher	RSM_5_0.55	3.03	higher	higher
AR_30C.20C_Gmax_S_ws_jul.09	F21M12	2.315	34653	3.52	higher	RSM_1_4.65	3.04	higher	lower
AR_100NaCl_Gmax_B_ns_mrt.09	ATHCHIB2	2.516	817495	2.65	higher	RSM_3_15.75	3.04	higher	higher
AR_U8416_B_ws_mrt.09	MSAT519	2.603	1887461	2.61	higher	RSM_5_25.45	3.05	higher	higher
AR_100NaCl_MGT_C_ns_mrt.09	ATHCHIB2	3.026	812318	3.09	higher	RSM_3_2.05	3.06	higher	lower
Size_Ferret_D_mei.10	MSAT113	2.622	348160	3.15	higher	RSM_1_23.95	3.06	higher	lower
AR_100NaCl_U8416_A_ns_mrt.09	MSAT321	1.6	799555	1.91	higher	RSM_3_15.85	2.83	higher	higher
AR_T50G_C_ns_mrt.09	MSAT321	2.004	1023950	2.46	higher	RSM_3_15.75	3.06	higher	higher
AR_AUC100_A_ns_mrt.09	MSAT399	3.162	801036	3.64	higher	RSM_3_1.55	3.07	lower	lower
Fresh_10C_T50S_D_ns_aug.09	MSAT468	2.793	1430729	2.34	lower	RSM_4_17.55	3.07	higher	higher
FTLD_Avg_jul.08	NGA249	2.774	1517513	3.1	higher	RSM_5_3.15	3.08	higher	lower
AR_.0_5Mannitol_AUC100_D_ws_okt.10	T27K12	3.159	250369	2.64	lower	RSM_1_16.65	3.08	lower	higher
AR_125NaCl_T50S_A_ws_feb.09	MSAT520037	2.784	1778621	2.57	lower	RSM_5_20.05	3.09	higher	higher
AR_30C_T10S_S_ws_jul.09	MSAT399	2.331	797735	2.77	higher	RSM_3_1.25	3.1	higher	higher
AR_Mann_Gmax_S_ns_jun.09	MSAT415	2.401	1276664	3.68	higher	RSM_4_7.35	3.1	higher	lower
AR_8C_U8416_S_ns_jun.09	MSAT332	2.474	1045553	3.09	higher	RSM_3_15.15	3.1	higher	higher
AR_30C_MGT_S_ws_jul.09	ATHCHIB2	2.919	817495	3.15	higher	RSM_3_2.35	3.11	higher	lower
AR_T10S_C_ns_mrt.09	MSAT520037	3.093	1777098	3.34	higher	RSM_5_20.55	3.11	higher	lower
AR_100NaCl_T50S_A_ns_mrt.09	MSAT399	1.139	1145865	1.51	higher	RSM_3_7.55	1.8	higher	higher
AR_100NaCl_T50S_B_ns_mrt.09	NGA172	1.345	788869	1.4	higher	RSM_3_11.15	1.38	higher	lower
AR_100NaCl_T50S_C_ns_mrt.09	MSAT370	0.715	1145865	1.15	higher	RSM_3_23.05	1.28	higher	higher
AR_100NaCl_T10G_C_ns_mrt.09	ATHCHIB2	3.186	832343	3.19	higher	RSM_3_5.55	3.12	lower	lower
AR_30C_Gmax_S_ns_jun.09.1	MSAT241	3.109	724028	3.39	higher	RSM_2_17.65	3.12	higher	lower
AR_T10G_B_ns_mrt.09	MSAT520037	3.09	1781984	4.22	higher	RSM_5_20.35	3.13	higher	lower
AR_MGT_D_ns_jun.10	MSAT520037	3.02	1795974	3.1	higher	RSM_5_20.15	3.13	higher	higher
Fresh_T50G_D_ns_aug.09.1	MSAT435	2.529	1228203	2.96	higher	RSM_4_6.45	3.13	higher	higher
AR_125NaCl_AUC100_C_ws_feb.09	F5I14	3.301	395971	3.22	lower	RSM_1_16.75	3.13	lower	lower
Fresh_T50S_A_ws_sep.08	MSAT520037	3.183	1777098	3.5	higher	RSM_5_20.05	3.13	lower	lower
Fresh_MGT_A_ws_sep.08	MSAT520037	3.254	1777098	3.49	higher	RSM_5_20.05	3.14	lower	lower
Fresh_T50G_A_ws_sep.08	MSAT520037	3.177	1777098	3.52	higher	RSM_5_20.05	3.14	lower	lower
AR_T50G_S_ns_jun.09	MSAT332	1.721	1057311	1.76	higher	RSM_3_15.75	2.43	higher	higher
AR_.0_5Mannitol_T10G_D_ns_okt.10	MSAT399	3.242	803461	3.48	higher	RSM_3_1.45	3.14	lower	lower
AR_T10G_S_ns_jun.09	MSAT399	1.316	801036	1.78	higher	RSM_3_1.45	1.36	higher	lower
Size_1000SW_A_apr.09	NGA225	2.749	1462788	2.63	lower	RSM_5_2.45	3.14	higher	higher
AR_T50S_S_ns_jun.09	MSAT332	1.779	991277	2.23	higher	RSM_3_15.75	2.62	higher	higher
AR_T10S_S_ns_jun.09	MSAT399	1.442	801036	1.88	higher	RSM_3_1.45	1.45	higher	lower
AR_MGT_S_ns_jun.09	MSAT332	1.953	1057311	2.21	higher	RSM_3_15.75	2.88	higher	higher
AR_Mann_Gmax_S_ns_jun.09	MSAT321	1.745	817495	2.33	higher	RSM_3_15.75	2.69	higher	higher
AR_Mann_T50G_S_ns_jun.09	MSAT399	1.389	801036	2.11	higher	RSM_3_1.45	1.57	higher	lower
AR_Mann_U8416_S_ns_jun.09	MSAT399	0.72	1055863	1.19	higher	RSM_3_15.15	2.15	higher	higher
AR_Mann_T10G_S_ns_jun.09	ATHCHIB2	1.344	801036	2.03	higher	RSM_3_7.55	1.65	higher	lower
AR_AUC100_D_ws_mei.10	MSAT49	2.465	1440625	2.38	lower	RSM_4_16.45	3.15	higher	higher
AR_Mann_T50S_S_ns_jun.09	MSAT365	0.268	926269	0.81	higher	RSM_3_1.45	0.62	higher	lower
AR_Mann_T10S_S_ns_jun.09	ATHCHIB2	1.247	817495	1.8	higher	RSM_3_1.65	1.4	higher	lower
AR_Mann_MGT_S_ns_jun.09	MSAT399	1.565	801036	2.33	higher	RSM_3_1.45	1.77	higher	lower
AR_8C_Gmax_S_ns_jun.09	MSAT370	0.826	1057311	1.04	higher	RSM_3_18.15	1.34	higher	higher
Fresh_Gmax_A_ns_sep.08	MSAT519	3.657	1777098	2.83	lower	RSM_5_25.85	3.15	lower	higher
AR_125NaCl_MGT_B_ws_feb.09	MSAT399	2.58	801036	3.04	higher	RSM_3_6.45	3.15	higher	higher
AR_8C_T10G_S_ns_jun.09	MSAT399	1.229	812318	1.51	higher	RSM_3_0.25	1.61	higher	higher
AR_8C_AUC100_S_ns_jun.09	MSAT321	1.578	1045553	1.58	higher	RSM_3_17.75	1.7	higher	higher
AR_8C_T50S_S_ns_jun.09	MSAT321	1.92	1045553	2.11	higher	RSM_3_17.75	2.02	higher	lower
AR_8C_T10S_S_ns_jun.09	MSAT399	1.173	812318	1.47	higher	RSM_3_0.25	1.59	higher	higher
AR_125NaCl_MGT_A_ws_feb.09	ATHCHIB2	2.947	817495	3.18	higher	RSM_3_7.55	3.16	higher	lower
AR_H2O2_Gmax_S_ns_jun.09	NGA172	1.277	788869	1.41	higher	RSM_3_7.65	1.27	lower	lower
AR_H2O2_T50G_S_ns_jun.09	MSAT319	0.393	817495	0.44	higher	RSM_3_7.55	0.86	higher	higher
AR_H2O2_U8416_S_ns_jun.09	MSAT399	0.872	804713	0.61	lower	RSM_3_2.55	0.61	lower	higher
AR_H2O2_T10G_S_ns_jun.09	MSAT3117	0.417	952985	0.48	higher	RSM_3_7.55	0.76	higher	higher
AR_H2O2_AUC100_S_ns_jun.09	MSAT319	1.547	911751	1.14	lower	RSM_3_7.55	2.05	higher	higher
AR_H2O2_T10S_S_ns_jun.09	MSAT365	1.229	952985	1.1	lower	RSM_3_10.35	1.12	lower	higher
AR_H2O2_MGT_S_ns_jun.09	MSAT319	0.7	817495	1	higher	RSM_3_7.55	2.02	higher	higher
AR_.0_5Mannitol_T50G_D_ws_okt.10	MSAT399	0.734	890562	0.95	higher	RSM_3_1.45	1.01	higher	higher
AR_125mMNaCl_T50G_S_ns_jun.09	MSAT399	1.645	812318	1.96	higher	RSM_3_1.65	2.28	higher	higher
AR_125mMNaCl_U8416_S_ns_jun.09	ATHCHIB2	0.176	812318	0.73	higher	RSM_3_1.65	0.73	higher	lower
AR_125mMNaCl_T10G_S_ns_jun.09	MSAT399	1.776	803461	2.12	higher	RSM_3_1.45	2.12	higher	higher
Fresh_T50G_B_ns_sep.08	MSAT435	2.517	1440625	2.71	higher	RSM_4_18.25	3.16	higher	higher
AR_125mMNaCl_T50S_S_ns_jun.09	MSAT399	1.02	812288	0.93	lower	RSM_3_7.55	1.82	higher	higher
FLOLD_	NGA249	2.521	1517513	3.09	higher	RSM_5_3.15	3.16	higher	higher
AR_125mMNaCl_MGT_S_ns_jun.09	MSAT399	1.45	803461	1.77	higher	RSM_3_1.45	1.71	higher	lower
Fresh_10C_AUC100_D_ns_aug.09	MSAT512	3.605	1795974	3.61	higher	RSM_5_21.15	3.17	lower	lower
AR_30C_U8416_S_ns_jun.09	ATHCHIB2	0.167	1145865	0.38	higher	RSM_3_23.35	0.37	higher	lower
AR_30C_T10G_S_ns_jun.09	MSAT318406	0.859	1036025	0.77	lower	RSM_3_17.75	1.38	higher	higher
AR_Gmax_B_ns_mrt.09	MSAT519	3.343	1808684	2.9	lower	RSM_5_25.75	3.17	lower	higher
AR_30C_T10S_S_ns_jun.09	MSAT370	1.34	1145865	1.33	lower	RSM_3_23.45	1.33	lower	lower
AR_.0_5Mannitol_U8416_D_ns_okt.10	MSAT365	3.411	991277	3.15	lower	RSM_3_15.75	3.17	lower	higher
Size_Area_AB_apr.09	ATHCHIB2	2.738	889592	3.33	higher	RSM_3_1.85	3.17	higher	lower
CL10_	dCAPsAPR2	2.209	358019	2.42	higher	RSM_1_24.05	3.17	higher	higher
AR_125NaCl_MGT_ABC_ws_feb.09	IND2188	3.382	273209	3.41	higher	RSM_1_18.25	3.18	lower	lower
AR_30C_Gmax_S_ws_jul.09	MSAT399	1.517	817526	1.47	lower	RSM_3_0.25	1.6	higher	higher
Fresh_T50G_D_ns_aug.09	JV7576	2.665	1836275	2.77	higher	RSM_5_25.35	3.18	higher	higher
AR_30C_U8416_S_ws_jul.09	ATHCHIB2	1.139	838797	1.14	higher	RSM_3_5.55	1.1	lower	lower
AR_30C_T10G_S_ws_jul.09	MSAT399	1.77	797735	2.34	higher	RSM_3_1.25	2.62	higher	higher
AR_U8416_D_ws_okt.10	MSAT318406	3.53	1063085	3.24	lower	RSM_3_23.05	3.19	lower	lower
Fresh_Gmax_A_ws_ns_sep.08	MSAT519	3.71	1892023	2.86	lower	RSM_5_25.85	3.19	lower	higher
Fresh_10C_U8416_D_ns_aug.09	MSAT49	2.808	1358367	2.78	lower	RSM_4_14.75	3.21	higher	higher
Fresh_25C_MGT_D_ns_sep.09	MSAT519	2.645	1886746	2.85	higher	RSM_5_26.05	3.21	higher	higher
AR_30C_Gmax_S_ws_jul.09.1	MSAT399	1.662	817526	1.62	lower	RSM_3_0.25	1.67	higher	higher
AR_30C.20C_Gmax_S_ws_jul.09	MSAT399	1.12	797735	0.98	lower	RSM_3_0.25	1.16	higher	higher
AR_30C.20C.4C.20C_Gmax_S_ws_jul.09	MSAT399	1.3	812288	1.42	higher	RSM_3_1.85	1.17	lower	lower
AR_H2O2_U8416_S_ns_jun.09	JV7576	3.224	1836275	4.17	higher	RSM_5_24.65	3.21	lower	lower
Fresh_T50G_D_ws_aug.09	MSAT332	1.187	1023950	1.33	higher	RSM_3_15.75	1.93	higher	higher
Fresh_10C_T10G_D_ns_aug.09	MSAT435	3.399	1254185	2.78	lower	RSM_4_7.65	3.21	lower	higher
Fresh_T10G_D_ws_aug.09	ATHCHIB2	0.937	817495	1.01	higher	RSM_3_7.65	1.54	higher	higher
Fresh_AUC100_A_ws_sep.08	MSAT520037	3.617	1777098	3.98	higher	RSM_5_20.05	3.22	lower	lower
Fresh_T50S_D_ws_aug.09	MSAT321	1.607	1036033	1.77	higher	RSM_3_15.75	2.18	higher	higher
Fresh_T10S_D_ws_aug.09	ATHCHIB2	0.883	817495	0.98	higher	RSM_3_7.65	1.47	higher	higher
Fresh_MGT_D_ws_aug.09	MSAT332	1.265	1023950	1.45	higher	RSM_3_15.75	2.01	higher	higher
Fresh_U8416_A_ws_sep.08	MSAT415	2.647	1269819	3.18	higher	RSM_4_9.95	3.22	higher	higher
Fresh_T10S_ABC_ns_sep.08	ATHCHIB2	2.571	890562	2.66	higher	RSM_3_6.45	3.22	higher	higher
Fresh_T50S_B_ns_sep.08	MSAT520037	3.24	1777098	3.15	lower	RSM_5_20.25	3.22	lower	higher
Fresh_T10G_D_ns_aug.09	ATHCHIB2	1.155	812318	1.28	higher	RSM_3_1.65	1.37	higher	higher
AR_125NaCl_Gmax_B_ws_feb.09	ATHCHIB2	2.766	817495	3.22	higher	RSM_3_1.85	3.23	higher	higher
Fresh_T50S_D_ns_aug.09	NGA172	1.182	889578	1.65	higher	RSM_3_0.25	1.58	higher	lower
AR_with_CD_T50S_D_ws_mei.10	MSAt500027	2.861	1508561	2.31	lower	RSM_5_1.15	3.23	higher	higher
Fresh_MGT_D_ns_aug.09	MSAT332	1.753	975386	2.6	higher	RSM_3_15.75	2.47	higher	lower
Fresh_10C_Gmax_D_ns_aug.09	NGA172	0.869	911751	1.15	higher	RSM_3_0.45	0.82	lower	lower
Fresh_T50G_ABC_ns_sep.08	MSAT435	3.074	1228203	2.75	lower	RSM_4_7.85	3.23	higher	higher
AR_T10S_D_ns_okt.10	NGA139	2.683	1618488	3.05	higher	RSM_5_8.65	3.24	higher	higher
Fresh_10C_T10G_D_ns_aug.09	MSAT332	1.433	975386	1.29	lower	RSM_3_15.75	1.86	higher	higher
Fresh_T50G_D_ns_aug.09	MSAT332	2.205	975386	2.64	higher	RSM_3_15.75	3.24	higher	higher
Fresh_10C_T50S_D_ns_aug.09	MSAT332	1.265	1023950	2.23	higher	RSM_3_15.75	2.73	higher	higher
Fresh_T10G_D_ns_jun.10	MSAT435	2.419	1255403	2.28	lower	RSM_4_7.75	3.25	higher	higher
AR_8C_T50S_S_ns_jun.09	MSAt500027	2.848	1462788	2.59	lower	RSM_5_0.75	3.25	higher	higher
AR_8C_Gmax_S_ns_jun.09	MSAT520037	3.13	1785697	3.62	higher	RSM_5_25.35	3.25	higher	lower
Fresh_T50G_B_ns_ws_sep.08	MSAT435	3.629	1228203	3.67	higher	RSM_4_1.85	3.25	lower	lower
Size_circ_D_mei.10	MSAT468	2.936	1428926	2.59	lower	RSM_4_13.45	3.26	higher	higher
AR_with_CD_AUC100_D_ws_mei.10	MSAT321	3.234	1034478	3.3	higher	RSM_3_17.95	3.26	higher	lower
AR_U8416_A_ws_mrt.09	JV7576	3.098	1838789	2.8	lower	RSM_5_23.25	3.26	higher	higher
AR_.0_5Mannitol_Gmax_D_ns_okt.10	MSAT435	3.197	1272602	4.03	higher	RSM_4_7.35	3.26	higher	lower
AR_T50G_B_ws_mrt.09	CIW7	3.887	1327109	3.64	lower	RSM_4_10.25	3.26	lower	lower
Yield_A_sep.08	F5I14	3.269	383221	3.11	lower	RSM_1_25.15	3.27	lower	higher
AR_125NaCl_T10S_A_ws_feb.09	ATHCHIB2	3.273	817495	3.54	higher	RSM_3_7.55	3.27	lower	lower
Fresh_25C_T50G_D_ns_sep.09	MSAT332	0.494	1058076	0.66	higher	RSM_3_11.75	0.77	higher	higher
Fresh_25C_U8416_D_ns_sep.09	MSAT332	0.498	991265	0.53	higher	RSM_3_11.75	0.82	higher	higher
Fresh_25C_T10G_D_ns_sep.09	MSAT332	0.479	1058076	0.73	higher	RSM_3_11.55	0.74	higher	higher
AR_30C_Gmax_S_ns_jun.09	MSAT241	3.227	724028	3.54	higher	RSM_2_17.65	3.28	higher	lower
Fresh_25C_T50S_D_ns_sep.09	MSAT370	0.896	1145865	1.14	higher	RSM_3_16.35	1.33	higher	higher
Fresh_25C_T10S_D_ns_sep.09	MSAT332	0.74	1057311	0.93	higher	RSM_3_11.75	1.35	higher	higher
Fresh_25C_MGT_D_ns_sep.09	MSAT332	0.588	1058076	0.76	higher	RSM_3_11.75	0.89	higher	higher
AR_Gmax_D_ws_mei.10	MSAT370	1.699	1132962	2.15	higher	RSM_3_23.35	1.83	higher	lower
AR_T50G_D_ws_mei.10	MSAT319	0.796	960909	1.16	higher	RSM_3_8.65	0.96	higher	lower
Size_Area_B_apr.09	ATHCHIB2	3.068	817495	3.69	higher	RSM_3_6.05	3.28	higher	lower
AR_T10G_D_ws_mei.10	MSAT321	0.901	1058077	0.5	lower	RSM_3_17.55	0.95	higher	higher
AR_AUC100_D_ws_mei.10	MSAT3117	1.654	958561	1.86	higher	RSM_3_9.45	1.85	higher	lower
AR_T50S_D_ws_mei.10	MSAT3117	0.916	960909	1.27	higher	RSM_3_9.85	1.07	higher	lower
AR_T10S_D_ws_mei.10	MSAT321	0.818	1058077	0.43	lower	RSM_3_17.55	0.87	higher	higher
AR_MGT_D_ws_mei.10	MSAT319	0.989	960909	1.3	higher	RSM_3_8.65	1.16	higher	lower
AR_125NaCl_T50S_B_ws_feb.09	MSAT520037	3.838	1778621	4.48	higher	RSM_5_20.15	3.28	lower	lower
AR_with_CD_T50G_D_ws_mei.10	MSAT332	0.757	1023950	0.69	lower	RSM_3_9.95	0.81	higher	higher
AR_with_CD_U8416_D_ws_mei.10	MSAT321	0.874	1057311	0.95	higher	RSM_3_17.55	0.84	lower	lower
AR_with_CD_T10G_D_ws_mei.10	ATHCHIB2	0.279	812288	0.47	higher	RSM_3_2.05	0.62	higher	higher
AR_H2O2_AUC100_S_ns_jun.09	MSAT519	4.091	1836275	4.63	higher	RSM_5_25.35	3.29	lower	lower
AR_with_CD_T50S_D_ws_mei.10	MSAT332	1.626	1040414	1.89	higher	RSM_3_9.45	1.74	higher	lower
AR_with_CD_T10S_D_ws_mei.10	MSAT321	0.471	958561	0.55	higher	RSM_3_9.95	0.54	higher	lower
AR_with_CD_MGT_D_ws_mei.10	MSAT319	0.343	812288	0.5	higher	RSM_3_1.85	0.69	higher	higher
AR_T10G_ABC_ns_mrt.09	MSAT520037	3.135	1781984	3.85	higher	RSM_5_20.45	3.29	higher	lower
AR_100NaCl_T10G_B_ns_mrt.09	ATHCHIB2	3.343	799555	3.77	higher	RSM_3_6.55	3.3	lower	lower
AR_T50G_A_ns_mrt.09	MSAT399	3.308	799555	4.07	higher	RSM_3_1.55	3.3	lower	lower
AR_125NaCl_T50G_A_ws_feb.09	ATHCHIB2	3.133	817495	3.48	higher	RSM_3_1.45	3.33	higher	lower
AR_with_CD_T10G_D_ns_mei.10	MSAT332	2.028	1023950	2.65	higher	RSM_3_15.75	3.33	higher	higher
Fresh_25C_T10G_D_ns_sep.09	MSAT519	2.722	1886746	2.93	higher	RSM_5_26.05	3.35	higher	higher
AR_100mMNaCl_Gmax_D_ns_okt.10	MSAT520037	2.802	1785697	3.32	higher	RSM_5_20.65	3.35	higher	higher
Fresh_25C_T50G_D_ns_sep.09	MSAT519	2.781	1886746	2.98	higher	RSM_5_26.05	3.36	higher	higher
Fresh_T50S_B_ns_sep.08	NGA8	3.223	1195934	3.04	lower	RSM_4_0.95	3.36	higher	higher
AR_100NaCl_T10G_A_ns_mrt.09	MSAT399	3.347	801036	3.8	higher	RSM_3_1.55	3.36	higher	lower
AR_125NaCl_T10G_A_ws_feb.09	ATHCHIB2	2.977	817495	3.24	higher	RSM_3_7.55	3.37	higher	higher
AR_AUC100_D_ns_okt.10	MSAT435	2.024	1440625	2.26	higher	RSM_4_17.75	3.39	higher	higher
AR_Gmax_S_ns_jun.09	MSAT318406	2.895	1057079	3.32	higher	RSM_3_18.15	3.39	higher	higher
Fresh_T10S_D_ns_jun.10	MSAT520037	3.671	1781531	4.42	higher	RSM_5_20.15	3.39	lower	lower
AR_T10S_B_ns_mrt.09	MSAT520037	3.324	1785697	4.51	higher	RSM_5_20.35	3.39	higher	lower
Fresh_U8416_C_ns_sep.08	MSAT435	2.577	1277388	3.37	higher	RSM_4_7.85	3.39	higher	higher
AR_125NaCl_T10S_B_ws_feb.09	ATHCHIB2	2.969	817495	3.15	higher	RSM_3_6.45	3.4	higher	higher
DI_T50G_B_sep.08	NGA8	3.195	1228203	4.04	higher	RSM_4_6.15	3.4	higher	lower
Fresh_U8416_D_ns_jun.10	MSAT305754	0.56	885180	1.08	higher	RSM_3_6.35	0.99	higher	lower
AR_100NaCl_MGT_B_ns_mrt.09	ATHCHIB2	3.438	799555	4.23	higher	RSM_3_1.45	3.4	lower	lower
Fresh_U8416_D_ns_aug.09.1	NGA8	2.853	1228203	3.25	higher	RSM_4_6.15	3.4	higher	higher
Yield_C_sep.08	MSAT520037	3.192	1777117	2.94	lower	RSM_5_18.95	3.4	higher	higher
AR_125mMNaCl_T50S_D_ws_okt.10	NGA139	2.502	1580914	2.7	higher	RSM_5_8.95	3.41	higher	higher
AR_Gmax_D_ns_jun.10	MSAT435	3.09	1254185	3.05	lower	RSM_4_7.35	3.42	higher	higher
AR_Gmax_A_ws_mrt.09	MSAT518662	3.568	1808684	4.29	higher	RSM_5_18.45	3.42	lower	lower
AR_T50G_ABC_ns_mrt.09	MSAT520037	2.999	1781984	3.72	higher	RSM_5_20.25	3.42	higher	lower
AR_T10G_D_ns_jun.10	MSAT332	1.658	991277	1.57	lower	RSM_3_15.75	1.84	higher	higher
AR_125NaCl_U8416_C_ws_feb.09	MSAT435	2.296	1281005	3.13	higher	RSM_4_7.35	3.42	higher	higher
AR_30C_Gmax_S_ns_jun.09.1	ATHCHIB2	3.463	817526	4.02	higher	RSM_3_2.35	3.42	lower	lower
AR_125NaCl_Gmax_ABC_ws_feb.09	ATHCHIB2	2.963	817495	3.31	higher	RSM_3_1.85	3.42	higher	higher
AR_8C_Gmax_S_ns_jun.09	MSAT435	2.55	1301182	3.53	higher	RSM_4_7.55	3.43	higher	lower
Size_area_D_mei.10	MSAT319	0.726	797735	0.65	lower	RSM_3_0.25	1.01	higher	higher
Size_peri_D_mei.10	MSAT319	0.893	939582	0.77	lower	RSM_3_0.25	0.99	higher	higher
Size_Ferret_D_mei.10	MSAT319	1.154	939582	1.04	lower	RSM_3_8.85	1.07	lower	higher
Ethanol_noCD_4H_D_mei.10	NGA172	0.809	793881	1.35	higher	RSM_3_1.85	1	higher	lower
Ethanol_noCD_24H_D_mei.10	NGA172	0.833	797735	1.33	higher	RSM_3_1.25	0.96	higher	lower
Ethanol_withCD_4H_D_mei.10	MSAT318	1.813	1069439	1.77	lower	RSM_3_20.75	1.46	lower	lower
Ethanol_withCD_24H_D_mei.10	MSAT3117	0.991	943467	1.21	higher	RSM_3_8.35	1.42	higher	higher
Oxygen_IMT_noCD_D_mei.10	MSAT332	1.829	1023950	2.75	higher	RSM_3_15.75	2.73	higher	lower
Oxygen_OMR_noCD_D_mei.10	MSAT319	0.73	926269	1.08	higher	RSM_3_8.65	0.98	higher	lower
Oxygen_COPnoCD_D_mei.10	MSAT332	0.337	996844	1	higher	RSM_3_19.55	0.33	lower	lower
Oxygen_RGTnoCD_D_mei.10	MSAT332	1.871	975386	1.84	lower	RSM_3_11.15	1.87	lower	higher
Oxygen_SMRnoCD_D_mei.10	MSAT399	1.167	804713	1.37	higher	RSM_3_1.75	1.37	higher	higher
Oxygen_IMTwithCD_D_mei.10	MSAT332	1.665	1023950	1.86	higher	RSM_3_15.75	2.17	higher	higher
Oxygen_OMRwithCD_D_mei.10	MSAT318406	1.187	1023950	1.36	higher	RSM_3_18.45	1.03	lower	lower
Oxygen_COPwithCD_D_mei.10	MSAT318406	0.388	1063085	0.4	higher	RSM_3_18.45	0.48	higher	higher
Oxygen_RGTwithCD_D_mei.10	MSAT318406	1.202	1023950	1.4	higher	RSM_3_15.85	1.21	higher	lower
Oxygen_SMRwithCD_D_mei.10	MSAT318406	0.877	943467	0.9	higher	RSM_3_19.05	1.17	higher	higher
AR_125NaCl_T50G_ABC_ws_feb.09	MSAT435	2.44	1251407	2.41	lower	RSM_4_7.35	3.43	higher	higher
AR_Oxygen_curvefitter_U8416_noCD_D_ns_mei.10	MSAT319	0.963	926269	1.57	higher	RSM_3_8.65	1.46	higher	lower
AR_Oxygen_curvefitter_T10G_noCD_D_ns_mei.10	MSAT332	1.913	1023950	2.08	higher	RSM_3_15.75	2.73	higher	higher
Size_peri_D_mei.10	MSAT113	2.861	348160	3.28	higher	RSM_1_29.55	3.44	higher	higher
AR_Oxygen_curvefitter_U8416_withCD_D_ns_mei.10	MSAT519	3.38	1838789	3.57	higher	RSM_5_25.75	3.44	higher	lower
AR_Oxygen_curvefitter_T10S_noCD_D_ns_mei.10	MSAT332	1.913	1023950	2.08	higher	RSM_3_15.75	2.73	higher	higher
AR_T10S_ABC_ns_mrt.09	MSAT520037	3.287	1781984	4.05	higher	RSM_5_20.45	3.44	higher	lower
AR_Oxygen_curvefitter_T50G_withCD_D_ns_mei.10	MSAT332	1.713	1023950	2.3	higher	RSM_3_16.35	2.1	higher	lower
AR_Oxygen_curvefitter_U8416_withCD_D_ns_mei.10	MSAT332	0.685	943467	0.97	higher	RSM_3_8.65	0.89	higher	lower
AR_Oxygen_curvefitter_T10G_withCD_D_ns_mei.10	MSAT332	1.774	1023950	2.41	higher	RSM_3_16.35	2.24	higher	lower
AR_Oxygen_curvefitter_AUC100_withCD_D_ns_mei.10	MSAT332	1.873	1023950	2.48	higher	RSM_3_16.35	2.24	higher	lower
AR_Oxygen_curvefitter_T50S_withCD_D_ns_mei.10	MSAT332	0.935	1023950	1.37	higher	RSM_3_15.85	1.23	higher	lower
AR_Oxygen_curvefitter_T10S_withCD_D_ns_mei.10	MSAT332	1.502	1023950	2.1	higher	RSM_3_16.35	1.94	higher	lower
AR_125NaCl_AUC100_B_ws_feb.09	ATHCHIB2	2.922	817495	3.36	higher	RSM_3_1.85	3.45	higher	higher
AR_Freshseedlingweight1_D_ws_okt.10	MSAT319	0.276	1040414	0.4	higher	RSM_3_16.65	0.76	higher	higher
AR_Dryseedlingweight1_D_ws_okt.10	MSAT370	0.356	950031	0.45	higher	RSM_3_9.35	0.4	higher	lower
AR_Freshseedlingweight2_D_ws_okt.10	MSAT305754	0.574	890562	1.11	higher	RSM_3_6.55	0.97	higher	lower
AR_Dryseedlingweight2_D_ws_okt.10	MSAT319	1.13	926269	1.28	higher	RSM_3_9.45	1.51	higher	higher
AR_Freshseedlingweight3_D_ws_okt.10	MSAT370	0.662	1132962	0.84	higher	RSM_3_22.15	0.85	higher	higher
AR_Dryseedlingweight3_D_ws_okt.10	MSAT370	0.659	1145865	0.62	lower	RSM_3_22.95	0.75	higher	higher
AR_FreshseedlingweightAVG_D_ws_okt.10	MSAT399	0.466	890562	0.48	higher	RSM_3_0.05	0.49	higher	higher
AR_DryseedlingweightAVG_D_ws_okt.10	MSAT319	0.494	939582	0.73	higher	RSM_3_9.45	0.73	higher	lower
Size_imbibed_seed_Area_D_feb.10	MSAT319	1.702	950031	1.37	lower	RSM_3_8.85	1.41	lower	higher
AR_30C.20C_Gmax_S_ns_jun.09	MSAT210	2.739	724028	2.97	higher	RSM_2_17.65	3.45	higher	higher
Size_imbibed_Ferret_D_feb.10	MSAT319	2.026	950031	1.6	lower	RSM_3_8.85	1.69	lower	higher
AR_MGT_B_ws_mrt.09	CIW7	4.279	1327109	4.04	lower	RSM_4_10.35	3.45	lower	lower
Fresh_AUC_B_ws_ns_sep.08	MSAT519	4.164	1801438	4.32	higher	RSM_5_25.85	3.45	lower	lower
AR_30C.20C.4C.20C_Gmax_S_ws_jul.09	F21M12	2.943	71265	4.33	higher	RSM_1_3.15	3.45	higher	lower
AR_T10G_D_ns_okt.10	MSAT399	1.719	801065	1.75	higher	RSM_3_1.35	1.68	lower	lower
Fresh_10C_T10S_D_ns_aug.09	MSAT332	2.301	975386	2.37	higher	RSM_3_15.15	3.45	higher	higher
AR_T50S_D_ns_okt.10	MSAT305754	0.616	975386	1.22	higher	RSM_3_8.05	1.14	higher	lower
Fresh_AUC100_C_ws_sep.08	MSAT468	2.111	1430729	2.87	higher	RSM_4_17.65	3.45	higher	higher
AR_T10G_D_ws_okt.10	MSAT520037	2.902	1781984	2.77	lower	RSM_5_20.45	3.47	higher	higher
AR_.0_5Mannitol_T50S_D_ns_okt.10	MSAT399	0.486	812318	0.87	higher	RSM_3_1.85	1.07	higher	higher
AR_.0_5Mannitol_T10S_D_ns_okt.10	MSAT332	1.162	890562	1.83	higher	RSM_3_17.75	1.97	higher	higher
AR_T10G_ABC_ws_mrt.09	ATHCHIB2	2.317	890562	2.61	higher	RSM_3_7.55	3.47	higher	higher
AR_100mMNaCl_T50G_D_ns_okt.10	MSAT399	1.259	803461	1.31	higher	RSM_3_1.35	1.25	lower	lower
AR_100mMNaCl_U8416_D_ns_okt.10	MSAT399	1.263	801036	1.37	higher	RSM_3_15.75	1.57	higher	higher
AR_100mMNaCl_T10G_D_ns_okt.10	MSAT399	0.417	1124611	0.61	higher	RSM_3_18.25	0.71	higher	higher
Size_area_D_mei.10	MSAT113	2.395	348160	2.85	higher	RSM_1_29.35	3.47	higher	higher
AR_100mMNaCl_T50S_D_ns_okt.10	MSAT319	0.898	939582	0.77	lower	RSM_3_8.85	0.88	lower	higher
AR_100mMNaCl_T10S_D_ns_okt.10	NGA172	0.499	889578	0.49	lower	RSM_3_7.55	0.68	higher	higher
AR_100mMNaCl_MGT_D_ns_okt.10	MSAT399	1.429	803461	1.49	higher	RSM_3_1.35	1.46	higher	lower
AR_0_5µmABA_T50G_D_ns_okt.10	MSAT321	0.707	991277	0.79	higher	RSM_3_9.45	0.46	lower	lower
AR_0_5µmABA_U8416_D_ns_okt.10	MSAT318	0.945	1139849	1.25	higher	RSM_3_22.85	1.09	higher	lower
AR_0_5µmABA_T10G_D_ns_okt.10	MSAT318	0.332	1110163	0.45	higher	RSM_3_20.55	0.68	higher	higher
AR_0_5µmABA_T10S_D_ns_okt.10	MSAT321	0.464	991277	1.07	higher	RSM_3_15.55	1.37	higher	higher
AR_0_5µmABA_MGT_D_ns_okt.10	MSAT321	0.451	991277	0.39	lower	RSM_3_17.75	0.38	lower	lower
AR_Gmax_D_ws_okt.10	MSAT3117	0.569	960909	1.03	higher	RSM_3_10.35	0.64	higher	lower
AR_T10S_ABC_ws_mrt.09	ATHCHIB2	2.308	890562	2.6	higher	RSM_3_7.55	3.47	higher	higher
AR_30C_U8416_S_ws_jul.09	MSAT520037	4.129	1777098	4.58	higher	RSM_5_20.15	3.49	lower	lower
AR_AUC100_D_ws_okt.10	MSAT3117	0.732	960909	1.06	higher	RSM_3_10.15	1.03	higher	lower
DI_AUC_ABC_sep.08	ATHCHIB2	2.149	838797	2.15	higher	RSM_3_15.75	3.51	higher	higher
AR_T10S_D_ws_okt.10	MSAT365	1.813	1110904	1.9	higher	RSM_3_20.05	2.49	higher	higher
AR_.0_5Mannitol_Gmax_D_ws_okt.10	MSAT3117	1.95	952985	2.07	higher	RSM_3_10.15	2.06	higher	lower
AR_.0_5Mannitol_U8416_D_ws_okt.10	MSAT370	1.285	1132962	1.69	higher	RSM_3_23.05	1.41	higher	lower
AR_.0_5Mannitol_T50S_D_ws_okt.10	MSAT3117	0.771	939582	0.82	higher	RSM_3_9.65	0.89	higher	higher
AR_0_5µmABA_MGT_D_ws_okt.10	MSAT319	0.542	950031	0.82	higher	RSM_3_19.55	0.81	higher	lower
AR_125mMNaCl_T10G_D_ws_okt.10	MSAT318	2.18	1062223	1.4	lower	RSM_3_7.55	1.68	lower	higher
AR_0_5µmABA_T50G_D_ws_okt.10	MSAT318406	0.375	1057079	0.48	higher	RSM_3_18.25	0.7	higher	higher
AR_0_5µmABA_T50S_D_ws_okt.10	MSAT319	0.816	950031	0.99	higher	RSM_3_9.45	0.93	higher	lower
AR_0_5µmABA_U8416_D_ws_okt.10	MSAT318	0.385	1132962	0.35	lower	RSM_3_0.45	0.33	lower	lower
AR_0_5µmABA_T10G_D_ws_okt.10	MSAT318406	1.304	1063085	1.28	lower	RSM_3_19.55	2.1	higher	higher
AR_0_5µmABA_T10S_D_ws_okt.10	MSAT318406	0.432	1057079	0.48	higher	RSM_3_18.45	0.5	higher	higher
FLOSD_	MSAT332	0.643	911751	1.33	higher	RSM_3_8.45	0.66	higher	lower
HU10_	MSAT318	0.267	1122308	0.31	higher	RSM_3_21.25	0.56	higher	higher
Oxygen_RGTwithCD_D_mei.10	MSAT519	3.568	1838789	3.94	higher	RSM_5_25.75	3.51	lower	lower
Size_Circ_A_apr.09	MSAT319	1.153	943467	1.27	higher	RSM_3_8.55	1.58	higher	higher
Size_Circ_B_apr.09	MSAT319	1.935	926269	1.7	lower	RSM_3_8.75	2.19	higher	higher
Size_Circ_AB_apr.09	MSAT319	1.688	943467	1.48	lower	RSM_3_8.55	2.03	higher	higher
AR_T10G_B_ws_mrt.09	ATHCHIB2	2.037	890562	2.67	higher	RSM_3_7.55	3.52	higher	higher
AR_125NaCl_T50G_C_ws_feb.09	MSAT435	2.555	1269819	3.04	higher	RSM_4_7.35	3.53	higher	higher
Fresh_U8416_C_ws_sep.08	MSAT435	2.512	1358367	3.35	higher	RSM_4_14.05	3.53	higher	higher
AR_30C_Gmax_S_ns_jun.09	ATHCHIB2	3.489	817526	4.14	higher	RSM_3_2.35	3.54	higher	lower
Fresh_AUC100_A_ws_sep.08	MSAT49	2.681	1435065	3.37	higher	RSM_4_17.65	3.54	higher	higher
AR_Gmax_ABC_ns_mrt.09	MSAT318406	3.148	1057079	3.59	higher	RSM_3_18.15	3.54	higher	lower
Fresh_MGT_D_ws_aug.09	CIW7	2.786	1342128	3.93	higher	RSM_4_10.25	3.55	higher	lower
AR_125NaCl_MGT_C_ws_feb.09	MSAT142	3.64	273209	3.79	higher	RSM_1_16.45	3.55	lower	lower
AR_with_CD_AUC100_D_ns_mei.10	MSAT443	3.419	1228203	4.45	higher	RSM_4_6.65	3.56	higher	lower
AR_100NaCl_T50S_ABC_ns_mrt.09	MSAT318406	0.59	1145865	1.18	higher	RSM_3_23.05	1.25	higher	higher
AR_125NaCl_T10G_ABC_ws_feb.09	ATHCHIB2	3.366	817495	3.39	higher	RSM_3_6.45	3.56	higher	higher
AR_30C_T50G_S_ns_jun.09	MSAT321	0.752	1045553	0.76	higher	RSM_3_17.05	0.79	higher	higher
AR_30C_MGT_S_ns_jun.09	MSAT318406	0.436	1036033	0.43	lower	RSM_3_19.05	0.44	higher	higher
AR_100NaCl_T10S_C_ns_mrt.09	ATHCHIB2	3.723	832343	3.72	higher	RSM_3_5.55	3.56	lower	lower
AR_T50S_C_ns_mrt.09	MSAT520037	3.316	1795974	3.47	higher	RSM_5_20.25	3.56	higher	higher
Size_circ_D_mei.10	MSAT318406	0.495	943467	0.61	higher	RSM_3_8.65	0.64	higher	higher
Size_imbibed_Circ_D_feb.10	MSAT365	0.149	1055863	0.18	higher	RSM_3_10.35	0.25	higher	higher
AR_T50G_D_ws_okt.10	MSAT332	0.607	950031	0.81	higher	RSM_3_10.15	0.82	higher	higher
AR_T50S_D_ws_okt.10	MSAT332	0.583	950031	0.88	higher	RSM_3_10.15	0.91	higher	higher
AR_MGT_D_ws_okt.10	MSAT332	0.584	950031	0.78	higher	RSM_3_10.15	0.77	higher	lower
AR_125mMNaCl_Gmax_D_ws_okt.10	MSAT399	1.423	817495	1.42	higher	RSM_3_1.45	1.9	higher	higher
AR_125mMNaCl_T50G_D_ws_okt.10	MSAT318	1.835	1063085	1.74	lower	RSM_3_7.55	1.88	higher	higher
AR_125mMNaCl_U8416_D_ws_okt.10	MSAT399	0.735	801065	0.91	higher	RSM_3_1.55	0.95	higher	higher
AR_125mMNaCl_AUC100_D_ws_okt.10	MSAT399	1.708	803461	1.7	lower	RSM_3_1.45	2.28	higher	higher
AR_125mMNaCl_T50S_D_ws_okt.10	MSAT318406	0.684	1063085	0.81	higher	RSM_3_18.85	1	higher	higher
AR_125mMNaCl_T10S_D_ws_okt.10	MSAT318	1.81	1110141	1.93	higher	RSM_3_1.45	2.12	higher	higher
AR_125mMNaCl_MGT_D_ws_okt.10	MSAT318	2.05	1063085	1.84	lower	RSM_3_20.45	2.08	higher	higher
Yield_A_sep.08	MSAT321	1.278	996844	1.3	higher	RSM_3_17.85	1.03	lower	lower
Yield_C_sep.08	MSAT305754	0.811	885141	0.97	higher	RSM_3_5.95	1.03	higher	higher
Yield_ABC_sep.08	MSAT321	1.008	996844	1.59	higher	RSM_3_17.85	1.26	higher	lower
DM10_	MSAT443	2.067	1192812	3.27	higher	RSM_4_6.85	3.56	higher	higher
AA10_	CIW7	0.97	1318217	1.15	higher	RSM_4_10.75	1.11	higher	lower
AR_125NaCl_Gmax_B_ws_feb.09	MSAT415	1.754	1304932	3.39	higher	RSM_4_10.25	3.48	higher	higher
NP10_	MSAT437	1.757	1440625	3.2	higher	RSM_4_18.25	2.28	higher	lower
AR_.0_5Mannitol_AUC100_D_ns_okt.10	MSAT435	1.986	1269819	2.64	higher	RSM_4_7.35	2.74	higher	higher
NO10_	MSAT437	1.608	1440625	2.55	higher	RSM_4_18.25	2.54	higher	lower
CL10_	MSAT468	1.118	1430729	0.83	lower	RSM_4_17.65	0.94	lower	higher
Fresh_U8416_D_ws_aug.09	MSAT435	2.72	1251407	2.94	higher	RSM_4_6.85	3.56	higher	higher
DI_T50G_C_sep.08	NGA172	3.056	812318	3.63	higher	RSM_3_2.05	3.57	higher	lower
Fresh_MGT_A_ns_sep.08	MSAT435	2.472	1289708	2.35	lower	RSM_4_8.35	3.57	higher	higher
Fresh_U8416_D_ns_aug.09.1	MSAT332	3.293	991277	3.68	higher	RSM_3_11.55	3.57	higher	lower
AR_100NaCl_Gmax_C_ns_mrt.09	F21M12	2.929	71265	3.47	higher	RSM_1_3.35	3.57	higher	higher
Yield_B_sep.08	MSAT437	1.841	1450672	2	higher	RSM_4_18.15	1.53	lower	lower
AR_.0_5Mannitol_T50G_D_ws_okt.10	T27K12	3.361	251711	2.91	lower	RSM_1_16.65	3.58	higher	higher
AR_30C_T10S_S_ws_jul.09	MSAT520037	3.855	1777117	3.99	higher	RSM_5_20.15	3.58	lower	lower
AR_30C_AUC100_S_ns_jun.09	ATHCHIB2	3.425	817526	4.13	higher	RSM_3_2.35	3.59	higher	lower
AR_Gmax_B_ws_mrt.09	MSAT520037	4.82	1777117	4.29	lower	RSM_5_19.55	3.6	lower	lower
AR_100NaCl_T10S_B_ns_mrt.09	ATHCHIB2	3.405	799555	3.76	higher	RSM_3_6.55	3.6	higher	lower
AR_T50G_C_ns_mrt.09	MSAT520037	3.315	1791107	3.39	higher	RSM_5_20.45	3.61	higher	higher
AR_T10S_B_ws_mrt.09	ATHCHIB2	2.089	890562	2.73	higher	RSM_3_7.55	3.61	higher	higher
Fresh_T50G_C_ns_sep.08	MSAT437	1.263	1440625	1.98	higher	RSM_4_18.25	2.5	higher	higher
AR_U8416_D_ws_mei.10	MSAT321	3.622	950031	3.51	lower	RSM_3_17.75	3.62	lower	higher
AR_T50G_B_ns_mrt.09	MSAT512	3.119	1781984	4.12	higher	RSM_5_20.35	3.62	higher	lower
AR_AUC100_ABC_ws_mrt.09	MSAT468	2.866	1428926	3.34	higher	RSM_4_7.35	3.63	higher	higher
DI_AUC_C_sep.08	MSAT512	4.01	1820202	4.81	higher	RSM_5_22.95	3.63	lower	lower
AR_T50G_D_ns_okt.10	NGA139	3.256	1618488	3.19	lower	RSM_5_8.65	3.63	higher	higher
Fresh_T10G_A_ns_sep.08	MSAT418	1.008	1358367	1.99	higher	RSM_4_13.75	1.85	higher	lower
Fresh_T10G_B_ns_sep.08	MSAT437	1.746	1440625	1.8	higher	RSM_4_17.95	2.78	higher	higher
Fresh_T10G_C_ns_sep.08	MSAT437	1.439	1450672	1.76	higher	RSM_4_17.95	2.09	higher	higher
Fresh_T10G_ABC_ns_sep.08	MSAT437	1.529	1450672	1.84	higher	RSM_4_17.95	2.61	higher	higher
AR_.0_5Mannitol_T50G_D_ws_okt.10	MSAT520037	3.673	1777117	2.95	lower	RSM_5_20.15	3.64	lower	higher
Size_Ferret_A_apr.09	T1G11	2.142	348160	2.61	higher	RSM_1_29.35	3.65	higher	higher
AR_30C_MGT_S_ns_jun.09	F21M12	3.749	65299	3.6	lower	RSM_1_6.95	3.66	lower	higher
AR_MGT_D_ns_okt.10	NGA139	3.322	1618488	3.2	lower	RSM_5_8.65	3.66	higher	higher
AR_125NaCl_T50G_B_ws_feb.09	ATHCHIB2	3.096	801036	3.57	higher	RSM_3_6.45	3.66	higher	higher
AR_125mMNaCl_T10S_D_ws_okt.10	MSAT520037	3.612	1791107	3.66	higher	RSM_5_20.45	3.66	higher	higher
Fresh_T50S_C_ns_sep.08	MSAT443	1.267	1178317	2.16	higher	RSM_4_0.55	1.67	higher	lower
Fresh_T50S_ABC_ns_sep.08	MSAT48	0.544	1164246	1.04	higher	RSM_4_0.55	1.05	higher	higher
AR_125NaCl_AUC100_B_ws_feb.09	MSAT415	1.909	1304932	3.52	higher	RSM_4_10.25	3.57	higher	higher
Fresh_T10S_B_ns_sep.08	MSAT435	1.989	1236301	2.49	higher	RSM_4_6.65	1.66	lower	lower
Fresh_T10S_C_ns_sep.08	MSAT435	1.635	1188243	1.71	higher	RSM_4_18.25	1.61	lower	lower
AR_125NaCl_AUC100_ABC_ws_feb.09	ATHCHIB2	3.19	817495	3.57	higher	RSM_3_1.85	3.67	higher	higher
AR_U8416_ABC_ns_mrt.09	IND4992	2.814	108789	3.01	higher	RSM_1_4.05	3.68	higher	higher
AR_MGT_B_ns_mrt.09	MSAT512	3.138	1781984	4.18	higher	RSM_5_20.35	3.68	higher	lower
Fresh_MGT_C_ns_sep.08	MSAT437	1.232	1440625	1.86	higher	RSM_4_17.95	2.45	higher	higher
AR_T10G_C_ws_mrt.09	MSAt108193	3.533	154938	2.77	lower	RSM_1_8.55	3.68	higher	higher
Fresh_Gmax_A_ws_sep.08	MSAT468	1.248	1192812	1.35	higher	RSM_4_2.45	1.15	lower	lower
Fresh_Gmax_B_ws_sep.08	MSAT48	2.233	1161927	1.73	lower	RSM_4_0.65	2.22	lower	higher
Fresh_Gmax_C_ws_sep.08	MSAT48	1.083	1158988	1.01	lower	RSM_4_6.85	1.24	higher	higher
Fresh_Gmax_ABC_ws_sep.08	MSAT48	1.569	1269819	1.91	higher	RSM_4_0.65	1.52	lower	lower
AR_T10S_C_ws_mrt.09	MSAt108193	3.522	154938	2.83	lower	RSM_1_8.55	3.69	higher	higher
AR_T50S_D_ws_okt.10	T27K12	3.82	250369	3.28	lower	RSM_1_16.65	3.7	lower	higher
Fresh_AUC_C_ws_ns_sep.08	MSAT518662	4.464	1771419	4.77	higher	RSM_5_15.35	3.7	lower	lower
AR_8C_AUC100_S_ns_jun.09	MSAt500027	3.332	1468339	2.7	lower	RSM_5_0.65	3.7	higher	higher
Fresh_T50G_D_ws_aug.09	MSAT418	2.915	1351503	4.1	higher	RSM_4_12.45	3.7	higher	lower
Fresh_U8416_B_ws_sep.08	CIW7	1.589	1379987	2.72	higher	RSM_4_13.95	2.44	higher	lower
AR_125NaCl_Gmax_C_ws_feb.09	ATHCHIB2	3.103	812288	3.49	higher	RSM_3_1.85	3.7	higher	higher
AR_100NaCl_Gmax_ABC_ns_mrt.09	F21M12	2.939	71265	3.7	higher	RSM_1_3.65	3.71	higher	higher
AR_0_5µmABA_Gmax_D_ws_okt.10	MSAT399	3.701	832343	3.54	lower	RSM_3_2.25	3.71	higher	higher
AR_30C_T10G_S_ws_jul.09	MSAT520037	3.79	1777117	3.63	lower	RSM_5_20.15	3.71	lower	higher
Fresh_T10G_C_ws_sep.08	MSAT437	1.881	1450672	2.78	higher	RSM_4_17.85	2.45	higher	lower
Fresh_10C_Gmax_D_ns_aug.09	MSAT520037	2.954	1789163	3.55	higher	RSM_5_21.05	3.71	higher	higher
DI_U8416_B_sep.08	MSAT435	3.728	1254185	5.45	higher	RSM_4_6.15	3.71	lower	lower
AR_125NaCl_AUC100_A_ws_feb.09	MSAT435	1.879	1304932	3.19	higher	RSM_4_10.25	3.85	higher	higher
AR_125NaCl_T10S_A_ws_feb.09	MSAT435	1.966	1304932	2.34	higher	RSM_4_10.25	3.16	higher	higher
AR_125NaCl_T10S_ABC_ws_feb.09	ATHCHIB2	3.573	817495	3.74	higher	RSM_3_6.45	3.72	higher	lower
AR_30C_AUC100_S_ws_jul.09	MSAT520037	4.247	1777117	5.23	higher	RSM_5_18.55	3.73	lower	lower
AR_100NaCl_U8416_C_ns_mrt.09	MSAT321	2.409	1057079	2.85	higher	RSM_3_18.05	3.73	higher	higher
AR_U8416_D_ws_mei.10	MSAT519	3.108	1887461	2.94	lower	RSM_5_25.55	3.73	higher	higher
AR_MGT_ABC_ns_mrt.09	MSAT520037	3.26	1781984	4.05	higher	RSM_5_20.25	3.74	higher	lower
NO10_	MSAT238	2.769	535000	3.35	higher	RSM_2_6.45	3.75	higher	higher
AR_T10S_ABC_ws_mrt.09	MSAt108193	3.301	154938	2.65	lower	RSM_1_8.55	3.76	higher	higher
Fresh_T10S_C_ws_sep.08	MSAT437	1.863	1450672	2.77	higher	RSM_4_17.75	2.49	higher	lower
AR_U8416_D_ws_okt.10	dCAPsAPR2	2.571	358019	2.85	higher	RSM_1_19.75	3.77	higher	higher
AR_MGT_A_ns_mrt.09	MSAT399	3.768	799555	4.73	higher	RSM_3_1.55	3.77	higher	lower
AR_8C_U8416_S_ns_jun.09	MSAT435	2.775	1342128	3.36	higher	RSM_4_14.95	3.79	higher	higher
Fresh_MGT_B_ns_sep.08	MSAT437	1.893	1440625	2.4	higher	RSM_4_18.05	3.4	higher	higher
AR_T10G_ABC_ws_mrt.09	MSAt108193	3.341	154938	2.64	lower	RSM_1_8.55	3.8	higher	higher
AR_T50S_C_ns_mrt.09	MSAT321	2.701	1057311	3.1	higher	RSM_3_15.75	3.81	higher	higher
AR_100NaCl_Gmax_A_ns_mrt.09	ATHCHIB2	3.008	1057311	3.2	higher	RSM_3_15.75	3.81	higher	higher
Fresh_T50G_D_ns_aug.09	MSAT435	3.255	1212306	3.14	lower	RSM_4_7.75	3.82	higher	higher
AR_.0_5Mannitol_T50G_D_ns_okt.10	MSAT399	4.008	803461	4.25	higher	RSM_3_1.45	3.83	lower	lower
Fresh_T50G_C_ws_sep.08	MSAT49	2.09	1450675	3	higher	RSM_4_17.65	3.83	higher	higher
AR_100NaCl_T50S_ABC_ns_mrt.09	T1G11	3.338	30294	5.41	higher	RSM_1_2.95	3.83	higher	lower
Fresh_T50G_C_ns_ws_sep.08	MSAT435	2.112	1251407	1.92	lower	RSM_4_7.95	2.41	higher	higher
AR_AUC100_D_ns_okt.10	NGA139	3.253	1618488	3.42	higher	RSM_5_9.35	3.83	higher	higher
Fresh_T10G_B_ws_sep.08	MSAT437	2.275	1440625	2.92	higher	RSM_4_17.75	3.84	higher	higher
AR_30C_T50G_S_ns_jun.09	F21M12	3.844	65299	3.74	lower	RSM_1_6.95	3.84	lower	higher
AR_U8416_ABC_ws_mrt.09	JV7576	3.879	1887461	3.62	lower	RSM_5_23.25	3.84	lower	higher
AR_100NaCl_AUC100_B_ns_mrt.09	ATHCHIB2	3.608	812288	3.92	higher	RSM_3_6.55	3.85	higher	lower
Fresh_T50S_C_ns_sep.08	MSAT520037	3.596	1768963	3.95	higher	RSM_5_19.35	3.87	higher	lower
AR_.0_5Mannitol_MGT_D_ws_okt.10	T27K12	3.629	251711	3.12	lower	RSM_1_16.65	3.87	higher	higher
AR_Gmax_C_ns_mrt.09	MSAT519	3.028	1817270	3.27	higher	RSM_5_25.45	3.87	higher	higher
AR_125mMNaCl_T50S_D_ws_okt.10	T27K12	3.501	250369	3.25	lower	RSM_1_16.65	3.87	higher	higher
Fresh_AR_A_ns_sep.08	MSAT435	1.481	1255403	2.73	higher	RSM_4_7.85	2.32	higher	lower
Fresh_AR_B_ns_sep.08	NGA8	1.811	1255403	2.33	higher	RSM_4_6.15	2.27	higher	lower
Fresh_AR_C_ns_sep.08	NGA8	1.584	1255403	2.67	higher	RSM_4_6.15	1.95	higher	lower
Fresh_AR_ABC_ns_sep.08	NGA8	1.633	1255403	2.68	higher	RSM_4_6.15	2.08	higher	lower
Fresh_T10S_B_ws_sep.08	MSAT437	2.27	1440625	2.95	higher	RSM_4_17.75	3.88	higher	higher
Fresh_U8416_ABC_ws_sep.08	MSAT435	2.857	1379987	4.1	higher	RSM_4_14.05	3.89	higher	lower
Fresh_T50S_C_ws_sep.08	MSAT49	2.149	1433239	2.78	higher	RSM_4_17.65	3.9	higher	higher
AR_125mMNaCl_AUC100_D_ws_okt.10	MSAT520037	3.96	1791107	3.92	lower	RSM_5_20.55	3.9	lower	lower
AR_AUC100_S_ns_jun.09	MSAT318406	2.487	1057079	3.67	higher	RSM_3_18.15	3.9	higher	higher
DI_U8416_B_sep.08	MSAT332	3.125	1023950	2.99	lower	RSM_3_15.75	3.9	higher	higher
AR_Gmax_C_ns_mrt.09	MSAT318406	3.621	1057079	4.04	higher	RSM_3_18.15	3.9	higher	lower
AR_MGT_D_ws_okt.10	MSAt500027	2.689	1462366	3.25	higher	RSM_5_0.55	3.91	higher	higher
AR_125NaCl_MGT_ABC_ws_feb.09	ATHCHIB2	3.596	817495	3.85	higher	RSM_3_1.45	3.91	higher	higher
Oxygen_RGTnoCD_D_mei.10	MSAT49	2.571	1433239	3.04	higher	RSM_4_14.95	3.93	higher	higher
Fresh_MGT_C_ws_sep.08	MSAT49	2.265	1395824	2.81	higher	RSM_4_17.65	3.93	higher	higher
AR_125NaCl_U8416_ABC_ws_feb.09	MSAT520037	4.28	1777098	4.42	higher	RSM_5_18.55	3.94	lower	lower
Fresh_AUC100_B_ws_sep.08	MSAT468	2.057	1440625	3.38	higher	RSM_4_17.65	3.94	higher	higher
AR_T10S_C_ws_mrt.09	MSAT468	2.047	1435065	2.9	higher	RSM_4_17.65	3.94	higher	higher
Fresh_T10G_B_ws_sep.08	MSAT520037	3.887	1770735	5.26	higher	RSM_5_19.55	3.95	higher	lower
AR_with_CD_Gmax_D_ws_mei.10	MSAT321	4.066	1034478	3.89	lower	RSM_3_17.95	3.95	lower	higher
Size_Area_A_apr.09	MSAT443	1.549	1174512	1.59	higher	RSM_4_2.55	1.22	lower	lower
Size_Area_B_apr.09	MSAT443	1.014	1351503	1.49	higher	RSM_4_12.55	1.82	higher	higher
Size_Area_AB_apr.09	MSAT443	1.366	1212306	1.24	lower	RSM_4_12.25	1.42	higher	higher
Size_1000SW_A_apr.09	MSAT443	0.205	1178059	0.47	higher	RSM_4_12.55	0.39	higher	lower
Size_1000SW_B_apr.09	MSAT418	0.899	1351503	1.67	higher	RSM_4_12.55	1.97	higher	higher
Size_1000SW_AB_apr.09	MSAT418	0.379	1351503	0.97	higher	RSM_4_12.55	1.18	higher	higher
AR_.0_5Mannitol_MGT_D_ns_okt.10	MSAT415	0.88	1358367	1.16	higher	RSM_4_15.35	0.85	lower	lower
Size_Ferret_A_apr.09	MSAT443	1.701	1178059	1.79	higher	RSM_4_1.55	1.55	lower	lower
Size_Ferret_B_apr.09	MSAT443	1.514	1192812	1.2	lower	RSM_4_12.55	1.19	lower	lower
Size_Ferret_AB_apr.09	MSAT443	1.732	1178317	1.47	lower	RSM_4_1.55	1.43	lower	lower
AR_Gmax_A_ws_mrt.09	MSAT435	1.53	1254185	1.65	higher	RSM_4_7.55	2.2	higher	higher
AR_Gmax_B_ws_mrt.09	MSAT439	2.098	1430729	1.57	lower	RSM_4_0.15	2.05	lower	higher
AR_Gmax_C_ws_mrt.09	MSAT48	1.768	1247932	1.3	lower	RSM_4_7.35	1.73	lower	higher
AR_Gmax_ABC_ws_mrt.09	MSAT48	1.988	1161927	1.53	lower	RSM_4_7.35	2	higher	higher
AR_MGT_C_ns_mrt.09	MSAT520037	3.635	1795974	3.67	higher	RSM_5_20.45	3.95	higher	higher
AR_U8416_D_ns_mei.10	MSAT518662	3.056	1777098	4.35	higher	RSM_5_24.85	3.95	higher	lower
AR_125NaCl_MGT_C_ws_feb.09	ATHCHIB2	3.747	817495	4.21	higher	RSM_3_2.25	3.96	higher	lower
AR_100NaCl_T10G_C_ns_mrt.09	MSAT520037	4.076	1778621	3.83	lower	RSM_5_25.25	3.96	lower	higher
AR_U8416_A_ws_mrt.09	CIW7	1.691	1327109	2.05	higher	RSM_4_15.35	2.13	higher	higher
AR_U8416_B_ws_mrt.09	MSAT443	1.396	1192812	1.56	higher	RSM_4_2.45	1.34	lower	lower
Oxygen_RGTnoCD_D_mei.10	MSAT519	3.134	1891446	3.55	higher	RSM_5_26.05	3.96	higher	higher
DI_Gmax_A_sep.08	MSAT435	3.721	1228203	4.95	higher	RSM_4_6.55	3.97	higher	lower
Fresh_MGT_ABC_ns_sep.08	MSAT437	1.61	1440625	2.41	higher	RSM_4_17.95	3.27	higher	higher
AR_T10G_B_ws_mrt.09	MSAT468	1.513	1435065	1.51	lower	RSM_4_10.25	1.79	higher	higher
Fresh_T10G_A_ws_sep.08	MSAT48	2.958	1440625	2.71	lower	RSM_4_17.75	3.97	higher	higher
AR_T10G_ABC_ws_mrt.09	MSAT468	2.421	1435065	2.95	higher	RSM_4_17.65	3.98	higher	higher
AR_AUC100_B_ws_mrt.09	MSAT468	1.665	1440625	2.22	higher	RSM_4_17.75	2.38	higher	higher
Fresh_T50S_D_ws_aug.09	MSAT415	2.895	1276664	3.89	higher	RSM_4_10.15	3.98	higher	higher
Fresh_T10S_A_ws_sep.08	MSAT48	2.929	1440625	2.73	lower	RSM_4_17.75	3.99	higher	higher
AR_Gmax_D_ns_mei.10	MSAT435	3.422	1272602	4.25	higher	RSM_4_7.35	4	higher	lower
AR_0_5µmABA_T10G_D_ws_okt.10	MSAT519	2.29	1618488	2.86	higher	RSM_5_9.05	4	higher	higher
AR_T50S_ABC_ns_mrt.09	MSAT399	3.893	799555	4.9	higher	RSM_3_1.25	4	higher	lower
Fresh_MGT_C_ws_sep.08	MSAT520037	4.292	1777098	4.05	lower	RSM_5_20.05	4.01	lower	lower
AR_30C.20C.4C.20C_Gmax_S_ws_jul.09	NGA8	2.686	1276664	3.22	higher	RSM_4_7.35	4.03	higher	higher
AR_T10S_B_ws_mrt.09	MSAT468	1.563	1435065	1.58	higher	RSM_4_10.25	1.8	higher	higher
AR_T50G_D_ws_okt.10	T27K12	4.259	250369	3.6	lower	RSM_1_16.45	4.04	lower	higher
AR_T10S_ABC_ws_mrt.09	MSAT468	2.497	1435065	3.02	higher	RSM_4_17.65	4.04	higher	higher
Fresh_T10S_B_ws_sep.08	MSAT520037	4.006	1770735	5.35	higher	RSM_5_19.55	4.05	higher	lower
AR_100mMNaCl_MGT_D_ns_okt.10	MSAT514	4.255	1593322	3.39	lower	RSM_5_7.25	4.06	lower	higher
AR_Gmax_A_ns_mrt.09	MSAT437	1.654	1440625	1.61	lower	RSM_4_18.05	2.22	higher	higher
AR_Gmax_B_ns_mrt.09	MSAT437	1.495	1450675	1.55	higher	RSM_4_18.05	1.88	higher	higher
AR_Gmax_C_ns_mrt.09	MSAT437	0.909	1440625	1.61	higher	RSM_4_18.05	1.62	higher	higher
AR_Gmax_ABC_ns_mrt.09	MSAT437	1.518	1440625	1.9	higher	RSM_4_18.05	2.25	higher	higher
AR_T10S_D_ns_jun.10	MSAT332	3.057	991277	3.54	higher	RSM_3_15.75	4.08	higher	higher
AR_T50G_B_ns_mrt.09	MSAT437	1.072	1440625	2.17	higher	RSM_4_17.75	2.53	higher	higher
AR_T50G_C_ns_mrt.09	MSAT437	1.291	1440625	1.69	higher	RSM_4_17.75	2.45	higher	higher
AR_T50G_ABC_ns_mrt.09	MSAT437	1.869	1440625	2.72	higher	RSM_4_17.75	3.88	higher	higher
AR_U8416_A_ns_mrt.09	MSAT437	1.642	1450675	2.12	higher	RSM_4_18.05	2.58	higher	higher
AR_U8416_B_ns_mrt.09	MSAT443	1.102	1440625	1.57	higher	RSM_4_18.05	1.59	higher	higher
AR_.0_5Mannitol_T10G_D_ns_okt.10	MSAT415	1.079	1358367	1.38	higher	RSM_4_10.65	1.2	higher	lower
AR_U8416_ABC_ns_mrt.09	MSAT443	1.33	1440625	1.86	higher	RSM_4_18.05	2.13	higher	higher
AR_T10G_A_ns_mrt.09	MSAT437	1.282	1164246	2.11	higher	RSM_4_17.75	3.64	higher	higher
AR_T10G_B_ns_mrt.09	MSAT418	1.291	1440625	1.07	lower	RSM_4_17.75	1.73	higher	higher
AR_T10G_C_ns_mrt.09	MSAT437	0.976	1440625	1.17	higher	RSM_4_17.75	2.04	higher	higher
AR_T10G_ABC_ns_mrt.09	MSAT437	1.235	1440625	1.76	higher	RSM_4_17.75	3.35	higher	higher
AR_U8416_D_ns_mei.10	T1G11	3.762	30294	2.91	lower	RSM_1_1.65	4.09	higher	higher
AR_AUC100_B_ns_mrt.09	MSAT437	1.871	1440625	2.91	higher	RSM_4_17.75	3.17	higher	higher
AR_AUC100_C_ns_mrt.09	MSAT437	1.553	1440625	2.33	higher	RSM_4_18.05	2.69	higher	higher
AR_125NaCl_U8416_ABC_ws_feb.09	MSAT399	3.283	801036	3.56	higher	RSM_3_1.75	4.11	higher	higher
DI_AUC_B_sep.08	MSAT519	4.593	1887461	4.64	higher	RSM_5_26.05	4.11	lower	lower
AR_T50S_B_ns_mrt.09	MSAT437	1.24	1440625	2.37	higher	RSM_4_17.75	2.75	higher	higher
AR_T50S_C_ns_mrt.09	MSAT437	1.197	1440625	1.71	higher	RSM_4_18.05	2.35	higher	higher
AR_T50S_ABC_ns_mrt.09	MSAT468	1.413	1435065	2.11	higher	RSM_4_17.55	2.95	higher	higher
AR_T10S_A_ns_mrt.09	MSAT437	1.559	1164246	2.15	higher	RSM_4_17.75	3.88	higher	higher
AR_T10S_B_ns_mrt.09	MSAT418	0.908	1440625	1.35	higher	RSM_4_17.75	2.04	higher	higher
AR_T10S_C_ns_mrt.09	MSAT437	1.124	1440625	1.39	higher	RSM_4_17.75	2.25	higher	higher
AR_T10S_ABC_ns_mrt.09	MSAT437	1.469	1440625	2.03	higher	RSM_4_17.75	3.52	higher	higher
AR_125NaCl_T50S_C_ws_feb.09	MSAT518662	4.681	1777113	5.54	higher	RSM_5_19.25	4.11	lower	lower
AR_MGT_B_ns_mrt.09	MSAT418	1.04	1440625	2.02	higher	RSM_4_17.75	2.3	higher	higher
AR_MGT_C_ns_mrt.09	MSAT437	1.104	1440625	1.52	higher	RSM_4_17.75	2.22	higher	higher
AR_MGT_ABC_ns_mrt.09	MSAT437	1.689	1440625	2.56	higher	RSM_4_17.75	3.73	higher	higher
AR_T50S_B_ns_mrt.09	MSAT512	3.716	1781984	4.76	higher	RSM_5_20.35	4.11	higher	lower
AR_100NaCl_T50G_A_ns_mrt.09	MSAT437	0.746	1440625	1.17	higher	RSM_4_17.75	3.11	higher	higher
AR_100NaCl_T10S_A_ns_mrt.09	MSAT437	0.933	1450675	1.21	higher	RSM_4_17.75	3.16	higher	higher
AR_T50G_S_ns_jun.09	MSAT437	1.392	1440625	2.33	higher	RSM_4_18.05	3.32	higher	higher
AR_125NaCl_T50G_A_ws_feb.09	MSAT435	1.772	1251407	1.81	higher	RSM_4_7.35	2.32	higher	higher
AR_125NaCl_T50G_B_ws_feb.09	MSAT435	1.74	1304932	2.45	higher	RSM_4_7.35	2.8	higher	higher
AR_AUC100_S_ns_jun.09	MSAT437	1.548	1440625	2.43	higher	RSM_4_18.05	3.24	higher	higher
AR_T50S_S_ns_jun.09	MSAT437	1.641	1440625	2.58	higher	RSM_4_18.05	3.56	higher	higher
AR_125NaCl_U8416_A_ws_feb.09	NGA8	1.166	1315035	1.63	higher	RSM_4_10.75	1.88	higher	higher
AR_125NaCl_U8416_B_ws_feb.09	MSAT443	1.425	1256430	1.53	higher	RSM_4_7.35	1.38	lower	lower
AR_MGT_S_ns_jun.09	MSAT437	1.43	1440625	2.35	higher	RSM_4_18.05	3.29	higher	higher
Fresh_MGT_D_ns_jun.10	MSAT520037	4.349	1777098	4.69	higher	RSM_5_20.05	4.12	lower	lower
AR_125NaCl_T10G_A_ws_feb.09	MSAT435	1.024	1269819	1.35	higher	RSM_4_17.75	2	higher	higher
AR_125NaCl_T10G_B_ws_feb.09	MSAT435	1.095	1304932	1.44	higher	RSM_4_7.35	1.82	higher	higher
AR_125NaCl_T10G_C_ws_feb.09	CIW7	1.504	1269819	1.69	higher	RSM_4_17.65	2.06	higher	higher
AR_125NaCl_T10G_ABC_ws_feb.09	MSAT435	1.676	1269819	1.87	higher	RSM_4_7.35	2.43	higher	higher
AR_Oxygen_curvefitter_T10G_noCD_D_ns_mei.10	MSAT437	1.337	1433239	2.92	higher	RSM_4_17.75	3.45	higher	higher
AR_Oxygen_curvefitter_T10S_noCD_D_ns_mei.10	MSAT437	1.34	1433239	2.92	higher	RSM_4_17.75	3.45	higher	higher
AR_T10S_D_ns_okt.10	MSAT437	1.319	1440625	2.34	higher	RSM_4_17.75	3.27	higher	higher
AR_125NaCl_T50S_A_ws_feb.09	MSAT435	1.306	1254185	1.26	lower	RSM_4_7.65	1.13	lower	lower
AR_125NaCl_T50S_B_ws_feb.09	MSAT48	1.332	1164246	1.58	higher	RSM_4_0.55	1.11	lower	lower
AR_125NaCl_T50S_C_ws_feb.09	MSAT437	0.593	1440625	0.68	higher	RSM_4_17.95	1.14	higher	higher
AR_125NaCl_T50S_ABC_ws_feb.09	MSAT418	0.687	1304932	1.05	higher	RSM_4_13.45	1.31	higher	higher
AR_AUC100_S_ns_jun.09	MSAT520037	3.869	1781531	5.37	higher	RSM_5_20.35	4.13	higher	lower
AR_125NaCl_T10S_B_ws_feb.09	MSAT435	1.164	1304932	2.23	higher	RSM_4_7.35	2.56	higher	higher
AR_125NaCl_T10S_C_ws_feb.09	MSAT415	1.848	1269819	2.29	higher	RSM_4_9.35	2.44	higher	higher
AR_100NaCl_MGT_A_ns_mrt.09	MSAT399	4.114	801036	4.48	higher	RSM_3_1.55	4.13	higher	lower
AR_125NaCl_MGT_A_ws_feb.09	MSAT435	1.427	1251407	1.59	higher	RSM_4_7.35	2.05	higher	higher
AR_125NaCl_MGT_B_ws_feb.09	MSAT435	1.779	1304932	2.54	higher	RSM_4_10.25	2.57	higher	higher
AR_30C.20C.4C.20C_Gmax_S_ns_jun.09	MSAT439	1.62	1256430	2.93	higher	RSM_4_7.35	3.07	higher	higher
AR_125NaCl_AUC100_ABC_ws_feb.09	MSAT415	2.094	1304932	3.56	higher	RSM_4_10.25	4.13	higher	higher
AR_100NaCl_Gmax_A_ns_mrt.09	MSAT415	1.141	1288747	1.4	higher	RSM_4_18.05	2.12	higher	higher
AR_.0_5Mannitol_T50G_D_ns_okt.10	CIW7	0.817	1358367	1.31	higher	RSM_4_10.45	0.73	lower	lower
AR_100NaCl_Gmax_C_ns_mrt.09	MSAT415	0.767	1288747	0.84	higher	RSM_4_9.35	0.92	higher	higher
AR_100NaCl_Gmax_ABC_ns_mrt.09	MSAT415	0.989	1288747	1.15	higher	RSM_4_18.05	1.6	higher	higher
Fresh_AUC_ABC_ws_ns_sep.08	MSAT519	4.704	1801438	4.57	lower	RSM_5_24.95	4.13	lower	lower
AR_100NaCl_T50G_B_ns_mrt.09	MSAT437	0.324	1440625	1.12	higher	RSM_4_17.75	1.98	higher	higher
AR_100NaCl_T50G_C_ns_mrt.09	MSAT437	0.335	1164246	0.5	higher	RSM_4_17.75	1.06	higher	higher
AR_100NaCl_T50G_ABC_ns_mrt.09	MSAT437	0.603	1440625	1.13	higher	RSM_4_17.75	2.53	higher	higher
AR_100NaCl_U8416_A_ns_mrt.09	MSAT415	0.526	1300659	0.57	higher	RSM_4_10.35	0.53	lower	lower
AR_100NaCl_U8416_B_ns_mrt.09	MSAT439	0.399	1164217	0.77	higher	RSM_4_18.05	0.97	higher	higher
AR_100NaCl_U8416_C_ns_mrt.09	MSAT437	1.194	1173975	0.93	lower	RSM_4_18.05	0.93	lower	lower
AR_100NaCl_U8416_ABC_ns_mrt.09	MSAT439	0.585	1164217	0.69	higher	RSM_4_18.05	1.07	higher	higher
AR_100NaCl_T10G_A_ns_mrt.09	MSAT437	0.865	1450675	1.26	higher	RSM_4_17.75	2.98	higher	higher
AR_100NaCl_T10G_B_ns_mrt.09	MSAT435	0.399	1440625	0.86	higher	RSM_4_17.75	1.62	higher	higher
AR_100NaCl_T10G_C_ns_mrt.09	MSAT415	0.265	1277388	0.37	higher	RSM_4_17.75	0.61	higher	higher
AR_100NaCl_T10G_ABC_ns_mrt.09	MSAT437	0.464	1440625	1.03	higher	RSM_4_17.75	2.35	higher	higher
AR_100NaCl_AUC100_A_ns_mrt.09	MSAT437	0.735	1440625	1.16	higher	RSM_4_18.05	2.89	higher	higher
AR_100NaCl_AUC100_B_ns_mrt.09	MSAT437	0.435	1440625	1.27	higher	RSM_4_17.75	2.33	higher	higher
AR_100NaCl_AUC100_C_ns_mrt.09	MSAT437	0.204	1440625	0.51	higher	RSM_4_17.75	1.03	higher	higher
AR_100NaCl_AUC100_ABC_ns_mrt.09	MSAT437	0.482	1440625	1.05	higher	RSM_4_17.75	2.2	higher	higher
AR_100NaCl_T50S_A_ns_mrt.09	MSAT439	0.803	1440625	1.34	higher	RSM_4_17.65	2.76	higher	higher
AR_100NaCl_T50S_B_ns_mrt.09	MSAT49	0.43	1421858	0.88	higher	RSM_4_17.65	1.08	higher	higher
AR_100NaCl_T50S_C_ns_mrt.09	MSAT415	1.938	1295550	2.06	higher	RSM_4_9.55	2.74	higher	higher
Fresh_T10S_A_ns_sep.08	MSAT435	2.905	1276667	2.73	lower	RSM_4_7.85	4.15	higher	higher
AR_100NaCl_T10S_B_ns_mrt.09	MSAT437	0.339	1440625	1.03	higher	RSM_4_17.75	2.06	higher	higher
AR_100NaCl_T10S_C_ns_mrt.09	MSAT437	0.444	1440625	0.82	higher	RSM_4_17.75	1.63	higher	higher
AR_100NaCl_T10S_ABC_ns_mrt.09	MSAT437	0.727	1440625	1.3	higher	RSM_4_17.75	2.93	higher	higher
AR_100NaCl_MGT_A_ns_mrt.09	MSAT415	0.988	1440625	1.17	higher	RSM_4_17.75	2.78	higher	higher
AR_100NaCl_MGT_B_ns_mrt.09	MSAT435	0.489	1440625	0.79	higher	RSM_4_17.75	1.28	higher	higher
AR_100NaCl_MGT_C_ns_mrt.09	MSAT415	0.301	1277388	0.37	higher	RSM_4_17.75	0.63	higher	higher
AR_100NaCl_MGT_ABC_ns_mrt.09	MSAT437	0.394	1440625	1.01	higher	RSM_4_17.75	2.04	higher	higher
AR_Gmax_S_ns_jun.09	MSAT435	1.177	1262606	2.65	higher	RSM_4_7.35	2.36	higher	lower
Fresh_T50G_D_ns_jun.10	MSAT520037	4.388	1777098	4.78	higher	RSM_5_20.15	4.15	lower	lower
AR_U8416_S_ns_jun.09	MSAT437	1.159	1450675	1.63	higher	RSM_4_18.05	1.92	higher	higher
AR_T10G_S_ns_jun.09	MSAT49	0.811	1440625	1.62	higher	RSM_4_17.75	2.73	higher	higher
AR_AUC100_A_ns_mrt.09	MSAT512	4.159	1785697	5.45	higher	RSM_5_20.35	4.17	higher	lower
AR_with_CD_T10S_D_ns_mei.10	MSAT321	2.964	1023950	3.76	higher	RSM_3_15.75	4.17	higher	higher
AR_T10S_S_ns_jun.09	MSAT437	0.836	1440625	1.72	higher	RSM_4_17.75	2.78	higher	higher
AR_AUC100_ABC_ns_mrt.09	MSAT437	2.408	1440625	3.29	higher	RSM_4_18.05	4.18	higher	higher
AR_AUC100_D_ns_jun.10	JV6162	3.918	1791107	3.9	lower	RSM_5_22.45	4.2	higher	higher
AR_Mann_T50G_S_ns_jun.09	MSAT443	0.736	1440625	1.44	higher	RSM_4_18.05	1.73	higher	higher
AR_Mann_U8416_S_ns_jun.09	MSAT443	1.171	1174623	1.49	higher	RSM_4_7.35	2.08	higher	higher
AR_Mann_T10G_S_ns_jun.09	MSAT437	0.8	1440625	1.65	higher	RSM_4_17.75	1.89	higher	higher
AR_Mann_AUC100_S_ns_jun.09	MSAT415	1.089	1269819	1.96	higher	RSM_4_18.05	2.51	higher	higher
AR_Mann_T50S_S_ns_jun.09	MSAT435	0.649	1256430	0.64	lower	RSM_4_7.65	0.61	lower	lower
AR_Mann_T10S_S_ns_jun.09	MSAT437	0.977	1440625	1.86	higher	RSM_4_18.05	2.39	higher	higher
AR_Mann_MGT_S_ns_jun.09	MSAT443	0.794	1440625	1.55	higher	RSM_4_18.05	1.73	higher	higher
Fresh_U8416_B_ns_sep.08	MSAT435	4.693	1254185	6.13	higher	RSM_4_7.55	4.21	lower	lower
AR_Oxygen_curvefitter_T10S_noCD_D_ns_mei.10	MSAT520037	4.375	1778621	3.92	lower	RSM_5_20.05	4.21	lower	higher
AR_Oxygen_curvefitter_T10G_noCD_D_ns_mei.10	MSAT520037	4.378	1778621	3.92	lower	RSM_5_20.05	4.21	lower	higher
AR_8C_T10G_S_ns_jun.09	MSAT437	1.373	1435065	1.99	higher	RSM_4_17.65	2.15	higher	higher
AR_8C_AUC100_S_ns_jun.09	MSAT49	1.668	1433239	1.71	higher	RSM_4_17.65	2.32	higher	higher
AR_125NaCl_T50G_ABC_ws_feb.09	ATHCHIB2	4.012	817495	4.36	higher	RSM_3_2.25	4.22	higher	lower
AR_8C_T10S_S_ns_jun.09	MSAT437	1.452	1435065	2.12	higher	RSM_4_17.65	2.52	higher	higher
AR_8C_MGT_S_ns_jun.09	MSAT49	2.414	1403470	1.96	lower	RSM_4_15.35	2.17	lower	higher
AR_H2O2_Gmax_S_ns_jun.09	MSAT443	1.553	1178059	1.17	lower	RSM_4_2.45	1.72	higher	higher
AR_H2O2_T50G_S_ns_jun.09	MSAT443	1.484	1421858	1.59	higher	RSM_4_2.75	1.48	lower	lower
AR_H2O2_U8416_S_ns_jun.09	MSAT48	2.135	1161927	1.8	lower	RSM_4_0.45	2.2	higher	higher
AR_H2O2_T10G_S_ns_jun.09	NGA8	0.941	1376881	1.86	higher	RSM_4_5.95	1.69	higher	lower
AR_H2O2_AUC100_S_ns_jun.09	MSAT443	1.667	1178317	1.27	lower	RSM_4_5.85	1.78	higher	higher
AR_H2O2_T10S_S_ns_jun.09	MSAT415	1.031	1281310	2.24	higher	RSM_4_9.35	1.7	higher	lower
AR_H2O2_MGT_S_ns_jun.09	MSAT468	1.354	1421858	2.17	higher	RSM_4_17.65	2.53	higher	higher
AR_125NaCl_AUC100_C_ws_feb.09	ATHCHIB2	3.626	817495	4.08	higher	RSM_3_1.85	4.22	higher	higher
AR_125mMNaCl_T50G_S_ns_jun.09	CIW7	0.516	1304932	0.98	higher	RSM_4_11.65	0.53	higher	lower
AR_125mMNaCl_U8416_S_ns_jun.09	MSAT443	1.834	1173975	2.6	higher	RSM_4_2.65	2.23	higher	lower
AR_125mMNaCl_T10G_S_ns_jun.09	MSAT48	0.283	1272602	0.45	higher	RSM_4_0.65	0.46	higher	higher
AR_125mMNaCl_AUC100_S_ns_jun.09	MSAT443	0.207	1174623	0.64	higher	RSM_4_17.65	1.11	higher	higher
AR_125mMNaCl_T50S_S_ns_jun.09	CIW7	0.286	1351503	0.3	higher	RSM_4_5.95	0.22	lower	lower
AR_125mMNaCl_T10S_S_ns_jun.09	NGA8	0.585	1304932	0.86	higher	RSM_4_6.85	0.88	higher	higher
AR_125mMNaCl_MGT_S_ns_jun.09	MSAT439	0.437	1304932	0.66	higher	RSM_4_0.15	0.43	lower	lower
AR_30C_Gmax_S_ns_jun.09	MSAT437	0.378	1440625	0.89	higher	RSM_4_17.95	1.82	higher	higher
AR_30C_U8416_S_ns_jun.09	CIW7	0.583	1318217	0.51	lower	RSM_4_11.45	0.97	higher	higher
AR_30C_T10G_S_ns_jun.09	MSAT468	0.346	1421858	0.38	higher	RSM_4_13.75	0.26	lower	lower
AR_30C_AUC100_S_ns_jun.09	MSAT437	0.291	1174623	0.82	higher	RSM_4_17.75	1.72	higher	higher
AR_30C_T10S_S_ns_jun.09	MSAT437	0.261	1421858	0.5	higher	RSM_4_17.75	0.89	higher	higher
AR_.0_5Mannitol_U8416_D_ns_okt.10	MSAT437	0.475	1358367	0.3	lower	RSM_4_18.05	0.39	lower	higher
AR_30C_Gmax_S_ns_jun.09.1	MSAT437	0.429	1440625	0.92	higher	RSM_4_17.95	1.96	higher	higher
AR_0_5µmABA_AUC100_D_ns_okt.10	MSAT439	2.57	1195936	1.93	lower	RSM_4_0.25	1.81	lower	lower
AR_Oxygen_curvefitter_T50G_noCD_D_ns_mei.10	MSAT468	1.515	1433239	3.5	higher	RSM_4_17.65	3.74	higher	higher
AR_100mMNaCl_T50G_D_ns_okt.10	MSAT514	4.431	1593322	3.66	lower	RSM_5_7.25	4.24	lower	higher
AR_MGT_D_ws_okt.10	T27K12	4.475	250369	3.75	lower	RSM_1_16.45	4.24	lower	higher
AR_30C_U8416_S_ws_jul.09	MSAT443	0.61	1304932	1.63	higher	RSM_4_10.25	2.06	higher	higher
AR_MGT_ABC_ws_mrt.09	CIW7	4.703	1327109	4.49	lower	RSM_4_17.65	4.24	lower	lower
Fresh_Gmax_A_ns_sep.08	MSAT435	4.494	1228203	5.87	higher	RSM_4_6.55	4.24	lower	lower
AR_AUC100_C_ns_mrt.09	MSAT512	4.141	1781531	4.65	higher	RSM_5_20.35	4.26	higher	lower
DI_T50G_ABC_sep.08	ATHCHIB2	2.74	812318	3.22	higher	RSM_3_15.75	4.27	higher	higher
Fresh_T10G_ABC_ws_sep.08	MSAT48	2.721	1440625	3.43	higher	RSM_4_17.75	4.28	higher	higher
AR_T50S_D_ws_okt.10	MSAT49	2.675	1435065	3.57	higher	RSM_4_16.35	4.28	higher	higher
AR_Oxygen_curvefitter_T50S_noCD_D_ns_mei.10	MSAT468	1.52	1433239	3.52	higher	RSM_4_17.65	3.76	higher	higher
AR_T10G_C_ws_mrt.09	MSAT468	1.976	1435065	2.82	higher	RSM_4_17.65	3.89	higher	higher
AR_AUC100_A_ws_mrt.09	MSAT468	3.523	1428926	3.55	higher	RSM_4_7.35	4.29	higher	higher
Size_1000SW_AB_apr.09	NGA225	4.26	1484751	3.72	lower	RSM_5_2.35	4.29	higher	higher
AR_100NaCl_Gmax_B_ns_mrt.09	F21M12	3.53	71265	4.31	higher	RSM_1_3.65	4.29	higher	lower
AR_T10S_D_ws_mei.10	MSAT512	4.243	1781984	3.97	lower	RSM_5_20.55	4.31	higher	higher
AR_MGT_S_ns_jun.09	MSAT520037	3.634	1778621	4.81	higher	RSM_5_20.35	4.32	higher	lower
AR_100NaCl_T10G_ABC_ns_mrt.09	ATHCHIB2	4.498	801036	4.67	higher	RSM_3_5.55	4.33	lower	lower
AR_T50S_ABC_ws_mrt.09	CIW7	4.229	1327109	4.07	lower	RSM_4_17.65	4.33	higher	higher
AR_T50G_S_ns_jun.09	MSAT520037	3.68	1781531	4.84	higher	RSM_5_20.35	4.33	higher	lower
Yield_ABC_sep.08	F5I14	4.568	365622	4.55	lower	RSM_1_24.55	4.33	lower	lower
Fresh_T10S_ABC_ws_sep.08	MSAT48	2.642	1440625	3.45	higher	RSM_4_17.75	4.33	higher	higher
AR_T50S_S_ns_jun.09	MSAT520037	3.764	1781531	4.02	higher	RSM_5_20.35	4.34	higher	higher
Fresh_T10G_D_ns_aug.09	MSAT435	1.845	1247932	1.6	lower	RSM_4_7.75	2.18	higher	higher
Fresh_MGT_D_ns_jun.10	MSAT415	3.655	1289708	3.61	lower	RSM_4_7.75	4.34	higher	higher
AR_with_CD_T50S_D_ns_mei.10	MSAT321	3.901	1023950	4.44	higher	RSM_3_15.85	4.34	higher	lower
Fresh_T10S_D_ns_aug.09	MSAT435	1.82	1320059	1.76	lower	RSM_4_10.45	1.69	lower	lower
AR_MGT_C_ws_mrt.09	CIW7	3.424	1247932	3.45	higher	RSM_4_17.65	4.34	higher	higher
Fresh_AUC100_D_ws_aug.09	MSAT520037	4.651	1777117	4.84	higher	RSM_5_20.15	4.34	lower	lower
Fresh_10C_T50G_D_ns_aug.09	MSAT49	1.395	1358367	1.56	higher	RSM_4_17.65	2.24	higher	higher
AR_125mMNaCl_T10S_S_ns_jun.09	MSAT520037	4.946	1777113	5.2	higher	RSM_5_20.05	4.35	lower	lower
DI_T50G_A_sep.08	MSAT332	2.107	1023950	3.05	higher	RSM_3_16.35	4.36	higher	higher
Fresh_10C_AUC100_D_ns_aug.09	MSAT49	1.161	1351503	1.79	higher	RSM_4_17.75	2.96	higher	higher
Fresh_AUC_A_ws_ns_sep.08	MSAT519	4.671	1892023	4.07	lower	RSM_5_25.85	4.37	lower	higher
Fresh_10C_T10S_D_ns_aug.09	MSAT437	0.955	1440625	1.62	higher	RSM_4_18.05	2.73	higher	higher
Fresh_10C_MGT_D_ns_aug.09	MSAT49	1.258	1255402	1.45	higher	RSM_4_17.65	2.18	higher	higher
Fresh_Gmax_D_ns_aug.09.1	NGA8	1.293	1228203	1.78	higher	RSM_4_18.05	2.07	higher	higher
Fresh_T50G_A_ws_sep.08	MSAT49	2.761	1433239	3.26	higher	RSM_4_17.65	4.37	higher	higher
Oxygen_OMR_noCD_D_mei.10	MSAT49	2.437	1396234	2.45	higher	RSM_4_15.05	4.37	higher	higher
Fresh_T10G_D_ns_aug.09.1	MSAT435	1.831	1251407	1.86	higher	RSM_4_7.75	1.8	lower	lower
AR_T10G_D_ws_mei.10	MSAT512	4.316	1781984	4.02	lower	RSM_5_20.55	4.38	higher	higher
Fresh_T50S_D_ns_aug.09.1	NGA8	1.648	1212306	1.54	lower	RSM_4_5.65	1.46	lower	lower
Fresh_T10S_D_ns_aug.09.1	MSAT435	1.867	1251407	2.02	higher	RSM_4_6.55	1.79	lower	lower
Fresh_25C_T10S_D_ns_sep.09	MSAT519	4.165	1885811	4.42	higher	RSM_5_26.25	4.38	higher	lower
Fresh_T50G_C_ws_sep.08	MSAT520037	4.726	1777098	4.63	lower	RSM_5_20.15	4.38	lower	lower
Fresh_25C_T50G_D_ns_sep.09	MSAT435	1.349	1212306	1.26	lower	RSM_4_7.25	1.89	higher	higher
Fresh_25C_U8416_D_ns_sep.09	MSAT435	1.468	1255402	1.61	higher	RSM_4_7.25	2.12	higher	higher
Fresh_25C_T10G_D_ns_sep.09	MSAT435	1.296	1212306	1.26	lower	RSM_4_7.25	1.8	higher	higher
DI_Gmax_C_sep.08	MSAT435	4.264	1228203	4.95	higher	RSM_4_6.85	4.39	higher	lower
Fresh_25C_T50S_D_ns_sep.09	MSAT418	1.167	1267292	1.21	higher	RSM_4_11.65	1.24	higher	higher
Fresh_25C_T10S_D_ns_sep.09	MSAT435	1.193	1289708	1.12	lower	RSM_4_7.25	1.21	higher	higher
Fresh_25C_MGT_D_ns_sep.09	MSAT435	1.498	1212306	1.42	lower	RSM_4_7.25	2.11	higher	higher
AR_Gmax_D_ws_mei.10	MSAT437	0.762	1440625	1.75	higher	RSM_4_18.55	1.58	higher	lower
AR_T50G_D_ws_mei.10	MSAT49	2.296	1403470	1.89	lower	RSM_4_16.45	2.97	higher	higher
AR_U8416_D_ws_mei.10	MSAT49	0.142	1247932	0.35	higher	RSM_4_14.95	0.49	higher	higher
AR_T10G_D_ws_mei.10	MSAT49	1.594	1315035	1.54	lower	RSM_4_16.45	2.39	higher	higher
Fresh_MGT_A_ws_sep.08	MSAT49	3.032	1433239	3.43	higher	RSM_4_17.65	4.4	higher	higher
AR_T50S_D_ws_mei.10	MSAT49	2.278	1403470	1.85	lower	RSM_4_16.45	2.95	higher	higher
AR_T10S_D_ws_mei.10	MSAT49	1.634	1315035	1.52	lower	RSM_4_16.45	2.45	higher	higher
AR_MGT_D_ws_mei.10	CIW7	2.486	1342128	1.92	lower	RSM_4_16.45	2.84	higher	higher
Fresh_T50S_C_ws_sep.08	MSAT520037	4.753	1777117	4.3	lower	RSM_5_20.15	4.4	lower	higher
AR_with_CD_T50G_D_ws_mei.10	MSAT443	1.954	1195936	2.21	higher	RSM_4_2.55	2.27	higher	higher
AR_with_CD_U8416_D_ws_mei.10	MSAT439	0.521	1174623	0.53	higher	RSM_4_0.25	0.53	higher	lower
AR_with_CD_T10G_D_ws_mei.10	MSAT443	0.819	1195936	0.99	higher	RSM_4_2.55	0.95	higher	lower
AR_T50S_C_ws_mrt.09	CIW7	3.369	1435065	3.3	lower	RSM_4_17.65	4.4	higher	higher
AR_with_CD_T50S_D_ws_mei.10	NGA8	1.359	1174623	1.55	higher	RSM_4_5.65	1.76	higher	higher
AR_with_CD_T10S_D_ws_mei.10	MSAT443	0.573	1195936	0.65	higher	RSM_4_2.55	0.6	higher	lower
AR_with_CD_MGT_D_ws_mei.10	MSAT443	0.967	1195934	1.05	higher	RSM_4_2.55	1.09	higher	higher
AR_U8416_A_ns_mrt.09	MSAT332	3.168	975386	4.54	higher	RSM_3_11.75	4.41	higher	lower
AR_T50G_D_ns_mei.10	MSAT415	1.742	1289708	2.21	higher	RSM_4_9.55	1.94	higher	lower
AR_T50G_ABC_ws_mrt.09	CIW7	4.43	1327109	4.19	lower	RSM_4_17.65	4.41	lower	higher
DI_U8416_A_sep.08	MSAT332	3.988	1023950	4.29	higher	RSM_3_15.85	4.41	higher	higher
AR_AUC100_D_ns_mei.10	MSAT435	1.098	1272602	2	higher	RSM_4_18.05	2.01	higher	higher
AR_T50S_D_ns_mei.10	MSAT415	0.675	1289708	1.34	higher	RSM_4_17.75	0.78	higher	lower
AR_T10S_D_ns_mei.10	MSAT437	0.469	1440625	1.12	higher	RSM_4_17.75	1.61	higher	higher
AR_MGT_D_ns_mei.10	MSAT415	1.925	1289708	2.28	higher	RSM_4_9.55	1.99	higher	lower
AR_U8416_D_ns_jun.10	MSAT321	3.405	1023950	4.72	higher	RSM_3_15.85	4.42	higher	lower
AR_with_CD_T50G_D_ns_mei.10	MSAT443	1.431	1195936	1.5	higher	RSM_4_2.55	1.48	higher	lower
AR_with_CD_U8416_D_ns_mei.10	NGA8	0.917	1228203	1.05	higher	RSM_4_17.75	1.46	higher	higher
AR_with_CD_T10G_D_ns_mei.10	MSAT437	0.837	1440625	1.92	higher	RSM_4_18.05	1.94	higher	higher
Yield_ABC_sep.08	MSAT520037	4.745	1777117	4.54	lower	RSM_5_22.35	4.42	lower	lower
AR_with_CD_T50S_D_ns_mei.10	MSAT443	1.439	1228203	1.54	higher	RSM_4_5.25	1.61	higher	higher
AR_with_CD_T10S_D_ns_mei.10	MSAT443	1.246	1440625	1.86	higher	RSM_4_18.05	1.66	higher	lower
AR_with_CD_MGT_D_ns_mei.10	MSAT443	1.318	1195936	1.44	higher	RSM_4_2.55	1.37	higher	lower
Fresh_Gmax_D_ns_jun.10	NGA8	1.207	1228203	1.18	lower	RSM_4_5.65	1.3	higher	higher
AR_125NaCl_AUC100_C_ws_feb.09	MSAT415	2.384	1304932	3.52	higher	RSM_4_10.25	4.42	higher	higher
Fresh_U8416_D_ns_jun.10	MSAT443	1.305	1161927	1.8	higher	RSM_4_0.55	1.53	higher	lower
Fresh_AUC_C_ws_ns_sep.08	ATHCHIB2	3.194	832343	3.19	higher	RSM_3_15.75	4.43	higher	higher
Fresh_AUC100_D_ns_jun.10	NGA8	1.494	1228203	1.42	lower	RSM_4_5.65	1.4	lower	lower
Fresh_T10S_D_ns_jun.10	MSAT435	0.941	1255402	1.52	higher	RSM_4_7.75	1.17	higher	lower
AR_MGT_D_ws_okt.10	MSAT468	2.469	1435065	3.82	higher	RSM_4_16.35	4.43	higher	higher
AR_.0_5Mannitol_AUC100_D_ns_okt.10	MSAT520037	3.478	1778621	4.41	higher	RSM_5_20.35	4.43	higher	higher
AR_T50G_D_ns_jun.10	MSAT437	1.15	1440625	2.66	higher	RSM_4_17.75	2.89	higher	higher
AR_U8416_D_ns_jun.10	MSAT443	1.763	1440625	1.47	lower	RSM_4_2.65	1.8	higher	higher
AR_T10G_D_ns_jun.10	MSAT415	0.826	1440625	1.31	higher	RSM_4_17.75	1.64	higher	higher
AR_AUC100_D_ns_jun.10	MSAT435	1.911	1440625	2.33	higher	RSM_4_18.05	2.8	higher	higher
AR_T50S_D_ns_jun.10	MSAT443	1.587	1440625	2.19	higher	RSM_4_17.75	2.7	higher	higher
AR_T10S_D_ns_jun.10	MSAT437	1.016	1440625	2.19	higher	RSM_4_17.75	2.84	higher	higher
AR_MGT_D_ns_jun.10	MSAT443	1.026	1440625	2.52	higher	RSM_4_17.75	2.67	higher	higher
Size_area_D_mei.10	MSAT435	0.37	1255403	0.41	higher	RSM_4_7.75	0.7	higher	higher
Size_peri_D_mei.10	MSAT49	0.479	1255403	0.5	higher	RSM_4_7.75	0.74	higher	higher
Size_Ferret_D_mei.10	MSAT49	0.877	1403470	0.77	lower	RSM_4_15.25	0.96	higher	higher
Ethanol_noCD_4H_D_mei.10	MSAT415	0.336	1297197	1.07	higher	RSM_4_10.45	0.9	higher	lower
Ethanol_noCD_24H_D_mei.10	MSAT415	0.512	1297197	1.29	higher	RSM_4_8.55	0.99	higher	lower
Ethanol_withCD_4H_D_mei.10	MSAT437	0.313	1340672	0.68	higher	RSM_4_13.55	1.01	higher	higher
Ethanol_withCD_24H_D_mei.10	MSAT437	0.608	1358367	0.56	lower	RSM_4_14.05	0.84	higher	higher
Oxygen_IMT_noCD_D_mei.10	MSAT415	1.104	1289708	1.36	higher	RSM_4_17.75	1.43	higher	higher
Fresh_T50S_A_ws_sep.08	MSAT49	2.858	1433239	3.35	higher	RSM_4_17.65	4.43	higher	higher
Oxygen_COPnoCD_D_mei.10	CIW7	0.223	1158988	0.23	higher	RSM_4_10.25	0.55	higher	higher
Fresh_T10G_C_ws_sep.08	MSAT520037	4.581	1777113	5.4	higher	RSM_5_20.35	4.43	lower	lower
Oxygen_SMRnoCD_D_mei.10	MSAT49	1.103	1440625	1.52	higher	RSM_4_16.45	1.51	higher	lower
Oxygen_IMTwithCD_D_mei.10	MSAT468	0.404	1432417	0.7	higher	RSM_4_17.55	0.86	higher	higher
Oxygen_OMRwithCD_D_mei.10	MSAT49	0.649	1195936	0.65	higher	RSM_4_15.05	1	higher	higher
Oxygen_COPwithCD_D_mei.10	MSAT418	0.808	1300659	1.81	higher	RSM_4_10.45	1.4	higher	lower
Oxygen_RGTwithCD_D_mei.10	MSAT415	0.441	1300659	1.42	higher	RSM_4_10.45	0.91	higher	lower
Oxygen_SMRwithCD_D_mei.10	MSAT418	0.351	1192812	0.68	higher	RSM_4_12.15	0.5	higher	lower
Fresh_T10G_D_ns_aug.09.1	MSAT332	2.477	1023950	3.28	higher	RSM_3_15.75	4.44	higher	higher
AR_with_CD_MGT_D_ns_mei.10	MSAT321	3.392	1023950	4.29	higher	RSM_3_15.75	4.44	higher	higher
Fresh_U8416_D_ns_aug.09	MSAT332	3.133	1023950	3.28	higher	RSM_3_15.75	4.44	higher	higher
AR_125NaCl_T50G_C_ws_feb.09	ATHCHIB2	4.248	817495	4.6	higher	RSM_3_6.45	4.44	higher	lower
AR_.0_5Mannitol_T50S_D_ws_okt.10	MSAT49	2.438	1440625	3.08	higher	RSM_4_17.65	4.45	higher	higher
Fresh_U8416_C_ns_ws_sep.08	MSAT435	3.637	1276667	3.87	higher	RSM_4_7.85	4.46	higher	higher
AR_125NaCl_Gmax_A_ws_feb.09	MSAT415	2.212	1304932	3.78	higher	RSM_4_10.25	4.46	higher	higher
AR_Oxygen_curvefitter_T50G_withCD_D_ns_mei.10	MSAT415	0.658	1301182	1.86	higher	RSM_4_10.25	1.4	higher	lower
AR_Oxygen_curvefitter_U8416_withCD_D_ns_mei.10	MSAT443	0.548	1300659	1.07	higher	RSM_4_10.45	0.88	higher	lower
AR_Oxygen_curvefitter_T10G_withCD_D_ns_mei.10	MSAT415	0.68	1301182	1.87	higher	RSM_4_10.25	1.53	higher	lower
AR_Oxygen_curvefitter_AUC100_withCD_D_ns_mei.10	MSAT415	0.45	1301182	1.54	higher	RSM_4_10.25	1.08	higher	lower
AR_Oxygen_curvefitter_T50S_withCD_D_ns_mei.10	MSAT415	0.577	1301182	1.61	higher	RSM_4_10.25	1.1	higher	lower
AR_Oxygen_curvefitter_T10S_withCD_D_ns_mei.10	MSAT415	0.674	1301182	1.87	higher	RSM_4_10.25	1.44	higher	lower
AR_Oxygen_curvefitter_MGT_withCD_D_ns_mei.10	MSAT415	0.458	1318217	1.59	higher	RSM_4_10.25	1.19	higher	lower
AR_Freshseedlingweight1_D_ws_okt.10	NGA8	0.656	1281005	0.74	higher	RSM_4_2.55	0.75	higher	higher
AR_Dryseedlingweight1_D_ws_okt.10	MSAT443	1.099	1281005	1.47	higher	RSM_4_2.55	1.59	higher	higher
AR_Freshseedlingweight2_D_ws_okt.10	NGA8	1.197	1178317	1.48	higher	RSM_4_5.95	1.43	higher	lower
AR_Dryseedlingweight2_D_ws_okt.10	NGA8	0.945	1195934	0.98	higher	RSM_4_5.85	1.39	higher	higher
AR_Freshseedlingweight3_D_ws_okt.10	MSAT443	0.325	1432417	0.52	higher	RSM_4_10.75	0.75	higher	higher
AR_Dryseedlingweight3_D_ws_okt.10	MSAT443	0.265	1251407	0.45	higher	RSM_4_2.75	0.39	higher	lower
AR_FreshseedlingweightAVG_D_ws_okt.10	NGA8	1.015	1281005	1.02	higher	RSM_4_2.45	1.1	higher	higher
AR_DryseedlingweightAVG_D_ws_okt.10	MSAT443	1.135	1195934	1.32	higher	RSM_4_2.55	1.58	higher	higher
Size_imbibed_seed_Area_D_feb.10	MSAT418	1.769	1340672	2.36	higher	RSM_4_13.55	3	higher	higher
AR_0_5µmABA_Gmax_D_ns_okt.10	MSAT439	1.584	1276664	2.79	higher	RSM_4_8.55	1.53	lower	lower
Size_imbibed_Ferret_D_feb.10	MSAT49	1.935	1340672	2.29	higher	RSM_4_13.65	2.94	higher	higher
AR_100NaCl_MGT_ABC_ns_mrt.09	ATHCHIB2	4.712	801036	5.15	higher	RSM_3_5.55	4.47	lower	lower
AR_T50G_D_ns_okt.10	MSAT437	1.053	1440625	2.15	higher	RSM_4_17.75	2.53	higher	higher
AR_U8416_D_ns_okt.10	MSAT443	0.607	1440625	1.01	higher	RSM_4_17.75	1.19	higher	higher
AR_T10G_D_ns_okt.10	MSAT437	0.969	1440625	1.86	higher	RSM_4_17.75	2.24	higher	higher
AR_0_5µmABA_Gmax_D_ns_okt.10	MSAT519	3.76	1887461	2.61	lower	RSM_5_25.65	4.49	higher	higher
AR_T50S_D_ns_okt.10	MSAT415	1.043	1277290	1.13	higher	RSM_4_8.65	1.61	higher	higher
AR_MGT_A_ws_mrt.09	CIW7	4.471	1327109	4.56	higher	RSM_4_17.65	4.5	higher	lower
AR_MGT_D_ns_okt.10	MSAT437	1.047	1440625	2.17	higher	RSM_4_17.75	2.53	higher	higher
AR_.0_5Mannitol_T50S_D_ns_okt.10	MSAT437	0.53	1192812	0.84	higher	RSM_4_2.75	0.63	higher	lower
AR_.0_5Mannitol_T10S_D_ns_okt.10	MSAT437	0.594	1450672	0.7	higher	RSM_4_10.85	0.68	higher	lower
AR_100mMNaCl_Gmax_D_ns_okt.10	MSAT435	0.634	1276664	1.51	higher	RSM_4_7.35	1.11	higher	lower
AR_100mMNaCl_T50G_D_ns_okt.10	MSAT415	1.999	1277388	1.87	lower	RSM_4_2.35	2.21	higher	higher
AR_100mMNaCl_U8416_D_ns_okt.10	NGA8	1.033	1188241	1.02	lower	RSM_4_2.35	1.42	higher	higher
AR_100mMNaCl_T10G_D_ns_okt.10	MSAT415	2.21	1330721	1.82	lower	RSM_4_7.85	2.08	lower	higher
AR_100mMNaCl_AUC100_D_ns_okt.10	NGA8	0.421	1158988	0.52	higher	RSM_4_0.25	0.77	higher	higher
AR_100mMNaCl_T50S_D_ns_okt.10	MSAT415	1.363	1277388	2.11	higher	RSM_4_9.15	1.99	higher	lower
AR_100mMNaCl_T10S_D_ns_okt.10	MSAT443	0.773	1195934	1.04	higher	RSM_4_17.95	1.02	higher	lower
AR_T50G_D_ws_okt.10	MSAT468	2.584	1435065	3.87	higher	RSM_4_16.35	4.5	higher	higher
Fresh_AUC100_A_ns_sep.08	MSAT519	5.073	1777098	5.19	higher	RSM_5_24.95	4.5	lower	lower
AR_0_5µmABA_U8416_D_ns_okt.10	MSAT443	0.652	1281005	1.38	higher	RSM_4_9.05	0.95	higher	lower
AR_0_5µmABA_T10G_D_ns_okt.10	MSAT443	1.018	1195936	1.29	higher	RSM_4_2.55	1.21	higher	lower
AR_0_5µmABA_T10S_D_ns_okt.10	MSAT443	0.958	1195936	1.31	higher	RSM_4_5.25	1.5	higher	higher
AR_0_5µmABA_MGT_D_ns_okt.10	MSAT443	1.331	1195934	1.37	higher	RSM_4_2.55	1.31	lower	lower
AR_AUC100_ABC_ns_mrt.09	MSAT321	3.048	1057079	4.16	higher	RSM_3_15.75	4.5	higher	higher
AR_U8416_D_ws_okt.10	MSAT468	0.388	1251407	0.7	higher	RSM_4_16.45	0.73	higher	higher
AR_Oxygen_curvefitter_AUC100_noCD_D_ns_mei.10	MSAT49	1.669	1433239	3.58	higher	RSM_4_17.65	3.82	higher	higher
AR_100NaCl_Gmax_C_ns_mrt.09	ATHCHIB2	3.944	812288	4.14	higher	RSM_3_15.75	4.51	higher	higher
AR_125mMNaCl_T10G_D_ws_okt.10	T27K12	2.772	228991	3.73	higher	RSM_1_13.05	4.52	higher	higher
AR_Oxygen_curvefitter_MGT_noCD_D_ns_mei.10	MSAT49	1.723	1433239	3.49	higher	RSM_4_17.65	3.67	higher	higher
AR_100NaCl_T50G_C_ns_mrt.09	MSAT520037	4.736	1781531	4.48	lower	RSM_5_20.05	4.52	lower	higher
AR_T50G_C_ws_mrt.09	CIW7	3.373	1435065	3.28	lower	RSM_4_17.65	4.52	higher	higher
AR_30C_T50S_S_ws_jul.09	MSAT520037	5.644	1777098	6.59	higher	RSM_5_20.15	4.53	lower	lower
AR_.0_5Mannitol_Gmax_D_ns_okt.10	MSAT520037	3.258	1778621	3.99	higher	RSM_5_20.35	4.53	higher	higher
AR_125mMNaCl_T10G_D_ws_okt.10	CIW7	1.651	1342128	1.55	lower	RSM_4_16.45	1.74	higher	higher
[truncated: 551 more rows]

## Sheet: Supplemental Table S5
traits	Original markers	Chromosome	CI low (Mbp)	Peak position (Mbp)	CI high (Mbp)	CI width (Mbp)	LOD score > 2	RNA-seq map	CI Low (Mbp)	Peak position (Mbp)	CI high (Mbp)	CI width (Mbp)	LOD score > 2	CI RNA-seq - CI original
Size_circ_D_mei.10	NGA249	5	0	3.02793	26.7057	26.7057	4.16214	RSM_5_2.35	1.92886	2.5417	3.05489	1.12603	5.9805	reduced
FLOSD_	NGA151	5	0	4.92328	25.2296	25.2296	3.59907	RSM_5_6.75	2.4404	7.00028	8.04724	5.60684	4.71743	reduced
Yield_C_sep.08	IND2188	1	3.58648	21.2622	25.3922	21.8057	4.83034	RSM_1_22.85	20.3637	21.5233	23.8833	3.5196	5.47298	reduced
AR_.0_5Mannitol_AUC100_D_ns_okt.10	MSAT520037	5	4.92328	20.1263	26.7057	21.7824	3.47779	RSM_5_20.35	19.1906	20.0893	22.8371	3.64653	4.43009	reduced
Size_Area_B_apr.09	ATHCHIB2	3	0	2.10541	23.7526	23.7526	3.06789	RSM_3_6.05	0	3.59326	6.03036	6.03036	3.28227	reduced
Fresh_AUC_A_ws_ns_sep.08	MSAT321	3	0	15.8297	18.0045	18.0045	3.4983	RSM_3_15.85	14.5981	15.1428	15.651	1.05286	7.04184	reduced
Fresh_AUC100_A_ns_sep.08	ATHCHIB2	3	0	2.10541	18.0045	18.0045	3.29112	RSM_3_15.85	14.5981	15.1428	15.651	1.05286	6.74689	reduced
Fresh_AUC100_ABC_ns_sep.08	ATHCHIB2	3	0	2.10541	18.0045	18.0045	3.65411	RSM_3_15.75	14.5981	14.9246	15.651	1.05286	6.21149	reduced
Fresh_AUC_ABC_ws_ns_sep.08	ATHCHIB2	3	0	2.10541	18.0045	18.0045	3.11656	RSM_3_15.75	14.5981	14.9246	15.651	1.05286	6.06465	reduced
Fresh_MGT_A_ws_sep.08	MSAT49	4	0	15.3257	19.5318	19.5318	3.03243	RSM_4_17.65	15.5869	17.294	18.3133	2.72633	4.3952	reduced
AR_AUC100_ABC_ns_mrt.09	MSAT321	3	0	15.8297	20.416	20.416	3.04814	RSM_3_15.75	13.9266	14.9246	18.176	4.24946	4.50237	reduced
Fresh_Gmax_ABC_ns_sep.08	MSAT321	3	1.11828	15.8297	18.0045	16.8862	3.21231	RSM_3_15.75	14.4898	14.9246	15.651	1.16118	7.63933	reduced
Fresh_Gmax_ABC_ws_ns_sep.08	MSAT321	3	1.11828	15.8297	18.0045	16.8862	3.1294	RSM_3_15.75	14.4898	14.9246	15.651	1.16118	7.48774	reduced
DI_Gmax_C_sep.08	MSAT321	3	1.11828	15.8297	18.0045	16.8862	3.29245	RSM_3_15.75	14.3815	14.9246	15.651	1.26951	6.93926	reduced
AR_MGT_ABC_ns_mrt.09	MSAT520037	5	4.92328	20.1263	22.0038	17.0805	3.25995	RSM_5_20.25	19.3901	20.0893	20.8791	1.48898	3.73702	reduced
AR_T50G_B_ns_mrt.09	MSAT512	5	4.92328	20.9936	22.0038	17.0805	3.11865	RSM_5_20.35	19.1906	20.0893	20.8791	1.68848	3.62212	reduced
AR_T10G_ABC_ns_mrt.09	MSAT520037	5	4.92328	20.1263	22.0038	17.0805	3.13475	RSM_5_20.45	19.1906	20.2899	20.8791	1.68848	3.28969	reduced
AR_100mMNaCl_AUC100_D_ns_okt.10	MSAT399	3	0	1.11828	15.8297	15.8297	5.09261	RSM_3_15.75	14.7065	14.9246	15.2692	0.562726	7.73196	reduced
DI_Gmax_B_sep.08	MSAT321	3	1.11828	15.8297	18.0045	16.8862	3.04419	RSM_3_16.25	13.9266	15.1428	15.651	1.72442	6.39775	reduced
AR_U8416_A_ns_mrt.09	MSAT332	3	0	13.187	20.416	20.416	3.16849	RSM_3_11.75	12.2344	13.7148	17.8419	5.6075	4.40648	reduced
AR_100NaCl_T10G_B_ns_mrt.09	MSAT512	5	4.92328	20.9936	23.1663	18.243	4.56924	RSM_5_20.25	18.9911	20.0893	24.9404	5.94932	4.71483	reduced
Fresh_AUC100_D_ns_aug.09.1	MSAT332	3	9.58426	13.187	20.416	10.8317	5.46601	RSM_3_15.75	14.7065	14.9246	15.2692	0.562726	12.2735	reduced
AR_30C_AUC100_S_ws_jul.09	MSAT435	4	0.416404	6.2686	11.5517	11.1353	4.41066	RSM_4_7.35	6.17921	6.87308	7.16146	0.982256	7.20447	reduced
AR_30C_Gmax_S_ws_jul.09.1	MSAT435	4	0.416404	6.2686	11.5517	11.1353	3.93094	RSM_4_7.35	6.17921	6.87308	7.16146	0.982256	6.64777	reduced
AR_30C_Gmax_S_ws_jul.09	MSAT435	4	0.416404	6.2686	11.5517	11.1353	3.73101	RSM_4_7.35	6.17921	6.87308	7.16146	0.982256	6.40112	reduced
Fresh_T50G_D_ns_jun.10	MSAT332	3	9.58426	13.187	20.416	10.8317	3.29833	RSM_3_15.75	14.7065	14.9246	15.3956	0.689139	7.25272	reduced
Fresh_MGT_D_ns_jun.10	MSAT332	3	9.58426	13.187	20.416	10.8317	3.13276	RSM_3_15.75	14.7065	14.9246	15.3956	0.689139	6.97595	reduced
Fresh_Gmax_D_ns_jun.10	MSAT321	3	9.58426	15.8297	20.416	10.8317	5.00877	RSM_3_15.85	14.7065	15.1428	15.651	0.944546	9.66576	reduced
AR_T10S_D_ns_mei.10	MSAT332	3	9.58426	13.187	20.416	10.8317	4.18627	RSM_3_15.75	14.3815	14.9246	15.3956	1.0141	6.80916	reduced
AR_T10S_C_ws_mrt.09	MSAt108193	1	6.74214	8.00154	27.4061	20.664	3.52171	RSM_1_8.55	0	8.62441	11.0608	11.0608	3.68693	reduced
AR_T10G_C_ws_mrt.09	MSAt108193	1	6.74214	8.00154	27.4061	20.664	3.53277	RSM_1_8.55	0	8.62441	11.0608	11.0608	3.68363	reduced
AR_T50S_D_ns_mei.10	MSAT321	3	9.58426	15.8297	20.416	10.8317	3.30971	RSM_3_15.75	14.3815	14.9246	15.651	1.26951	6.51648	reduced
AR_30C_T50S_S_ws_jul.09	MSAT415	4	4.14127	8.53808	15.3257	11.1844	3.40849	RSM_4_10.25	9.34956	10.0978	11.1946	1.84502	5.65578	reduced
AR_with_CD_MGT_D_ns_mei.10	MSAT321	3	9.58426	15.8297	20.416	10.8317	3.39232	RSM_3_15.75	14.3815	14.9246	16.2264	1.84488	4.44199	reduced
Yield_C_sep.08	MSAT241	2	3.80978	10.8069	17.7394	13.9296	3.50135	RSM_2_10.35	7.02569	10.0582	12.0733	5.04763	4.79022	reduced
AR_0_5µmABA_Gmax_D_ws_okt.10	CIW7	4	3.29753	11.5517	15.3257	12.0281	3.79447	RSM_4_11.55	9.49552	12.0527	12.8333	3.33776	4.81342	reduced
Fresh_MGT_B_ws_sep.08	MSAT49	4	8.53808	15.3257	19.5318	10.9938	3.08751	RSM_4_17.65	15.5869	17.294	17.9986	2.41169	5.33714	reduced
DI_U8416_A_sep.08	MSAT435	4	0.416404	6.2686	11.5517	11.1353	4.16925	RSM_4_7.85	5.70822	7.53383	8.28614	2.57792	6.21554	reduced
AR_Gmax_D_ns_jun.10	MSAT435	4	0.416404	6.2686	11.5517	11.1353	3.09006	RSM_4_7.35	5.85294	6.87308	8.4518	2.59886	3.41609	reduced
Fresh_AR_B_ns_sep.08	MSAT321	3	9.58426	15.8297	20.416	10.8317	3.91278	RSM_3_16.35	13.9266	15.1428	16.5489	2.62234	5.66996	reduced
AR_Gmax_D_ns_mei.10	MSAT435	4	0.416404	6.2686	11.5517	11.1353	3.42162	RSM_4_7.35	5.32765	6.87308	8.4518	3.12415	3.99558	reduced
Fresh_Gmax_D_ns_aug.09	MSAT321	3	9.58426	15.8297	20.416	10.8317	3.53924	RSM_3_15.75	14.5981	14.9246	17.5199	2.92172	7.54182	reduced
Fresh_AUC100_D_ns_jun.10	MSAT321	3	9.58426	15.8297	18.0045	8.4202	5.43719	RSM_3_15.85	14.7065	15.1428	15.2692	0.562726	11.1713	reduced
AR_.0_5Mannitol_AUC100_D_ns_okt.10	MSAT321	3	9.58426	15.8297	18.0045	8.4202	4.73228	RSM_3_15.75	14.7065	14.9246	15.2692	0.562726	7.77339	reduced
AR_100mMNaCl_Gmax_D_ns_okt.10	MSAT321	3	9.58426	15.8297	18.0045	8.4202	7.62469	RSM_3_15.75	14.5981	14.9246	15.2692	0.671039	11.1222	reduced
Fresh_AUC100_D_ns_aug.09	MSAT332	3	9.58426	13.187	18.0045	8.4202	4.5814	RSM_3_15.75	14.7065	14.9246	15.3956	0.689139	9.32818	reduced
AR_100NaCl_U8416_ABC_ns_mrt.09	MSAT321	3	9.58426	15.8297	20.416	10.8317	4.05481	RSM_3_15.85	14.7065	15.1428	17.8419	3.1354	6.80454	reduced
AR_100NaCl_U8416_B_ns_mrt.09	MSAT318406	3	9.58426	18.0045	20.416	10.8317	3.19184	RSM_3_17.85	14.7065	16.6549	17.8419	3.1354	5.67465	reduced
Fresh_U8416_A_ns_ws_sep.08	MSAT435	4	0.416404	6.2686	11.5517	11.1353	4.43692	RSM_4_7.85	5.32765	7.53383	8.98619	3.65854	5.84065	reduced
AR_U8416_D_ns_okt.10	MSAT332	3	9.58426	13.187	18.0045	8.4202	6.82569	RSM_3_15.75	14.3815	14.9246	15.3956	1.0141	9.80237	reduced
Fresh_AUC100_C_ns_sep.08	ATHCHIB2	3	0	2.10541	8.42237	8.42237	3.67401	RSM_3_15.75	14.5981	14.9246	15.651	1.05286	5.01797	reduced
AR_30C_T10G_S_ws_jul.09	MSAT415	4	6.2686	8.53808	15.3257	9.05705	4.70473	RSM_4_10.75	9.49552	10.9343	11.1946	1.69907	6.0869	reduced
AR_.0_5Mannitol_MGT_D_ws_okt.10	CIW7	4	4.14127	11.5517	19.5318	15.3906	3.18913	RSM_4_17.65	9.94836	17.294	17.9986	8.05027	4.8353	reduced
AR_T50S_C_ws_mrt.09	CIW7	4	0.416404	11.5517	19.5318	19.1154	3.369	RSM_4_17.65	6.17921	17.294	17.9986	11.8194	4.4044	reduced
Fresh_Gmax_A_ws_ns_sep.08	MSAT321	3	9.58426	15.8297	18.0045	8.4202	4.12196	RSM_3_15.75	14.4898	14.9246	15.651	1.16118	8.28607	reduced
Fresh_Gmax_A_ns_sep.08	MSAT321	3	9.58426	15.8297	18.0045	8.4202	4.0439	RSM_3_15.75	14.4898	14.9246	15.651	1.16118	8.1206	reduced
DI_Gmax_A_sep.08	MSAT321	3	9.58426	15.8297	18.0045	8.4202	4.78845	RSM_3_15.85	14.4898	15.1428	15.651	1.16118	8.04017	reduced
AR_U8416_D_ws_mei.10	MSAT321	3	2.39329	15.8297	20.416	18.0227	3.62245	RSM_3_17.75	7.72669	16.5489	18.5386	10.8119	3.61609	reduced
DI_Gmax_ABC_sep.08	MSAT321	3	9.58426	15.8297	18.0045	8.4202	4.16536	RSM_3_16.25	14.3815	15.1428	15.651	1.26951	7.77535	reduced
AR_with_CD_T50G_D_ns_mei.10	MSAT321	3	9.58426	15.8297	18.0045	8.4202	3.50385	RSM_3_15.75	14.3815	14.9246	15.651	1.26951	4.63467	reduced
Fresh_U8416_A_ns_sep.08	NGA8	4	0.416404	4.14127	11.5517	11.1353	3.78683	RSM_4_6.15	5.17888	5.85294	9.20483	4.02596	4.95309	reduced
AR_.0_5Mannitol_Gmax_D_ns_okt.10	MSAT321	3	9.58426	15.8297	18.0045	8.4202	6.97777	RSM_3_15.75	13.9266	14.9246	15.2692	1.3426	10.136	reduced
Fresh_T10S_D_ns_aug.09.1	MSAT332	3	9.58426	13.187	18.0045	8.4202	3.02706	RSM_3_15.75	14.2618	14.9246	15.651	1.3892	6.13761	reduced
AR_MGT_C_ws_mrt.09	CIW7	4	0.416404	11.5517	19.5318	19.1154	3.42397	RSM_4_17.65	6.17921	17.294	18.3133	12.1341	4.34248	reduced
AR_AUC100_D_ns_jun.10	MSAT321	3	9.58426	15.8297	18.0045	8.4202	5.85479	RSM_3_15.75	13.9266	14.9246	15.3956	1.46901	9.91376	reduced
Fresh_T10G_D_ns_jun.10	MSAT332	3	9.58426	13.187	18.0045	8.4202	3.15424	RSM_3_15.75	13.9266	14.9246	15.3956	1.46901	6.53627	reduced
AR_T50G_C_ws_mrt.09	CIW7	4	4.14127	11.5517	19.5318	15.3906	3.37318	RSM_4_17.65	9.79898	17.294	18.3133	8.51429	4.52279	reduced
AR_AUC100_D_ns_okt.10	MSAT332	3	9.58426	13.187	18.0045	8.4202	5.66032	RSM_3_15.75	13.7148	14.9246	15.3956	1.68076	8.66036	reduced
AR_100NaCl_Gmax_B_ns_mrt.09	F21M12	1	1.08273	3.58648	10.3224	9.23962	3.53005	RSM_1_3.65	2.4583	3.75544	5.01063	2.55233	4.29497	reduced
AR_.0_5Mannitol_AUC100_D_ws_okt.10	CIW7	4	4.14127	11.5517	19.5318	15.3906	3.68462	RSM_4_17.65	9.79898	17.294	18.5305	8.73155	4.71965	reduced
AR_U8416_S_ns_jun.09	MSAT321	3	9.58426	15.8297	20.416	10.8317	3.63447	RSM_3_18.15	13.7148	17.5199	18.055	4.34016	5.2693	reduced
AR_30C_T50G_S_ws_jul.09	MSAT415	4	4.14127	8.53808	12.4367	8.29548	4.80307	RSM_4_10.25	9.34956	10.0978	11.1946	1.84502	6.46072	reduced
AR_30C_MGT_S_ws_jul.09	MSAT415	4	4.14127	8.53808	12.4367	8.29548	4.59333	RSM_4_10.25	9.34956	10.0978	11.1946	1.84502	6.32069	reduced
Fresh_AUC100_D_ws_aug.09	MSAT415	4	4.14127	8.53808	15.3257	11.1844	4.73134	RSM_4_10.15	8.98619	9.94836	13.7586	4.77239	5.80528	reduced
AR_T50S_D_ns_jun.10	MSAT332	3	9.58426	13.187	18.0045	8.4202	4.06115	RSM_3_15.75	13.3494	14.9246	15.3956	2.04617	6.6978	reduced
AR_U8416_ABC_ns_mrt.09	MSAT332	3	9.58426	13.187	20.416	10.8317	4.52876	RSM_3_15.75	13.2299	14.9246	17.8419	4.61199	5.99705	reduced
Fresh_T50G_A_ns_sep.08	MSAT435	4	3.29753	6.2686	11.5517	8.25421	4.06634	RSM_4_8.25	7.16146	8.19317	9.20483	2.04337	5.20816	reduced
AR_125mMNaCl_T50S_D_ws_okt.10	T27K12	1	10.3224	16.3956	23.2497	12.9273	3.50129	RSM_1_16.65	11.1722	16.2018	18.014	6.84188	3.87356	reduced
AR_100mMNaCl_T10G_D_ns_okt.10	MSAT514	5	4.92328	7.808	13.7562	8.83296	4.96049	RSM_5_7.35	7.20548	7.94738	9.9597	2.75422	4.92059	reduced
AR_125mMNaCl_Gmax_S_ns_jun.09	ATHCHIB2	3	0	2.10541	8.42237	8.42237	5.71335	RSM_3_1.85	1.85915	2.3511	4.30265	2.44351	6.56678	reduced
DI_T50G_ABC_sep.08	MSAT435	4	3.29753	6.2686	12.4367	9.13922	4.07706	RSM_4_7.85	5.32765	7.53383	8.61906	3.29141	4.84887	reduced
AR_with_CD_Gmax_D_ns_mei.10	MSAT435	4	0.416404	6.2686	8.53808	8.12168	4.82024	RSM_4_7.25	5.17888	6.57941	7.45517	2.27629	5.26302	reduced
DI_U8416_C_sep.08	MSAT435	4	3.29753	6.2686	11.5517	8.25421	3.3305	RSM_4_7.85	6.17921	7.53383	8.61906	2.43985	4.56145	reduced
Fresh_AR_C_ns_sep.08	MSAT321	3	9.58426	15.8297	18.0045	8.4202	4.45115	RSM_3_16.35	13.9266	15.1428	16.5489	2.62234	6.24037	reduced
Fresh_T50S_ABC_ws_sep.08	MSAT49	4	12.4367	15.3257	19.5318	7.0951	3.02914	RSM_4_17.65	16.8171	17.294	18.1559	1.33882	5.1799	reduced
Fresh_MGT_ABC_ws_sep.08	MSAT49	4	12.4367	15.3257	19.5318	7.0951	3.16576	RSM_4_17.65	16.8171	17.294	18.1559	1.33882	5.11042	reduced
Fresh_AR_ABC_ns_sep.08	MSAT321	3	9.58426	15.8297	18.0045	8.4202	4.32834	RSM_3_16.35	13.9266	15.1428	16.6549	2.72833	5.93048	reduced
Fresh_U8416_C_ns_ws_sep.08	MSAT435	4	4.14127	6.2686	11.5517	7.41047	3.63672	RSM_4_7.85	7.16146	7.53383	8.98619	1.82472	4.4561	reduced
AR_MGT_D_ns_mei.10	MSAT332	3	9.58426	13.187	15.8297	6.24548	4.2906	RSM_3_15.75	14.5981	14.9246	15.2692	0.671039	6.64625	reduced
AR_T50G_D_ns_mei.10	MSAT332	3	9.58426	13.187	15.8297	6.24548	4.14026	RSM_3_15.75	14.5981	14.9246	15.3956	0.797452	7.06807	reduced
DI_U8416_ABC_sep.08	MSAT332	3	9.58426	13.187	18.0045	8.4202	3.05944	RSM_3_16.35	12.6722	15.1428	15.651	2.97885	4.76179	reduced
Fresh_T10S_D_ns_jun.10	MSAT332	3	9.58426	13.187	15.8297	6.24548	4.82967	RSM_3_15.75	14.2618	14.9246	15.2692	1.00738	8.83946	reduced
Fresh_T50G_D_ns_jun.10	MSAT415	4	3.29753	8.53808	11.5517	8.25421	3.60064	RSM_4_7.75	6.36075	7.45517	9.4214	3.06065	4.53278	reduced
AR_with_CD_T50S_D_ns_mei.10	MSAT321	3	9.58426	15.8297	18.0045	8.4202	3.90063	RSM_3_15.85	13.7148	15.1428	16.9744	3.25954	4.3393	reduced
AR_125mMNaCl_MGT_D_ws_okt.10	T27K12	1	13.2454	16.3956	20.6039	7.3585	5.86237	RSM_1_16.65	14.3738	16.2018	16.6079	2.23411	6.67965	reduced
DI_T50G_C_sep.08	NGA172	3	0	0	8.42237	8.42237	3.05609	RSM_3_2.05	0	2.59099	3.37943	3.37943	3.57098	reduced
AR_0_5µmABA_Gmax_D_ws_okt.10	MSAT399	3	0	1.11828	8.42237	8.42237	3.70078	RSM_3_2.25	0.561089	2.7097	3.94797	3.38688	3.70716	reduced
AR_T50S_S_ns_jun.09	MSAT520037	5	19.0146	20.1263	25.2296	6.21495	3.76396	RSM_5_20.35	19.5878	20.0893	20.8791	1.29124	4.33623	reduced
AR_U8416_C_ns_mrt.09	MSAT321	3	9.58426	15.8297	18.0045	8.4202	5.18153	RSM_3_15.75	13.9266	14.9246	17.5199	3.59328	7.08373	reduced
Fresh_MGT_D_ns_jun.10	MSAT415	4	3.29753	8.53808	11.5517	8.25421	3.6554	RSM_4_7.75	6.36075	7.45517	9.79898	3.43822	4.33653	reduced
AR_T50G_D_ns_jun.10	MSAT332	3	8.42237	13.187	15.8297	7.40736	4.97678	RSM_3_15.75	12.6722	14.9246	15.2692	2.59703	6.31199	reduced
AR_T10S_D_ns_jun.10	MSAT332	3	8.42237	13.187	15.8297	7.40736	3.05729	RSM_3_15.75	12.6722	14.9246	15.2692	2.59703	4.08117	reduced
Yield_B_sep.08	MSAT236	2	3.80978	8.48446	10.8069	6.99715	9.37035	RSM_2_8.25	6.12388	7.62227	8.43653	2.31265	10.3391	reduced
AR_0_5µmABA_AUC100_D_ws_okt.10	MSAT435	4	3.29753	6.2686	15.3257	12.0281	3.80261	RSM_4_11.55	6.36075	12.0527	13.7586	7.39782	4.96562	reduced
AR_125mMNaCl_T10S_D_ws_okt.10	T27K12	1	13.2454	16.3956	20.6039	7.3585	4.40282	RSM_1_13.05	13.8648	15.1857	16.6079	2.74308	5.15756	reduced
AR_125NaCl_T50S_B_ws_feb.09	MSAT520037	5	17.7584	20.1263	26.7057	8.94736	3.83779	RSM_5_20.15	18.2961	19.8888	22.8371	4.54102	3.28366	reduced
AR_H2O2_MGT_S_ns_jun.09	MSAT512	5	17.7584	20.9936	26.7057	8.94736	4.20059	RSM_5_24.95	20.3894	24.2461	24.9404	4.55104	4.80203	reduced
Fresh_MGT_D_ns_aug.09.1	MSAT332	3	9.58426	13.187	15.8297	6.24548	4.83442	RSM_3_15.75	13.7148	14.9246	15.651	1.93617	7.02146	reduced
AR_U8416_D_ns_jun.10	MSAT321	3	8.42237	15.8297	18.0045	9.58209	3.40523	RSM_3_15.85	12.5639	15.1428	17.8419	5.27794	4.41547	reduced
AR_MGT_D_ns_jun.10	MSAT332	3	9.58426	13.187	15.8297	6.24548	5.30907	RSM_3_15.75	13.2299	14.9246	15.2692	2.03932	6.96987	reduced
AR_MGT_D_ns_okt.10	MSAT332	3	9.58426	13.187	15.8297	6.24548	4.54247	RSM_3_15.75	13.3494	14.9246	15.3956	2.04617	6.57371	reduced
AR_T50G_D_ns_okt.10	MSAT332	3	9.58426	13.187	15.8297	6.24548	4.14957	RSM_3_15.75	13.3494	14.9246	15.3956	2.04617	5.90376	reduced
AR_MGT_D_ns_okt.10	NGA139	5	4.92328	9.11584	13.7562	8.83296	3.32226	RSM_5_8.65	7.20548	9.72472	11.8467	4.64123	3.66136	reduced
AR_0_5µmABA_T50S_D_ws_okt.10	MSAT519	5	20.9936	25.2296	26.7057	5.71212	5.02164	RSM_5_25.75	24.2461	25.1695	25.7668	1.52072	7.09009	reduced
AR_T50G_C_ns_mrt.09	MSAT520037	5	4.92328	20.1263	22.0038	17.0805	3.3147	RSM_5_20.45	7.94738	20.2899	20.8791	12.9317	3.60918	reduced
AR_AUC100_D_ns_mei.10	MSAT321	3	13.187	15.8297	18.0045	4.8175	7.28748	RSM_3_15.75	14.7065	14.9246	15.3956	0.689139	11.7896	reduced
Fresh_10C_Gmax_D_ns_aug.09	MSAT415	4	6.2686	8.53808	11.5517	5.28313	6.52809	RSM_4_10.25	9.49552	10.0978	10.6741	1.17858	8.56773	reduced
AA10_	MSAT305754	3	1.11828	2.39329	8.42237	7.30409	6.80655	RSM_3_6.75	2.82841	4.5398	6.03036	3.20195	7.10887	reduced
AR_100NaCl_Gmax_ABC_ns_mrt.09	ATHCHIB2	3	0	2.10541	18.0045	18.0045	3.51972	RSM_3_15.75	1.98808	14.9246	15.9038	13.9158	4.59554	reduced
AR_125NaCl_T50G_C_ws_feb.09	ATHCHIB2	3	0	2.10541	8.42237	8.42237	4.24823	RSM_3_6.45	1.01401	3.94797	5.35063	4.33663	4.44466	reduced
AR_125NaCl_Gmax_C_ws_feb.09	ATHCHIB2	3	0	2.10541	8.42237	8.42237	3.10273	RSM_3_1.85	1.01401	2.3511	5.35063	4.33663	3.70367	reduced
Fresh_T50G_D_ns_aug.09.1	MSAT332	3	9.58426	13.187	15.8297	6.24548	4.40296	RSM_3_15.75	13.3494	14.9246	15.651	2.30158	6.43789	reduced
AR_AUC100_D_ns_okt.10	NGA139	5	4.92328	9.11584	13.7562	8.83296	3.25328	RSM_5_9.35	7.73576	11.0865	12.7145	4.97877	3.83469	reduced
AR_AUC100_D_ws_okt.10	MSAT49	4	12.4367	15.3257	19.5318	7.0951	3.80601	RSM_4_16.35	14.5263	15.5869	17.9189	3.39267	4.66992	reduced
AR_30C_T10S_S_ws_jul.09	MSAT415	4	4.14127	8.53808	12.4367	8.29548	5.12172	RSM_4_10.75	6.57941	10.9343	11.1946	4.61518	6.0767	reduced
Fresh_MGT_B_ns_sep.08	MSAT519	5	20.1263	25.2296	26.7057	6.5794	8.17809	RSM_5_25.35	23.9266	24.8259	26.848	2.92134	8.31882	reduced
AR_Gmax_A_ns_mrt.09	MSAT519	5	20.1263	25.2296	26.7057	6.5794	5.11184	RSM_5_25.65	23.9266	25.055	26.848	2.92134	5.91034	reduced
AR_T50S_A_ws_mrt.09	CIW7	4	4.14127	11.5517	19.5318	15.3906	4.22464	RSM_4_17.65	6.57941	17.294	18.3133	11.7339	4.75754	reduced
AR_T50G_D_ns_okt.10	NGA139	5	4.92328	9.11584	13.7562	8.83296	3.25613	RSM_5_8.65	7.20548	9.72472	12.3884	5.18288	3.62905	reduced
Fresh_Gmax_D_ns_aug.09.1	MSAT321	3	13.187	15.8297	20.416	7.22902	4.02247	RSM_3_15.85	14.2618	15.1428	17.8419	3.58005	7.48194	reduced
AR_30C_Gmax_S_ns_jun.09	ATHCHIB2	3	0	2.10541	9.58426	9.58426	3.48943	RSM_3_2.35	1.01401	2.82841	6.9515	5.93749	3.53551	reduced
AR_30C_Gmax_S_ns_jun.09.1	ATHCHIB2	3	0	2.10541	9.58426	9.58426	3.46317	RSM_3_2.35	1.01401	2.82841	6.9515	5.93749	3.42251	reduced
AR_125NaCl_U8416_C_ws_feb.09	MSAT399	3	0	1.11828	8.42237	8.42237	4.11686	RSM_3_1.45	0.561089	1.62694	5.35063	4.78955	4.60093	reduced
AR_125NaCl_AUC100_C_ws_feb.09	ATHCHIB2	3	0	2.10541	8.42237	8.42237	3.62554	RSM_3_1.85	0.561089	2.3511	5.35063	4.78955	4.22004	reduced
AR_125NaCl_U8416_ABC_ws_feb.09	MSAT399	3	0	1.11828	8.42237	8.42237	3.28292	RSM_3_1.75	0.561089	1.98808	5.35063	4.78955	4.10563	reduced
AR_125NaCl_MGT_C_ws_feb.09	ATHCHIB2	3	0	2.10541	8.42237	8.42237	3.7467	RSM_3_2.25	0.561089	2.7097	5.35063	4.78955	3.95753	reduced
AR_125NaCl_AUC100_ABC_ws_feb.09	ATHCHIB2	3	0	2.10541	8.42237	8.42237	3.18971	RSM_3_1.85	0.561089	2.3511	5.35063	4.78955	3.66518	reduced
AR_125NaCl_T10S_ABC_ws_feb.09	ATHCHIB2	3	0	2.10541	8.42237	8.42237	3.57259	RSM_3_6.45	1.01401	3.94797	5.80738	4.79338	3.72043	reduced
AR_125NaCl_T10G_ABC_ws_feb.09	ATHCHIB2	3	0	2.10541	8.42237	8.42237	3.3659	RSM_3_6.45	1.01401	3.94797	5.80738	4.79338	3.5571	reduced
Fresh_AR_A_ns_sep.08	MSAT321	3	9.58426	15.8297	18.0045	8.4202	3.88515	RSM_3_16.35	12.6722	15.1428	17.5199	4.84771	4.8836	reduced
Fresh_U8416_D_ns_aug.09	MSAT332	3	9.58426	13.187	18.0045	8.4202	3.13333	RSM_3_15.75	12.6722	14.9246	17.5199	4.84771	4.44453	reduced
AR_AUC100_A_ws_mrt.09	MSAT468	4	4.14127	17.0691	19.5318	15.3906	3.52342	RSM_4_7.35	6.17921	6.87308	17.9986	11.8194	4.28927	reduced
AR_.0_5Mannitol_Gmax_D_ns_okt.10	MSAT520037	5	19.0146	20.1263	25.2296	6.21495	3.25833	RSM_5_20.35	19.3901	20.0893	22.0575	2.66739	4.53048	reduced
AR_125mMNaCl_AUC100_D_ws_okt.10	MSAT142	1	13.2454	18.1645	20.6039	7.3585	8.36912	RSM_1_16.65	15.4915	16.2018	19.3119	3.82035	7.96381	reduced
AR_100NaCl_T10S_C_ns_mrt.09	ATHCHIB2	3	0	2.10541	8.42237	8.42237	3.72286	RSM_3_5.55	0.44344	3.05402	5.35063	4.90719	3.55721	reduced
AR_100NaCl_MGT_C_ns_mrt.09	ATHCHIB2	3	0	2.10541	8.42237	8.42237	3.02619	RSM_3_2.05	0.44344	2.59099	5.35063	4.90719	3.05549	reduced
AR_.0_5Mannitol_T10G_D_ns_okt.10	MSAT399	3	0	1.11828	8.42237	8.42237	3.24181	RSM_3_1.45	0	1.62694	5.01083	5.01083	3.13963	reduced
AR_with_CD_AUC100_D_ns_mei.10	MSAT321	3	13.187	15.8297	18.0045	4.8175	6.81746	RSM_3_15.85	14.7065	15.1428	16.2264	1.51992	7.03061	reduced
AR_T10G_ABC_ws_mrt.09	MSAt108193	1	6.74214	8.00154	13.2454	6.50329	3.3406	RSM_1_8.55	7.51106	8.62441	10.7188	3.20775	3.80471	reduced
AR_T10S_ABC_ws_mrt.09	MSAt108193	1	6.74214	8.00154	13.2454	6.50329	3.30119	RSM_1_8.55	7.51106	8.62441	10.7188	3.20775	3.76194	reduced
AR_100NaCl_Gmax_A_ns_mrt.09	ATHCHIB2	3	0	2.10541	20.416	20.416	3.00782	RSM_3_15.75	1.15971	14.9246	18.2968	17.1371	3.80991	reduced
DI_U8416_B_sep.08	MSAT332	3	9.58426	13.187	15.8297	6.24548	3.12519	RSM_3_15.75	12.6722	14.9246	15.651	2.97885	3.90334	reduced
AR_T50G_B_ws_mrt.09	MSAT520037	5	17.7584	20.1263	22.0038	4.24542	4.60715	RSM_5_20.55	19.5878	20.2899	20.5884	1.00056	5.45166	reduced
AR_T50S_B_ws_mrt.09	MSAT520037	5	17.7584	20.1263	22.0038	4.24542	4.64385	RSM_5_20.55	19.5878	20.2899	20.5884	1.00056	5.34468	reduced
AR_MGT_B_ws_mrt.09	MSAT520037	5	17.7584	20.1263	22.0038	4.24542	4.44507	RSM_5_20.55	19.5878	20.2899	20.5884	1.00056	5.19415	reduced
Fresh_10C_MGT_D_ns_aug.09	MSAT332	3	9.58426	13.187	15.8297	6.24548	3.23426	RSM_3_15.75	12.5639	14.9246	15.651	3.08709	4.55216	reduced
AR_125mMNaCl_Gmax_S_ns_jun.09	MSAT520037	5	19.0146	20.1263	23.1663	4.1517	9.21903	RSM_5_21.05	19.5878	20.3894	20.5884	1.00056	9.49034	reduced
Size_Circ_AB_apr.09	T1G11	1	0	1.08273	10.3224	10.3224	6.27911	RSM_1_6.65	2.15624	6.53594	9.33027	7.17402	7.1396	reduced
AR_30C_Gmax_S_ns_jun.09	MSAT241	2	8.48446	10.8069	20.4393	11.9548	3.22719	RSM_2_17.65	10.0582	17.4259	18.8929	8.83475	3.27715	reduced
Fresh_Gmax_B_ns_sep.08	MSAT435	4	3.29753	6.2686	8.53808	5.24055	7.0479	RSM_4_6.55	5.32765	6.17921	7.45517	2.12752	6.66196	reduced
Fresh_T50G_A_ws_sep.08	MSAT520037	5	15.8456	20.1263	22.0038	6.15816	3.17704	RSM_5_20.05	17.7931	19.8888	20.8791	3.08603	3.13912	reduced
Fresh_T50S_A_ws_sep.08	MSAT520037	5	15.8456	20.1263	22.0038	6.15816	3.18296	RSM_5_20.05	17.7931	19.8888	20.8791	3.08603	3.13404	reduced
AR_100NaCl_T10S_ABC_ns_mrt.09	ATHCHIB2	3	0	2.10541	8.42237	8.42237	5.27839	RSM_3_5.55	0	3.05402	5.35063	5.35063	5.02626	reduced
AR_125NaCl_MGT_ABC_ws_feb.09	ATHCHIB2	3	0	2.10541	8.42237	8.42237	3.59569	RSM_3_1.45	0	1.62694	5.35063	5.35063	3.91151	reduced
AR_100NaCl_T10G_C_ns_mrt.09	ATHCHIB2	3	0	2.10541	8.42237	8.42237	3.18609	RSM_3_5.55	0	3.05402	5.35063	5.35063	3.11784	reduced
AR_H2O2_T50G_S_ns_jun.09	MSAT512	5	17.7584	20.9936	25.2296	7.47121	5.08851	RSM_5_24.65	20.3894	24.1396	24.8259	4.43652	5.804	reduced
AR_AUC100_C_ns_mrt.09	MSAT321	3	13.187	15.8297	20.416	7.22902	3.83749	RSM_3_15.75	13.9266	14.9246	18.176	4.24946	5.01716	reduced
AR_MGT_S_ns_jun.09	MSAT520037	5	17.7584	20.1263	22.0038	4.24542	3.63367	RSM_5_20.35	19.5878	20.0893	20.8791	1.29124	4.32209	reduced
Size_imbibed_Circ_D_feb.10	JV6162	5	20.9936	22.0038	25.2296	4.23598	7.58526	RSM_5_25.55	24.4751	25.055	25.7668	1.29166	9.65905	reduced
DI_T50G_A_sep.08	MSAT435	4	4.14127	6.2686	8.53808	4.39681	5.98966	RSM_4_7.85	7.08964	7.53383	8.61906	1.52942	6.65798	reduced
AR_AUC100_ABC_ns_mrt.09	MSAT512	5	19.0146	20.9936	23.1663	4.1517	4.81549	RSM_5_20.35	19.5878	20.0893	20.8791	1.29124	5.04545	reduced
Size_Circ_B_apr.09	T1G11	1	0	1.08273	10.3224	10.3224	5.52763	RSM_1_6.65	1.8573	6.53594	9.33027	7.47297	6.45389	reduced
AR_125mMNaCl_T10S_D_ws_okt.10	MSAT520037	5	17.7584	20.1263	22.0038	4.24542	3.61176	RSM_5_20.45	19.1906	20.2899	20.5884	1.39779	3.66257	reduced
Size_Circ_A_apr.09	T1G11	1	0	1.08273	10.3224	10.3224	5.56812	RSM_1_6.65	2.15624	6.53594	9.63561	7.47936	6.2995	reduced
Fresh_T50S_D_ns_aug.09.1	MSAT332	3	9.58426	13.187	15.8297	6.24548	3.31756	RSM_3_15.75	12.2344	14.9246	15.651	3.41665	5.00044	reduced
Fresh_10C_T50G_D_ns_aug.09	MSAT332	3	9.58426	13.187	15.8297	6.24548	3.47399	RSM_3_15.75	12.2344	14.9246	15.651	3.41665	4.62666	reduced
DI_AUC_B_sep.08	MSAT435	4	4.14127	6.2686	8.53808	4.39681	10.7026	RSM_4_6.55	5.85294	6.17921	7.45517	1.60223	8.86891	reduced
AR_Gmax_D_ns_okt.10	MSAT435	4	4.14127	6.2686	8.53808	4.39681	4.46945	RSM_4_7.35	5.85294	6.87308	7.45517	1.60223	4.66779	reduced
AR_Gmax_D_ns_okt.10	MSAT321	3	13.187	15.8297	18.0045	4.8175	5.20948	RSM_3_11.95	13.3494	14.2618	15.3956	2.04617	6.19818	reduced
AR_30C_AUC100_S_ns_jun.09	ATHCHIB2	3	0	2.10541	8.42237	8.42237	3.42534	RSM_3_2.35	1.27573	2.82841	6.9515	5.67577	3.59161	reduced
Size_imbibed_seed_Area_D_feb.10	MSAT519	5	23.1663	25.2296	26.7057	3.53939	36.258	RSM_5_25.65	24.9404	25.055	25.7668	0.826342	43.8518	reduced
AR_Gmax_ABC_ns_mrt.09	MSAT318406	3	13.187	18.0045	20.416	7.22902	3.14754	RSM_3_18.15	14.3815	17.5199	18.9037	4.52215	3.54273	reduced
AR_125mMNaCl_T50G_D_ws_okt.10	T27K12	1	13.2454	16.3956	18.1645	4.91904	6.05364	RSM_1_16.65	14.3738	16.2018	16.6079	2.23411	6.78545	reduced
AR_30C_Gmax_S_ns_jun.09.1	MSAT241	2	8.48446	10.8069	20.4393	11.9548	3.10883	RSM_2_17.65	9.59686	17.4259	18.8929	9.29607	3.12103	reduced
Fresh_Gmax_B_ws_ns_sep.08	MSAT435	4	4.14127	6.2686	8.53808	4.39681	7.65431	RSM_4_6.55	5.70822	6.17921	7.45517	1.74695	7.3924	reduced
AR_100mMNaCl_T50G_D_ns_okt.10	MSAT514	5	4.92328	7.808	9.11584	4.19256	4.43076	RSM_5_7.25	7.20548	7.73576	8.75584	1.55036	4.23668	reduced
AR_100mMNaCl_MGT_D_ns_okt.10	MSAT514	5	4.92328	7.808	9.11584	4.19256	4.2547	RSM_5_7.25	7.20548	7.73576	8.75584	1.55036	4.06486	reduced
DI_Gmax_C_sep.08	MSAT435	4	3.29753	6.2686	8.53808	5.24055	4.2642	RSM_4_6.85	5.32765	6.36075	7.94144	2.6138	4.39307	reduced
AR_100NaCl_T10S_A_ns_mrt.09	ATHCHIB2	3	0	2.10541	8.42237	8.42237	4.95628	RSM_3_5.55	0	3.05402	5.80738	5.80738	4.80743	reduced
AR_100NaCl_T10G_ABC_ns_mrt.09	ATHCHIB2	3	0	2.10541	8.42237	8.42237	4.49787	RSM_3_5.55	0	3.05402	5.80738	5.80738	4.32536	reduced
AR_125NaCl_T50G_ABC_ws_feb.09	ATHCHIB2	3	0	2.10541	8.42237	8.42237	4.01203	RSM_3_2.25	0	2.7097	5.80738	5.80738	4.21501	reduced
AR_125NaCl_T50G_B_ws_feb.09	ATHCHIB2	3	0	2.10541	8.42237	8.42237	3.09612	RSM_3_6.45	0	3.94797	5.80738	5.80738	3.66178	reduced
AR_100NaCl_T10S_B_ns_mrt.09	ATHCHIB2	3	0	2.10541	8.42237	8.42237	3.40475	RSM_3_6.55	0	4.0655	5.80738	5.80738	3.60361	reduced
AR_125NaCl_T50G_A_ws_feb.09	ATHCHIB2	3	0	2.10541	8.42237	8.42237	3.13343	RSM_3_1.45	0	1.62694	5.80738	5.80738	3.32676	reduced
AR_100NaCl_T10G_B_ns_mrt.09	ATHCHIB2	3	0	2.10541	8.42237	8.42237	3.34263	RSM_3_6.55	0	4.0655	5.80738	5.80738	3.30077	reduced
Yield_ABC_sep.08	MSAT236	2	3.80978	8.48446	10.8069	6.99715	8.14938	RSM_2_8.25	6.12388	7.62227	10.5195	4.39561	9.55721	reduced
Yield_A_sep.08	MSAT236	2	3.80978	8.48446	10.8069	6.99715	5.15447	RSM_2_8.25	6.12388	7.62227	10.5195	4.39561	5.9042	reduced
Size_imbibed_Ferret_D_feb.10	MSAT519	5	23.1663	25.2296	26.7057	3.53939	31.6023	RSM_5_25.75	24.8259	25.1695	25.7668	0.940858	34.2286	reduced
AR_0_5µmABA_MGT_D_ws_okt.10	MSAT519	5	23.1663	25.2296	26.7057	3.53939	14.1496	RSM_5_25.65	24.8259	25.055	25.7668	0.940858	18.6224	reduced
AR_0_5µmABA_T50G_D_ws_okt.10	MSAT519	5	23.1663	25.2296	26.7057	3.53939	11.8806	RSM_5_25.65	24.8259	25.055	25.7668	0.940858	15.4081	reduced
AR_0_5µmABA_AUC100_D_ws_okt.10	MSAT519	5	23.1663	25.2296	26.7057	3.53939	9.99936	RSM_5_25.65	24.8259	25.055	25.7668	0.940858	12.2811	reduced
Fresh_T10G_C_ns_sep.08	MSAT519	5	23.1663	25.2296	26.7057	3.53939	8.64407	RSM_5_25.75	24.8259	25.1695	25.7668	0.940858	11.0975	reduced
DI_AUC_B_sep.08	MSAT519	5	17.7584	25.2296	26.7057	8.94736	4.59319	RSM_5_26.05	20.5884	25.8755	26.9511	6.36274	4.10666	reduced
Oxygen_RGTnoCD_D_mei.10	MSAT519	5	4.92328	25.2296	26.7057	21.7824	3.13401	RSM_5_26.05	7.73576	25.8755	26.9511	19.2154	3.9616	reduced
AR_MGT_B_ns_mrt.09	MSAT512	5	17.7584	20.9936	22.0038	4.24542	3.13753	RSM_5_20.35	19.1906	20.0893	20.8791	1.68848	3.67799	reduced
AR_T50S_ABC_ns_mrt.09	MSAT399	3	0	1.11828	8.42237	8.42237	3.89306	RSM_3_1.25	0	1.27573	5.91886	5.91886	4.00089	reduced
Fresh_T50G_A_ns_ws_sep.08	MSAT435	4	4.14127	6.2686	8.53808	4.39681	6.14147	RSM_4_7.95	7.08964	7.94144	8.98619	1.89655	6.77381	reduced
Fresh_T50G_ABC_ns_ws_sep.08	MSAT435	4	4.14127	6.2686	8.53808	4.39681	4.78873	RSM_4_8.25	7.08964	8.19317	8.98619	1.89655	5.30001	reduced
Fresh_T50G_C_ns_ws_sep.08	MSAT519	5	17.7584	25.2296	26.7057	8.94736	4.99597	RSM_5_25.65	19.3901	25.055	25.8755	6.48537	5.71664	reduced
AR_100NaCl_MGT_B_ns_mrt.09	ATHCHIB2	3	0	2.10541	8.42237	8.42237	3.43751	RSM_3_1.45	0	1.62694	6.03036	6.03036	3.39917	reduced
AR_Gmax_C_ns_mrt.09	MSAT318406	3	13.187	18.0045	20.416	7.22902	3.62059	RSM_3_18.15	13.9266	17.5199	18.7827	4.85615	3.90429	reduced
AR_T10S_B_ns_mrt.09	MSAT520037	5	17.7584	20.1263	22.0038	4.24542	3.32416	RSM_5_20.35	18.9911	20.0893	20.8791	1.88797	3.39284	reduced
AR_T10G_B_ns_mrt.09	MSAT520037	5	17.7584	20.1263	22.0038	4.24542	3.09011	RSM_5_20.35	18.9911	20.0893	20.8791	1.88797	3.12588	reduced
AR_125NaCl_MGT_ABC_ws_feb.09	IND2188	1	13.2454	21.2622	27.4061	14.1607	3.38196	RSM_1_18.25	13.1577	17.8152	24.9791	11.8214	3.17825	reduced
AR_100NaCl_T10G_ABC_ns_mrt.09	MSAT512	5	19.0146	20.9936	26.7057	7.6911	5.6619	RSM_5_20.25	19.5878	20.0893	24.9404	5.3526	6.0669	reduced
Fresh_AUC_B_ws_ns_sep.08	MSAT435	4	4.14127	6.2686	8.53808	4.39681	11.8028	RSM_4_6.85	5.85294	6.36075	7.94144	2.08851	10.1102	reduced
DI_AUC_ABC_sep.08	MSAT435	4	4.14127	6.2686	8.53808	4.39681	10.7588	RSM_4_6.55	5.85294	6.17921	7.94144	2.08851	9.26619	reduced
AR_with_CD_Gmax_D_ns_mei.10	MSAT321	3	13.187	15.8297	18.0045	4.8175	6.81963	RSM_3_15.85	13.7148	15.1428	16.2264	2.51154	6.22926	reduced
AR_U8416_C_ns_mrt.09	T1G11	1	0	1.08273	4.89462	4.89462	5.02712	RSM_1_1.55	0.666977	1.75815	3.25634	2.58936	6.07973	reduced
DI_AUC_C_sep.08	MSAT435	4	4.14127	6.2686	8.53808	4.39681	9.47274	RSM_4_6.65	5.99766	6.36075	8.1002	2.10254	7.94582	reduced
AR_T10S_ABC_ws_mrt.09	MSAT512	5	19.0146	20.9936	22.0038	2.98916	10.4729	RSM_5_20.55	19.8888	20.2899	20.5884	0.699616	10.7916	reduced
AR_100NaCl_MGT_B_ns_mrt.09	MSAT520037	5	19.0146	20.1263	23.1663	4.1517	4.85558	RSM_5_20.25	18.9911	20.0893	20.8791	1.88797	5.05473	reduced
AR_100NaCl_MGT_A_ns_mrt.09	MSAT512	5	19.0146	20.9936	23.1663	4.1517	5.1547	RSM_5_20.35	19.5878	20.0893	21.4856	1.89776	5.40358	reduced
Fresh_T10G_ABC_ns_sep.08	MSAT519	5	23.1663	25.2296	26.7057	3.53939	14.4451	RSM_5_25.65	24.4751	25.055	25.7668	1.29166	15.4946	reduced
AR_0_5µmABA_T50G_D_ns_okt.10	MSAT519	5	23.1663	25.2296	26.7057	3.53939	12.7571	RSM_5_25.75	24.4751	25.1695	25.7668	1.29166	14.6091	reduced
AR_0_5µmABA_U8416_D_ws_okt.10	MSAT519	5	23.1663	25.2296	26.7057	3.53939	8.99561	RSM_5_25.65	24.4751	25.055	25.7668	1.29166	11.7946	reduced
Fresh_T10S_C_ns_sep.08	MSAT519	5	23.1663	25.2296	26.7057	3.53939	9.99419	RSM_5_25.65	24.4751	25.055	25.7668	1.29166	9.92172	reduced
AR_0_5µmABA_AUC100_D_ns_okt.10	MSAT519	5	23.1663	25.2296	26.7057	3.53939	7.86863	RSM_5_25.65	24.4751	25.055	25.7668	1.29166	9.5716	reduced
AR_125NaCl_MGT_C_ws_feb.09	MSAT142	1	13.2454	18.1645	27.4061	14.1607	3.64	RSM_1_16.45	13.1577	16.2018	25.0795	11.9218	3.55452	reduced
AR_T10G_ABC_ws_mrt.09	MSAT512	5	19.0146	20.9936	22.0038	2.98916	10.3219	RSM_5_20.55	19.8888	20.2899	20.6848	0.796035	10.5737	reduced
AR_8C_AUC100_S_ns_jun.09	MSAt500027	5	0	0	4.92328	4.92328	3.33219	RSM_5_0.65	0	0.966379	2.74595	2.74595	3.70026	reduced
Fresh_AUC_ABC_ws_ns_sep.08	MSAT435	4	4.14127	6.2686	8.53808	4.39681	10.7751	RSM_4_6.55	5.70822	6.17921	7.94144	2.23323	9.20033	reduced
Fresh_AUC_C_ws_ns_sep.08	MSAT435	4	4.14127	6.2686	8.53808	4.39681	9.21394	RSM_4_6.55	5.70822	6.17921	7.94144	2.23323	8.0991	reduced
Fresh_Gmax_ABC_ws_ns_sep.08	MSAT435	4	4.14127	6.2686	8.53808	4.39681	6.74243	RSM_4_6.55	5.70822	6.17921	7.94144	2.23323	6.24589	reduced
Fresh_AUC100_C_ns_sep.08	MSAT435	4	4.14127	6.2686	8.53808	4.39681	6.44593	RSM_4_7.85	5.70822	7.53383	7.94144	2.23323	5.75421	reduced
Fresh_Gmax_C_ws_ns_sep.08	MSAT435	4	4.14127	6.2686	8.53808	4.39681	5.82022	RSM_4_6.65	5.70822	6.36075	7.94144	2.23323	5.00034	reduced
Fresh_Gmax_C_ns_sep.08	MSAT435	4	4.14127	6.2686	8.53808	4.39681	5.43092	RSM_4_6.65	5.70822	6.36075	7.94144	2.23323	4.62864	reduced
AR_with_CD_AUC100_D_ns_mei.10	MSAT443	4	0.416404	3.29753	8.53808	8.12168	3.41879	RSM_4_6.65	1.05269	6.36075	7.0178	5.9651	3.55508	reduced
AR_T50S_C_ns_mrt.09	MSAT520037	5	19.0146	20.1263	23.1663	4.1517	3.31566	RSM_5_20.25	19.5878	20.0893	21.5936	2.00573	3.55735	reduced
Fresh_Gmax_D_ws_aug.09	MSAT415	4	6.2686	8.53808	11.5517	5.28313	4.92018	RSM_4_10.15	7.53383	9.94836	10.6741	3.14026	5.04497	reduced
Fresh_T10S_ABC_ns_sep.08	MSAT519	5	23.1663	25.2296	26.7057	3.53939	16.6453	RSM_5_25.65	24.4751	25.055	25.8755	1.40035	15.6606	reduced
Size_circ_D_mei.10	MSAt108193	1	4.89462	8.00154	10.3224	5.42774	9.0212	RSM_1_8.65	5.94007	8.82628	9.33027	3.3902	9.56542	reduced
AR_0_5µmABA_MGT_D_ns_okt.10	MSAT519	5	23.1663	25.2296	26.7057	3.53939	7.25474	RSM_5_25.75	24.2461	25.1695	25.7668	1.52072	8.50813	reduced
AR_0_5µmABA_T10G_D_ns_okt.10	MSAT519	5	23.1663	25.2296	26.7057	3.53939	7.62086	RSM_5_25.75	24.2461	25.1695	25.7668	1.52072	8.47538	reduced
AR_T10S_A_ws_mrt.09	MSAT512	5	19.0146	20.9936	22.0038	2.98916	11.5978	RSM_5_20.55	19.5878	20.2899	20.5884	1.00056	12.2715	reduced
AR_T10G_A_ws_mrt.09	MSAT512	5	19.0146	20.9936	22.0038	2.98916	11.373	RSM_5_20.55	19.5878	20.2899	20.5884	1.00056	12.0526	reduced
AR_125NaCl_T50G_B_ws_feb.09	MSAT520037	5	19.0146	20.1263	22.0038	2.98916	10.7087	RSM_5_20.15	19.5878	19.8888	20.5884	1.00056	10.2941	reduced
AR_100NaCl_AUC100_ABC_ns_mrt.09	MSAT520037	5	19.0146	20.1263	22.0038	2.98916	10.1211	RSM_5_20.35	19.5878	20.0893	20.5884	1.00056	9.49539	reduced
AR_T10G_S_ns_jun.09	MSAT520037	5	19.0146	20.1263	22.0038	2.98916	4.40704	RSM_5_20.35	19.5878	20.0893	20.5884	1.00056	5.0018	reduced
AR_T10S_S_ns_jun.09	MSAT520037	5	19.0146	20.1263	22.0038	2.98916	4.27538	RSM_5_20.35	19.5878	20.0893	20.5884	1.00056	4.79443	reduced
AR_with_CD_AUC100_D_ws_mei.10	MSAT321	3	8.42237	15.8297	20.416	11.9936	3.23372	RSM_3_17.95	8.27939	16.7609	18.2968	10.0174	3.25656	reduced
DI_U8416_ABC_sep.08	MSAT435	4	3.29753	6.2686	8.53808	5.24055	4.35157	RSM_4_7.85	5.32765	7.53383	8.61906	3.29141	5.12793	reduced
Size_imbibed_Circ_D_feb.10	MSAt108193	1	6.74214	8.00154	10.3224	3.58021	6.72609	RSM_1_8.95	8.62441	9.1283	10.2686	1.64419	6.98474	reduced
AR_125NaCl_MGT_B_ws_feb.09	MSAT520037	5	19.0146	20.1263	23.1663	4.1517	10.8718	RSM_5_20.15	19.5878	19.8888	21.8175	2.2297	10.5554	reduced
AR_100NaCl_AUC100_A_ns_mrt.09	MSAT520037	5	19.0146	20.1263	22.0038	2.98916	8.57807	RSM_5_20.35	19.5878	20.0893	20.6848	1.09698	8.77568	reduced
Oxygen_IMT_noCD_D_mei.10	MSAT520037	5	19.0146	20.1263	22.0038	2.98916	4.72192	RSM_5_20.05	19.4891	19.8888	20.5884	1.09933	5.34214	reduced
FLOSD_	MSAT48	4	0	0.416404	3.29753	3.29753	7.37841	RSM_4_0.35	0	0.442512	1.42992	1.42992	6.78996	reduced
Fresh_AUC_A_ws_ns_sep.08	MSAT435	4	4.14127	6.2686	8.53808	4.39681	8.64	RSM_4_7.85	5.70822	7.53383	8.28614	2.57792	7.40144	reduced
Fresh_T10S_A_ns_sep.08	MSAT519	5	23.1663	25.2296	26.7057	3.53939	11.5584	RSM_5_25.45	24.4751	24.9404	26.199	1.72387	10.894	reduced
AR_0_5µmABA_T10S_D_ns_okt.10	MSAT519	5	23.1663	25.2296	26.7057	3.53939	4.63413	RSM_5_25.75	24.4751	25.1695	26.199	1.72387	7.64175	reduced
Fresh_MGT_ABC_ns_sep.08	MSAT519	5	23.1663	25.2296	26.7057	3.53939	10.5662	RSM_5_25.45	24.1396	24.9404	25.8755	1.73583	10.5401	reduced
Fresh_T50G_ABC_ns_sep.08	MSAT519	5	23.1663	25.2296	26.7057	3.53939	9.49068	RSM_5_25.45	24.1396	24.9404	25.8755	1.73583	9.3308	reduced
AR_125NaCl_T10G_ABC_ws_feb.09	MSAT520037	5	19.0146	20.1263	23.1663	4.1517	12.246	RSM_5_20.15	19.5878	19.8888	21.9376	2.34981	11.8485	reduced
Fresh_U8416_B_ns_sep.08	MSAT435	4	3.29753	6.2686	8.53808	5.24055	4.69268	RSM_4_7.55	5.17888	7.08964	8.61906	3.44018	4.21325	reduced
AR_125NaCl_T10G_A_ws_feb.09	MSAT520037	5	19.0146	20.1263	22.0038	2.98916	11.6014	RSM_5_20.35	19.3901	20.0893	20.5884	1.19829	11.7275	reduced
Fresh_Gmax_ABC_ns_sep.08	MSAT435	4	4.14127	6.2686	8.53808	4.39681	6.2893	RSM_4_6.55	5.32765	6.17921	7.94144	2.6138	5.75995	reduced
Fresh_T50G_D_ns_aug.09	MSAT435	4	3.29753	6.2686	8.53808	5.24055	3.25542	RSM_4_7.75	5.70822	7.45517	9.20483	3.49662	3.81787	reduced
AR_Mann_AUC100_S_ns_jun.09	MSAT512	5	19.0146	20.9936	22.0038	2.98916	12.0631	RSM_5_20.35	19.5878	20.0893	20.8791	1.29124	11.6691	reduced
AR_125mMNaCl_AUC100_S_ns_jun.09	MSAT520037	5	19.0146	20.1263	22.0038	2.98916	9.08332	RSM_5_20.35	19.5878	20.0893	20.8791	1.29124	8.7231	reduced
Fresh_T10S_D_ws_aug.09	MSAT520037	5	19.0146	20.1263	22.0038	2.98916	7.45468	RSM_5_21.05	19.5878	20.3894	20.8791	1.29124	7.24447	reduced
AR_100NaCl_T10S_ABC_ns_mrt.09	MSAT512	5	19.0146	20.9936	22.0038	2.98916	6.99661	RSM_5_20.25	19.5878	20.0893	20.8791	1.29124	7.17687	reduced
Fresh_T10G_D_ws_aug.09	MSAT520037	5	19.0146	20.1263	22.0038	2.98916	7.1586	RSM_5_21.05	19.5878	20.3894	20.8791	1.29124	7.06722	reduced
Fresh_T50G_D_ws_aug.09	MSAT520037	5	19.0146	20.1263	22.0038	2.98916	7.51321	RSM_5_20.35	19.5878	20.0893	20.8791	1.29124	6.96629	reduced
Fresh_MGT_D_ws_aug.09	MSAT520037	5	19.0146	20.1263	22.0038	2.98916	7.38562	RSM_5_20.35	19.5878	20.0893	20.8791	1.29124	6.81696	reduced
AR_100NaCl_T50G_ABC_ns_mrt.09	MSAT512	5	19.0146	20.9936	22.0038	2.98916	6.63185	RSM_5_20.25	19.5878	20.0893	20.8791	1.29124	6.81572	reduced
AR_100NaCl_MGT_ABC_ns_mrt.09	MSAT520037	5	19.0146	20.1263	22.0038	2.98916	6.32534	RSM_5_20.25	19.5878	20.0893	20.8791	1.29124	6.8113	reduced
AR_100NaCl_T50G_A_ns_mrt.09	MSAT512	5	19.0146	20.9936	22.0038	2.98916	5.8407	RSM_5_20.35	19.5878	20.0893	20.8791	1.29124	5.99195	reduced
AR_100NaCl_T10S_A_ns_mrt.09	MSAT512	5	19.0146	20.9936	22.0038	2.98916	5.5325	RSM_5_20.35	19.5878	20.0893	20.8791	1.29124	5.67245	reduced
AR_100NaCl_T50S_A_ns_mrt.09	MSAT520037	5	19.0146	20.1263	22.0038	2.98916	3.79696	RSM_5_20.15	19.5878	19.8888	20.8791	1.29124	4.96627	reduced
AR_AUC100_B_ns_mrt.09	MSAT512	5	19.0146	20.9936	22.0038	2.98916	4.92243	RSM_5_20.25	19.5878	20.0893	20.8791	1.29124	4.95066	reduced
AR_T50G_S_ns_jun.09	MSAT520037	5	19.0146	20.1263	22.0038	2.98916	3.68039	RSM_5_20.35	19.5878	20.0893	20.8791	1.29124	4.33086	reduced
AR_T50S_B_ns_mrt.09	MSAT512	5	19.0146	20.9936	22.0038	2.98916	3.71609	RSM_5_20.35	19.5878	20.0893	20.8791	1.29124	4.11146	reduced
AR_125NaCl_T10G_B_ws_feb.09	MSAT512	5	19.0146	20.9936	23.1663	4.1517	10.5278	RSM_5_22.15	19.5878	21.5936	22.0575	2.46966	9.71034	reduced
AR_125NaCl_T10G_C_ws_feb.09	JV6162	5	19.0146	22.0038	23.1663	4.1517	9.18696	RSM_5_20.35	19.5878	20.0893	22.0575	2.46966	8.44107	reduced
AR_Gmax_D_ns_mei.10	MSAT321	3	13.187	15.8297	18.0045	4.8175	5.795	RSM_3_15.85	14.3815	15.1428	17.5199	3.13837	7.14827	reduced
Fresh_AUC100_D_ws_aug.09	MSAT520037	5	17.7584	20.1263	22.0038	4.24542	4.65147	RSM_5_20.15	18.2961	19.8888	20.8791	2.58297	4.34443	reduced
AR_AUC100_A_ns_mrt.09	MSAT399	3	0	1.11828	20.416	20.416	3.16203	RSM_3_1.55	0	1.85915	18.7827	18.7827	3.06541	reduced
Fresh_T10G_B_ns_sep.08	MSAT519	5	23.1663	25.2296	26.7057	3.53939	11.7324	RSM_5_25.65	24.4751	25.055	26.4127	1.93755	12.9141	reduced
Fresh_T10G_A_ns_sep.08	MSAT519	5	23.1663	25.2296	26.7057	3.53939	9.70526	RSM_5_25.45	24.4751	24.9404	26.4127	1.93755	9.8235	reduced
Fresh_T50G_ABC_ns_ws_sep.08	MSAT519	5	23.1663	25.2296	26.7057	3.53939	9.21367	RSM_5_25.45	24.4751	24.9404	26.4127	1.93755	9.12571	reduced
AR_Mann_MGT_S_ns_jun.09	MSAT520037	5	19.0146	20.1263	22.0038	2.98916	7.7226	RSM_5_20.15	19.4891	19.8888	20.8791	1.39001	7.05451	reduced
Fresh_T50S_D_ws_aug.09	MSAT520037	5	19.0146	20.1263	22.0038	2.98916	5.99823	RSM_5_20.35	19.4891	20.0893	20.8791	1.39001	5.53167	reduced
AR_0_5µmABA_Gmax_D_ws_okt.10	MSAT519	5	23.1663	25.2296	26.7057	3.53939	3.74128	RSM_5_25.65	24.2461	25.055	26.199	1.95292	4.61827	reduced
AR_0_5µmABA_Gmax_D_ns_okt.10	MSAT519	5	23.1663	25.2296	26.7057	3.53939	3.76033	RSM_5_25.65	24.2461	25.055	26.199	1.95292	4.48841	reduced
AA10_	T27K12	1	13.2454	16.3956	21.2622	8.01678	5.81661	RSM_1_17.85	15.4915	17.4161	21.9418	6.45028	6.39233	reduced
Fresh_T10S_B_ws_sep.08	MSAT520037	5	17.7584	20.1263	22.0038	4.24542	4.00628	RSM_5_19.55	18.1962	19.3901	20.8791	2.6829	4.05247	reduced
Fresh_T10G_B_ws_sep.08	MSAT520037	5	17.7584	20.1263	22.0038	4.24542	3.88659	RSM_5_19.55	18.1962	19.3901	20.8791	2.6829	3.94627	reduced
DI_Gmax_B_sep.08	MSAT435	4	3.29753	6.2686	8.53808	5.24055	5.18452	RSM_4_6.55	4.24876	6.17921	7.94144	3.69269	5.54137	reduced
Fresh_25C_T10S_D_ns_sep.09	MSAT519	5	23.1663	25.2296	26.7057	3.53939	4.16454	RSM_5_26.25	24.9404	26.4127	26.9511	2.0107	4.37933	reduced
AR_T10G_D_ws_mei.10	MSAT512	5	19.0146	20.9936	22.0038	2.98916	4.31597	RSM_5_20.55	19.5878	20.2899	21.0733	1.48551	4.37794	reduced
AR_T10S_D_ws_mei.10	MSAT512	5	19.0146	20.9936	22.0038	2.98916	4.24266	RSM_5_20.55	19.5878	20.2899	21.0733	1.48551	4.30505	reduced
AR_8C_Gmax_S_ns_jun.09	MSAT520037	5	0	20.1263	25.2296	25.2296	3.12986	RSM_5_25.35	2.03016	24.8259	25.7668	23.7366	3.25347	reduced
FTLD_Avg_jul.08	MSAT48	4	0	0.416404	3.29753	3.29753	10.6435	RSM_4_0.35	0	0.442512	1.81103	1.81103	10.0232	reduced
FTLD_C_jul.08	MSAT48	4	0	0.416404	3.29753	3.29753	9.70218	RSM_4_0.55	0	1.05269	1.81103	1.81103	9.91871	reduced
FTLD_B_jul.08	MSAT48	4	0	0.416404	3.29753	3.29753	10.9641	RSM_4_0.35	0	0.442512	1.81103	1.81103	9.83616	reduced
FTLD_A_jul.08	MSAT48	4	0	0.416404	3.29753	3.29753	10.0248	RSM_4_0.35	0	0.442512	1.81103	1.81103	9.32365	reduced
FLOLD_	MSAT439	4	0	0	3.29753	3.29753	10.379	RSM_4_0.35	0	0.442512	1.81103	1.81103	8.34568	reduced
Fresh_U8416_ABC_ns_ws_sep.08	MSAT435	4	4.14127	6.2686	8.53808	4.39681	6.3775	RSM_4_7.85	5.70822	7.53383	8.61906	2.91084	6.70046	reduced
AR_100NaCl_T10G_A_ns_mrt.09	MSAT399	3	0	1.11828	8.42237	8.42237	3.34669	RSM_3_1.55	0	1.85915	6.9515	6.9515	3.36469	reduced
AR_125NaCl_T10S_A_ws_feb.09	ATHCHIB2	3	0	2.10541	8.42237	8.42237	3.27276	RSM_3_7.55	0	5.01083	6.9515	6.9515	3.27085	reduced
Fresh_10C_AUC100_D_ns_aug.09	MSAT512	5	19.0146	20.9936	23.1663	4.1517	3.60478	RSM_5_21.15	19.5878	20.4889	22.2906	2.70274	3.16556	reduced
Oxygen_OMR_noCD_D_mei.10	MSAT519	5	23.1663	25.2296	26.7057	3.53939	7.89848	RSM_5_26.95	24.8259	26.9511	26.9511	2.12521	8.07518	reduced
Fresh_MGT_C_ns_sep.08	MSAT519	5	19.0146	25.2296	26.7057	7.6911	6.77893	RSM_5_25.65	19.4891	25.055	25.7668	6.27771	7.56541	reduced
Fresh_AUC100_B_ns_sep.08	MSAT518662	5	15.8456	19.0146	26.7057	10.8601	6.02632	RSM_5_24.95	16.9225	24.2461	26.4127	9.49015	4.63108	reduced
AR_100NaCl_Gmax_C_ns_mrt.09	MSAT520037	5	17.7584	20.1263	22.0038	4.24542	7.26242	RSM_5_20.15	17.9946	19.8888	20.8791	2.88447	6.07293	reduced
AR_30C.20C_Gmax_S_ns_jun.09	F21M12	1	1.08273	3.58648	4.89462	3.81189	5.04522	RSM_1_3.15	2.55742	3.35585	5.01063	2.45321	4.88136	reduced
AR_125NaCl_T10S_C_ws_feb.09	MSAT520037	5	17.7584	20.1263	23.1663	5.40796	5.8199	RSM_5_20.15	17.9946	19.8888	22.0575	4.06288	5.45444	reduced
Fresh_T50S_B_ws_sep.08	MSAT520037	5	17.7584	20.1263	20.9936	3.23523	5.47115	RSM_5_20.05	18.6926	19.8888	20.5884	1.89575	5.01124	reduced
Fresh_T50G_B_ws_sep.08	MSAT520037	5	17.7584	20.1263	20.9936	3.23523	5.36767	RSM_5_20.05	18.6926	19.8888	20.5884	1.89575	4.91743	reduced
Fresh_T50S_ABC_ws_sep.08	MSAT520037	5	17.7584	20.1263	20.9936	3.23523	5.10313	RSM_5_20.05	18.6926	19.8888	20.5884	1.89575	4.80812	reduced
Fresh_T50G_ABC_ws_sep.08	MSAT520037	5	17.7584	20.1263	20.9936	3.23523	5.04679	RSM_5_20.05	18.6926	19.8888	20.5884	1.89575	4.76454	reduced
Fresh_MGT_ABC_ws_sep.08	MSAT520037	5	17.7584	20.1263	20.9936	3.23523	4.84327	RSM_5_20.05	18.6926	19.8888	20.5884	1.89575	4.54244	reduced
Fresh_T50S_B_ns_sep.08	NGA8	4	0.416404	4.14127	8.53808	8.12168	3.22276	RSM_4_0.95	1.81103	2.27198	8.61906	6.80803	3.36314	reduced
AR_100NaCl_AUC100_B_ns_mrt.09	MSAT520037	5	19.0146	20.1263	22.0038	2.98916	10.9626	RSM_5_20.35	19.1906	20.0893	20.8791	1.68848	9.99506	reduced
AR_100NaCl_Gmax_B_ns_mrt.09	MSAT520037	5	19.0146	20.1263	22.0038	2.98916	10.0398	RSM_5_21.05	19.1906	20.3894	20.8791	1.68848	8.87786	reduced
AR_100NaCl_Gmax_ABC_ns_mrt.09	MSAT520037	5	19.0146	20.1263	22.0038	2.98916	8.42757	RSM_5_21.05	19.1906	20.3894	20.8791	1.68848	7.59338	reduced
AR_100NaCl_Gmax_A_ns_mrt.09	MSAT520037	5	19.0146	20.1263	22.0038	2.98916	6.54106	RSM_5_21.05	19.1906	20.3894	20.8791	1.68848	6.7484	reduced
AR_100NaCl_T10S_B_ns_mrt.09	MSAT512	5	19.0146	20.9936	22.0038	2.98916	6.80123	RSM_5_20.25	19.1906	20.0893	20.8791	1.68848	6.70199	reduced
AR_100NaCl_T50G_B_ns_mrt.09	MSAT512	5	19.0146	20.9936	22.0038	2.98916	6.11449	RSM_5_20.25	19.1906	20.0893	20.8791	1.68848	6.00987	reduced
AR_MGT_C_ns_mrt.09	MSAT520037	5	19.0146	20.1263	22.0038	2.98916	3.6345	RSM_5_20.45	19.1906	20.2899	20.8791	1.68848	3.95007	reduced
AR_125mMNaCl_AUC100_D_ws_okt.10	MSAT520037	5	19.0146	20.1263	22.0038	2.98916	3.96001	RSM_5_20.55	19.1906	20.2899	20.8791	1.68848	3.89821	reduced
AR_T10S_ABC_ns_mrt.09	MSAT520037	5	19.0146	20.1263	22.0038	2.98916	3.2875	RSM_5_20.45	19.1906	20.2899	20.8791	1.68848	3.44452	reduced
AR_T10S_C_ns_mrt.09	MSAT520037	5	19.0146	20.1263	22.0038	2.98916	3.09344	RSM_5_20.55	19.1906	20.2899	20.8791	1.68848	3.11448	reduced
AR_AUC100_S_ns_jun.09	MSAT520037	5	17.7584	20.1263	25.2296	7.47121	3.86923	RSM_5_20.35	19.5878	20.0893	25.7668	6.17894	4.12777	reduced
Fresh_U8416_B_ns_ws_sep.08	MSAT435	4	4.14127	6.2686	8.53808	4.39681	5.92794	RSM_4_7.55	5.32765	7.08964	8.4518	3.12415	5.29452	reduced
Fresh_T50G_A_ns_sep.08	MSAT519	5	23.1663	25.2296	26.7057	3.53939	6.56696	RSM_5_25.45	23.9266	24.9404	26.199	2.27236	6.43696	reduced
Fresh_MGT_A_ns_sep.08	MSAT519	5	23.1663	25.2296	26.7057	3.53939	6.78763	RSM_5_25.45	24.1396	24.9404	26.4127	2.27303	7.00287	reduced
AR_125NaCl_T50S_C_ws_feb.09	MSAT518662	5	17.7584	19.0146	23.1663	5.40796	4.68118	RSM_5_19.25	17.7931	18.9911	21.9376	4.14459	4.10903	reduced
SO10_	dCAPsAPR2	1	21.2622	22.1547	23.2497	1.98749	11.8071	RSM_1_23.25	21.5233	22.0439	22.2481	0.724768	11.9701	reduced
AR_Gmax_D_ns_mei.10	MSAT520037	5	19.0146	20.1263	23.1663	4.1517	5.8626	RSM_5_21.55	19.3901	20.8791	22.2906	2.90048	6.40047	reduced
AR_Gmax_D_ns_jun.10	MSAT321	3	13.187	15.8297	18.0045	4.8175	6.34629	RSM_3_15.85	14.2618	15.1428	17.8419	3.58005	6.64037	reduced
AR_Gmax_ABC_ns_mrt.09	MSAT519	5	20.1263	25.2296	26.7057	6.5794	4.33836	RSM_5_25.75	21.4856	25.1695	26.848	5.36237	4.88948	reduced
AR_30C_AUC100_S_ws_jul.09	MSAT520037	5	15.8456	20.1263	20.9936	5.14797	4.24737	RSM_5_18.55	16.5405	18.4949	20.4889	3.94839	3.72959	reduced
AR_125mMNaCl_Gmax_S_ns_jun.09	F21M12	1	1.08273	3.58648	4.89462	3.81189	5.30698	RSM_1_3.35	1.95643	3.45536	4.58877	2.63234	5.75775	reduced
AR_125NaCl_AUC100_B_ws_feb.09	MSAT520037	5	19.0146	20.1263	20.9936	1.97897	14.4812	RSM_5_20.15	19.5878	19.8888	20.3894	0.80156	13.2053	reduced
AR_125NaCl_MGT_ABC_ws_feb.09	MSAT520037	5	19.0146	20.1263	20.9936	1.97897	13.6717	RSM_5_20.15	19.5878	19.8888	20.3894	0.80156	12.7245	reduced
AR_125NaCl_MGT_A_ws_feb.09	MSAT520037	5	19.0146	20.1263	20.9936	1.97897	13.1181	RSM_5_20.15	19.5878	19.8888	20.3894	0.80156	12.3445	reduced
Fresh_T50S_C_ns_sep.08	MSAT520037	5	17.7584	20.1263	22.0038	4.24542	3.59618	RSM_5_19.35	17.9946	19.1906	21.0733	3.07873	3.87016	reduced
Fresh_T10S_B_ns_sep.08	MSAT519	5	23.1663	25.2296	26.7057	3.53939	13.4627	RSM_5_26.15	24.4751	26.199	26.848	2.37285	11.9703	reduced
Fresh_U8416_ABC_ns_sep.08	MSAT435	4	4.14127	6.2686	8.53808	4.39681	4.69077	RSM_4_7.85	5.70822	7.53383	8.98619	3.27797	5.04336	reduced
AR_30C_AUC100_S_ns_jun.09	MSAT520037	5	19.0146	20.1263	22.0038	2.98916	6.56013	RSM_5_20.35	18.9911	20.0893	20.8791	1.88797	6.84924	reduced
AR_30C_Gmax_S_ns_jun.09.1	MSAT520037	5	19.0146	20.1263	22.0038	2.98916	6.41499	RSM_5_20.35	18.9911	20.0893	20.8791	1.88797	6.79367	reduced
Fresh_T10S_ABC_ws_sep.08	MSAT520037	5	19.0146	20.1263	22.0038	2.98916	4.90541	RSM_5_20.25	18.9911	20.0893	20.8791	1.88797	4.77746	reduced
Fresh_T10G_ABC_ws_sep.08	MSAT520037	5	19.0146	20.1263	22.0038	2.98916	4.81096	RSM_5_20.25	18.9911	20.0893	20.8791	1.88797	4.70145	reduced
AR_100NaCl_T50G_C_ns_mrt.09	MSAT520037	5	19.0146	20.1263	22.0038	2.98916	4.73576	RSM_5_20.05	18.9911	19.8888	20.8791	1.88797	4.52104	reduced
AR_30C_T10S_S_ws_jul.09	MSAT520037	5	15.8456	20.1263	20.9936	5.14797	3.85466	RSM_5_20.15	16.5405	19.8888	20.5884	4.04789	3.58361	reduced
AR_100NaCl_T10G_A_ns_mrt.09	MSAT512	5	19.0146	20.9936	26.7057	7.6911	4.38142	RSM_5_20.35	19.5878	20.0893	26.199	6.61115	4.58648	reduced
AR_30C_MGT_S_ws_jul.09	MSAT520037	5	19.0146	20.1263	20.9936	1.97897	7.54579	RSM_5_20.15	19.3901	19.8888	20.2899	0.899793	6.87372	reduced
AR_30C_T50G_S_ws_jul.09	MSAT520037	5	19.0146	20.1263	20.9936	1.97897	7.07829	RSM_5_20.15	19.3901	19.8888	20.2899	0.899793	6.50236	reduced
AR_125NaCl_MGT_C_ws_feb.09	MSAT520037	5	19.0146	20.1263	20.9936	1.97897	11.1122	RSM_5_20.15	19.5878	19.8888	20.4889	0.90106	9.9208	reduced
AR_MGT_A_ws_mrt.09	MSAT520037	5	19.0146	20.1263	20.9936	1.97897	7.66159	RSM_5_20.35	19.5878	20.0893	20.4889	0.90106	7.26336	reduced
AR_U8416_D_ns_mei.10	MSAT518662	5	17.7584	19.0146	26.7057	8.94736	3.05584	RSM_5_24.85	17.9946	24.1396	25.8755	7.88086	3.95084	reduced
Fresh_T50G_B_ns_ws_sep.08	MSAT519	5	23.1663	25.2296	26.7057	3.53939	8.55242	RSM_5_26.15	24.4751	26.199	26.9511	2.47602	8.21692	reduced
AR_Oxygen_curvefitter_U8416_noCD_D_ns_mei.10	MSAT519	5	23.1663	25.2296	26.7057	3.53939	7.08859	RSM_5_25.95	24.4751	25.7668	26.9511	2.47602	6.75264	reduced
AR_AUC100_C_ws_mrt.09	MSAT520037	5	17.7584	20.1263	20.9936	3.23523	7.88924	RSM_5_20.15	18.2961	19.8888	20.4889	2.19279	7.2907	reduced
DI_T50G_C_sep.08	MSAT519	5	19.0146	25.2296	26.7057	7.6911	4.43871	RSM_5_25.65	19.1906	25.055	25.8755	6.68487	4.91985	reduced
AR_125NaCl_AUC100_ABC_ws_feb.09	MSAT520037	5	19.0146	20.1263	20.9936	1.97897	14.8295	RSM_5_20.15	19.3901	19.8888	20.3894	0.999293	12.8716	reduced
AR_125NaCl_T50G_A_ws_feb.09	MSAT520037	5	19.0146	20.1263	20.9936	1.97897	10.2981	RSM_5_20.15	19.3901	19.8888	20.3894	0.999293	9.65982	reduced
AR_T50G_A_ws_mrt.09	MSAT520037	5	19.0146	20.1263	20.9936	1.97897	8.24568	RSM_5_20.35	19.5878	20.0893	20.5884	1.00056	7.86343	reduced
AR_T50S_A_ws_mrt.09	MSAT520037	5	19.0146	20.1263	20.9936	1.97897	8.17191	RSM_5_20.35	19.5878	20.0893	20.5884	1.00056	7.70871	reduced
AR_T50G_ABC_ws_mrt.09	MSAT520037	5	19.0146	20.1263	20.9936	1.97897	7.13753	RSM_5_20.55	19.5878	20.2899	20.5884	1.00056	7.15401	reduced
AR_T50S_ABC_ws_mrt.09	MSAT520037	5	19.0146	20.1263	20.9936	1.97897	7.14655	RSM_5_20.35	19.5878	20.0893	20.5884	1.00056	7.04884	reduced
AR_MGT_ABC_ws_mrt.09	MSAT520037	5	19.0146	20.1263	20.9936	1.97897	6.93165	RSM_5_20.35	19.5878	20.0893	20.5884	1.00056	6.88785	reduced
DI_U8416_A_sep.08	MSAT332	3	9.58426	13.187	15.8297	6.24548	3.98762	RSM_3_15.85	12.2344	15.1428	17.5199	5.28551	4.4138	reduced
DI_Gmax_ABC_sep.08	MSAT435	4	3.29753	6.2686	8.53808	5.24055	4.63608	RSM_4_6.55	3.64746	6.17921	7.94144	4.29399	4.84796	reduced
Fresh_Gmax_A_ws_ns_sep.08	MSAT435	4	3.29753	6.2686	8.53808	5.24055	4.77145	RSM_4_6.55	3.64746	6.17921	7.94144	4.29399	4.54819	reduced
AR_U8416_D_ns_mei.10	T1G11	1	0	1.08273	4.89462	4.89462	3.76163	RSM_1_1.65	0	1.8573	3.95952	3.95952	4.08628	reduced
Fresh_T50G_C_ns_sep.08	MSAT520037	5	19.0146	20.1263	26.7057	7.6911	7.08576	RSM_5_19.95	18.9911	19.5878	25.7668	6.77566	7.22598	reduced
Fresh_T10S_C_ws_sep.08	MSAT520037	5	19.0146	20.1263	26.7057	7.6911	4.71584	RSM_5_20.35	18.9911	20.0893	25.7668	6.77566	4.55127	reduced
Fresh_T10G_C_ws_sep.08	MSAT520037	5	19.0146	20.1263	26.7057	7.6911	4.58082	RSM_5_20.35	18.9911	20.0893	25.7668	6.77566	4.43364	reduced
AR_AUC100_D_ns_jun.10	JV6162	5	19.0146	22.0038	23.1663	4.1517	3.91829	RSM_5_22.45	19.5878	21.9376	22.8371	3.24929	4.19827	reduced
AR_125mMNaCl_Gmax_D_ws_okt.10	MSAT520037	5	19.0146	20.1263	22.0038	2.98916	5.3037	RSM_5_20.55	18.7916	20.2899	20.8791	2.08745	4.74524	reduced
Fresh_T50S_C_ws_sep.08	MSAT520037	5	19.0146	20.1263	22.0038	2.98916	4.75272	RSM_5_20.15	18.7916	19.8888	20.8791	2.08745	4.40381	reduced
Fresh_T50G_C_ws_sep.08	MSAT520037	5	19.0146	20.1263	22.0038	2.98916	4.72636	RSM_5_20.15	18.7916	19.8888	20.8791	2.08745	4.3831	reduced
Fresh_MGT_C_ws_sep.08	MSAT520037	5	19.0146	20.1263	22.0038	2.98916	4.29201	RSM_5_20.05	18.7916	19.8888	20.8791	2.08745	4.01369	reduced
AR_MGT_D_ws_okt.10	T27K12	1	13.2454	16.3956	23.2497	10.0043	4.47455	RSM_1_16.45	14.7747	16.2018	23.8833	9.1086	4.24089	reduced
FLOSD_	MSAT15	1	27.4061	30.0515	30.0515	2.64531	4.94706	RSM_1_28.85	28.6801	29.4609	30.4416	1.76146	5.14632	reduced
DI_AUC_A_sep.08	MSAT435	4	4.14127	6.2686	8.53808	4.39681	6.77581	RSM_4_6.55	5.10504	6.17921	8.61906	3.51402	5.93856	reduced
AR_125NaCl_T50G_ABC_ws_feb.09	MSAT520037	5	19.0146	20.1263	20.9936	1.97897	11.632	RSM_5_20.15	19.3901	19.8888	20.4889	1.09879	10.8181	reduced
Fresh_Gmax_A_ns_sep.08	MSAT435	4	3.29753	6.2686	8.53808	5.24055	4.49419	RSM_4_6.55	3.57363	6.17921	7.94144	4.36781	4.24179	reduced
AR_U8416_D_ws_okt.10	MSAT318406	3	13.187	18.0045	23.7526	10.5656	3.52957	RSM_3_23.05	14.9246	24.3049	24.6334	9.70881	3.18741	reduced
AR_30C_T50G_S_ns_jun.09	F21M12	1	0	3.58648	8.00154	8.00154	3.84374	RSM_1_6.95	0.954387	6.928	8.11892	7.16454	3.84003	reduced
AR_30C_MGT_S_ns_jun.09	F21M12	1	0	3.58648	8.00154	8.00154	3.74859	RSM_1_6.95	0.954387	6.928	8.11892	7.16454	3.65889	reduced
Fresh_10C_T10G_D_ns_aug.09	MSAT435	4	4.14127	6.2686	8.53808	4.39681	3.39933	RSM_4_7.65	5.85294	7.16146	9.4214	3.56846	3.21415	reduced
AR_125NaCl_T10S_A_ws_feb.09	MSAT520037	5	19.0146	20.1263	20.9936	1.97897	10.7046	RSM_5_20.15	19.3901	19.8888	20.5884	1.19829	10.1663	reduced
AR_125NaCl_T10S_ABC_ws_feb.09	MSAT520037	5	19.0146	20.1263	20.9936	1.97897	10.646	RSM_5_20.15	19.3901	19.8888	20.5884	1.19829	9.9989	reduced
AR_AUC100_A_ws_mrt.09	MSAT520037	5	19.0146	20.1263	20.9936	1.97897	8.77018	RSM_5_20.15	19.3901	19.8888	20.5884	1.19829	7.26674	reduced
AR_30C_T50S_S_ws_jul.09	MSAT520037	5	19.0146	20.1263	20.9936	1.97897	5.64425	RSM_5_20.15	19.3901	19.8888	20.5884	1.19829	4.52931	reduced
Yield_ABC_sep.08	MSAT520037	5	17.7584	20.1263	23.1663	5.40796	4.74528	RSM_5_22.35	18.1962	21.8175	22.8371	4.64096	4.41563	reduced
Fresh_AUC_C_ws_ns_sep.08	MSAT518662	5	14.2873	19.0146	26.7057	12.4184	4.46351	RSM_5_15.35	14.2207	15.5812	25.8755	11.6548	3.69932	reduced
AR_125NaCl_T10S_B_ws_feb.09	MSAT520037	5	19.0146	20.1263	22.0038	2.98916	12.3029	RSM_5_20.15	19.5878	19.8888	21.8175	2.2297	11.5082	reduced
CL10_	MSAT512	5	15.8456	20.9936	23.1663	7.3207	4.95237	RSM_5_18.55	16.152	18.4949	22.7279	6.57586	4.83191	reduced
AR_125NaCl_U8416_C_ws_feb.09	MSAT518662	5	17.7584	19.0146	20.9936	3.23523	4.80766	RSM_5_18.55	17.7931	18.4949	20.2899	2.49684	5.17165	reduced
Fresh_AUC100_A_ns_sep.08	MSAT435	4	4.14127	6.2686	8.53808	4.39681	6.60026	RSM_4_7.85	4.95625	7.53383	8.61906	3.6628	5.77712	reduced
Fresh_25C_AUC100_D_ns_sep.09	MSAT512	5	19.0146	20.9936	26.7057	7.6911	5.45987	RSM_5_25.75	19.8888	25.1695	26.848	6.95919	4.99414	reduced
DI_T50G_B_sep.08	MSAT519	5	23.1663	25.2296	26.7057	3.53939	6.3608	RSM_5_25.85	24.1396	25.7668	26.9511	2.81149	5.95827	reduced
Fresh_AUC100_ABC_ns_sep.08	MSAT435	4	4.14127	6.2686	8.53808	4.39681	7.61945	RSM_4_7.85	4.24876	7.53383	7.94144	3.69269	6.44719	reduced
Fresh_T50G_B_ns_sep.08	MSAT519	5	20.1263	25.2296	26.7057	6.5794	8.10369	RSM_5_25.35	21.0733	24.8259	26.9511	5.87779	7.49184	reduced
AR_T10S_B_ws_mrt.09	MSAT512	5	20.1263	20.9936	22.0038	1.87747	7.68178	RSM_5_21.15	19.8888	20.4889	21.0733	1.18456	7.37954	reduced
AR_T10G_B_ws_mrt.09	MSAT512	5	20.1263	20.9936	22.0038	1.87747	7.53205	RSM_5_21.15	19.8888	20.4889	21.0733	1.18456	7.2448	reduced
AR_AUC100_ABC_ws_mrt.09	MSAT520037	5	19.0146	20.1263	20.9936	1.97897	10.3962	RSM_5_20.15	19.1906	19.8888	20.4889	1.29829	8.87968	reduced
AR_125NaCl_Gmax_C_ws_feb.09	MSAT520037	5	17.7584	20.1263	20.9936	3.23523	10.9276	RSM_5_20.15	17.9946	19.8888	20.5884	2.59378	9.47809	reduced
Fresh_U8416_D_ns_aug.09.1	MSAT332	3	9.58426	13.187	15.8297	6.24548	3.29312	RSM_3_11.55	12.2344	13.7148	17.8419	5.6075	3.57356	reduced
DI_T50G_ABC_sep.08	MSAT519	5	23.1663	25.2296	26.7057	3.53939	7.04331	RSM_5_25.85	23.9266	25.7668	26.848	2.92134	6.50502	reduced
Fresh_T50G_A_ns_ws_sep.08	MSAT519	5	23.1663	25.2296	26.7057	3.53939	6.04703	RSM_5_25.85	23.9266	25.7668	26.848	2.92134	5.98991	reduced
DI_AUC_A_sep.08	MSAT519	5	23.1663	25.2296	26.7057	3.53939	5.60809	RSM_5_25.45	23.9266	24.9404	26.848	2.92134	5.71258	reduced
DI_T50G_A_sep.08	MSAT519	5	23.1663	25.2296	26.7057	3.53939	5.1291	RSM_5_25.85	23.9266	25.7668	26.848	2.92134	4.6661	reduced
AR_125NaCl_AUC100_C_ws_feb.09	F5I14	1	13.2454	23.2497	27.4061	14.1607	3.30107	RSM_1_16.75	12.8547	16.5076	26.414	13.5593	3.13072	reduced
AR_100NaCl_T50S_ABC_ns_mrt.09	T1G11	1	0	1.08273	6.74214	6.74214	3.33792	RSM_1_2.95	0.379921	3.05577	6.53594	6.15602	3.83452	reduced
AR_100NaCl_AUC100_C_ns_mrt.09	MSAT520037	5	19.0146	20.1263	20.9936	1.97897	9.09953	RSM_5_20.15	19.1906	19.8888	20.5884	1.39779	7.96746	reduced
AR_.0_5Mannitol_T10G_D_ws_okt.10	MSAT520037	5	19.0146	20.1263	20.9936	1.97897	5.24062	RSM_5_20.45	19.1906	20.2899	20.5884	1.39779	5.40837	reduced
AR_.0_5Mannitol_T10S_D_ws_okt.10	MSAT520037	5	19.0146	20.1263	20.9936	1.97897	4.98631	RSM_5_20.15	19.1906	19.8888	20.5884	1.39779	5.09682	reduced
AR_.0_5Mannitol_MGT_D_ws_okt.10	MSAT520037	5	19.0146	20.1263	20.9936	1.97897	4.56867	RSM_5_20.55	19.1906	20.2899	20.5884	1.39779	4.53729	reduced
AR_Oxygen_curvefitter_T10G_noCD_D_ns_mei.10	MSAT520037	5	19.0146	20.1263	20.9936	1.97897	4.37776	RSM_5_20.05	19.1906	19.8888	20.5884	1.39779	4.21411	reduced
AR_Oxygen_curvefitter_T10S_noCD_D_ns_mei.10	MSAT520037	5	19.0146	20.1263	20.9936	1.97897	4.3746	RSM_5_20.05	19.1906	19.8888	20.5884	1.39779	4.21326	reduced
AR_125NaCl_Gmax_B_ws_feb.09	MSAT520037	5	19.0146	20.1263	20.9936	1.97897	13.0148	RSM_5_20.15	18.9911	19.8888	20.3894	1.39828	11.6833	reduced
AR_125NaCl_U8416_ABC_ws_feb.09	MSAT520037	5	17.7584	20.1263	20.9936	3.23523	4.28028	RSM_5_18.55	17.7931	18.4949	20.4889	2.69585	3.93784	reduced
Yield_C_sep.08	MSAT520037	5	15.8456	20.1263	23.1663	7.3207	3.19243	RSM_5_18.95	17.1134	18.6926	23.9266	6.81323	3.40291	reduced
Fresh_AUC100_D_ns_jun.10	MSAT512	5	19.0146	20.9936	22.0038	2.98916	6.59837	RSM_5_20.25	18.9911	20.0893	21.4856	2.49448	5.81069	reduced
AR_100NaCl_MGT_C_ns_mrt.09	MSAT520037	5	19.0146	20.1263	26.7057	7.6911	4.93547	RSM_5_20.05	18.9911	19.8888	26.199	7.20787	4.55962	reduced
Fresh_AUC100_A_ws_sep.08	MSAT520037	5	17.7584	20.1263	20.9936	3.23523	3.61716	RSM_5_20.05	17.7931	19.8888	20.5884	2.79535	3.21599	reduced
AR_Gmax_C_ns_mrt.09	MSAT519	5	19.0146	25.2296	26.7057	7.6911	3.02786	RSM_5_25.45	19.5878	24.9404	26.848	7.26013	3.87264	reduced
Size_1000SW_AB_apr.09	NGA225	5	0	1.82738	4.92328	4.92328	4.25958	RSM_5_2.35	0.483508	2.5417	4.98714	4.50363	4.29355	reduced
Fresh_AUC100_A_ns_sep.08	MSAT519	5	17.7584	25.2296	26.7057	8.94736	5.07302	RSM_5_24.95	18.2961	24.2461	26.848	8.55186	4.50184	reduced
AR_125NaCl_T50G_C_ws_feb.09	MSAT520037	5	19.0146	20.1263	20.9936	1.97897	9.29096	RSM_5_20.15	18.9911	19.8888	20.5884	1.59728	8.40011	reduced
AR_T10S_C_ws_mrt.09	MSAT520037	5	19.0146	20.1263	20.9936	1.97897	8.32524	RSM_5_20.55	18.9911	20.2899	20.5884	1.59728	7.94163	reduced
AR_T10G_C_ws_mrt.09	MSAT520037	5	19.0146	20.1263	20.9936	1.97897	8.08639	RSM_5_20.55	18.9911	20.2899	20.5884	1.59728	7.74438	reduced
AR_30C_T10G_S_ws_jul.09	MSAT520037	5	17.7584	20.1263	20.9936	3.23523	3.7902	RSM_5_20.15	17.7931	19.8888	20.6848	2.89176	3.70871	reduced
Ethanol_withCD_4H_D_mei.10	JV6162	5	20.9936	22.0038	23.1663	2.17273	6.9878	RSM_5_22.25	20.8791	21.8175	22.7279	1.84883	5.71977	reduced
AR_U8416_D_ws_mei.10	MSAT519	5	20.1263	25.2296	26.7057	6.5794	3.10824	RSM_5_25.55	20.5884	25.055	26.848	6.25957	3.73203	reduced
AR_MGT_D_ns_jun.10	MSAT520037	5	19.0146	20.1263	23.1663	4.1517	3.02015	RSM_5_20.15	18.9911	19.8888	22.8371	3.84602	3.1284	reduced
AR_AUC100_D_ns_mei.10	MSAT520037	5	19.0146	20.1263	20.9936	1.97897	6.25896	RSM_5_20.15	19.3901	19.8888	21.0733	1.68324	6.61932	reduced
Fresh_AUC100_ABC_ws_sep.08	MSAT520037	5	19.0146	20.1263	20.9936	1.97897	6.54753	RSM_5_20.05	18.6926	19.8888	20.3894	1.69675	5.67493	reduced
Fresh_AUC100_B_ws_sep.08	MSAT520037	5	19.0146	20.1263	20.9936	1.97897	6.02852	RSM_5_20.15	18.6926	19.8888	20.3894	1.69675	5.1216	reduced
AR_AUC100_A_ns_mrt.09	MSAT512	5	19.0146	20.9936	26.7057	7.6911	4.15864	RSM_5_20.35	19.3901	20.0893	26.848	7.45787	4.16898	reduced
AR_125mMNaCl_U8416_D_ws_okt.10	T27K12	1	13.2454	16.3956	22.1547	8.9093	4.7712	RSM_1_16.65	15.1857	16.2018	23.8833	8.69757	4.64565	reduced
AR_T50S_C_ws_mrt.09	MSAT520037	5	19.0146	20.1263	20.9936	1.97897	6.30644	RSM_5_20.15	18.6926	19.8888	20.4889	1.79625	5.97569	reduced
AR_T50G_C_ws_mrt.09	MSAT520037	5	19.0146	20.1263	20.9936	1.97897	6.25813	RSM_5_20.15	18.6926	19.8888	20.4889	1.79625	5.95383	reduced
AR_MGT_C_ws_mrt.09	MSAT520037	5	19.0146	20.1263	20.9936	1.97897	6.12357	RSM_5_20.15	18.6926	19.8888	20.4889	1.79625	5.8534	reduced
AR_AUC100_B_ws_mrt.09	MSAT520037	5	19.0146	20.1263	20.9936	1.97897	6.82403	RSM_5_20.55	18.7916	20.2899	20.5884	1.79677	6.12644	reduced
Fresh_AUC100_C_ws_sep.08	MSAT520037	5	19.0146	20.1263	20.9936	1.97897	6.36726	RSM_5_20.05	18.7916	19.8888	20.5884	1.79677	5.52457	reduced
AR_0_5µmABA_Gmax_D_ns_okt.10	ATHCHIB2	3	0	2.10541	2.39329	2.39329	5.60533	RSM_3_2.55	1.15971	2.9471	3.37943	2.21971	5.46163	reduced
SO10_	MSAT48	4	0	0.416404	3.29753	3.29753	5.70929	RSM_4_1.55	0.442512	2.56923	3.57363	3.13112	6.86015	reduced
AR_H2O2_U8416_S_ns_jun.09	JV7576	5	15.8456	23.1663	26.7057	10.8601	3.22394	RSM_5_24.65	16.152	24.1396	26.848	10.6959	3.21138	reduced
DI_AUC_C_sep.08	MSAT512	5	14.2873	20.9936	26.7057	12.4184	4.00961	RSM_5_22.95	14.5286	22.1815	26.848	12.3194	3.62782	reduced
AR_.0_5Mannitol_T50G_D_ws_okt.10	MSAT520037	5	19.0146	20.1263	20.9936	1.97897	3.67266	RSM_5_20.15	18.7916	19.8888	20.6848	1.89319	3.63936	reduced
Fresh_MGT_B_ws_sep.08	MSAT520037	5	19.0146	20.1263	20.9936	1.97897	5.34349	RSM_5_20.05	18.6926	19.8888	20.5884	1.89575	4.88733	reduced
DM10_	NGA248	1	4.89462	10.3224	20.6039	15.7093	2.45963	RSM_1_8.65	5.62693	8.82628	18.4163	12.7894	2.50808	reduced
NO10_	T27K12	1	10.3224	16.3956	30.0515	19.7291	2.57063	RSM_1_13.05	12.9562	15.1857	31.2143	18.2582	2.95007	reduced
CL10_	dCAPsAPR2	1	20.6039	22.1547	27.4061	6.80222	2.20896	RSM_1_24.05	21.2154	22.8464	23.8833	2.66793	3.17073	reduced
AR_.0_5Mannitol_AUC100_D_ws_okt.10	T27K12	1	13.2454	16.3956	25.3922	12.1467	3.15873	RSM_1_16.65	8.92643	16.2018	24.2871	15.3606	3.08313	increased
Yield_B_sep.08	MSAT142	1	0	18.1645	30.0515	30.0515	2.50735	RSM_1_26.95	0	26.9158	27.9956	27.9956	2.55606	reduced
Fresh_T50G_A_ns_ws_sep.08	MSAT15	1	25.3922	30.0515	30.0515	4.6593	2.77725	RSM_1_28.65	25.8956	29.0738	30.8287	4.93305	2.79074	increased
Fresh_T50G_ABC_ns_ws_sep.08	MSAT15	1	25.3922	30.0515	30.0515	4.6593	2.62431	RSM_1_29.05	24.6827	29.4609	31.2143	6.53167	2.34874	increased
DI_T50G_A_sep.08	MSAT15	1	0	30.0515	30.0515	30.0515	2.3196	RSM_1_28.65	0	29.0738	31.2143	31.2143	2.16059	increased
DI_AUC_C_sep.08	MSAT15	1	16.3956	30.0515	30.0515	13.6559	2.31764	RSM_1_29.05	0.0933748	29.4609	31.0208	30.9274	2.0789	increased
Size_Area_B_apr.09	MSAT15	1	18.1645	30.0515	30.0515	11.887	2.41137	RSM_1_29.35	29.7533	30.4416	31.2143	1.46104	5.54762	reduced
Size_Area_AB_apr.09	MSAT15	1	0	30.0515	30.0515	30.0515	2.14416	RSM_1_29.35	29.7533	30.4416	31.2143	1.46104	5.29596	reduced
Size_1000SW_B_apr.09	MSAT15	1	27.4061	30.0515	30.0515	2.64531	2.96372	RSM_1_29.35	29.7533	30.4416	31.2143	1.46104	6.48901	reduced
Size_1000SW_AB_apr.09	MSAT15	1	21.2622	30.0515	30.0515	8.78925	2.7565	RSM_1_29.35	29.7533	30.4416	31.2143	1.46104	5.82856	reduced
Size_Ferret_A_apr.09	T1G11	1	0	1.08273	30.0515	30.0515	2.14219	RSM_1_29.35	29.7533	30.4416	31.2143	1.46104	3.65206	reduced
Size_Ferret_B_apr.09	MSAT15	1	0	30.0515	30.0515	30.0515	2.07544	RSM_1_29.35	29.7533	30.4416	31.2143	1.46104	4.79709	reduced
AR_T10G_A_ws_mrt.09	MSAt108193	1	5.69741	8.00154	27.4061	21.7087	2.84848	RSM_1_9.05	0	9.1283	24.9791	24.9791	2.75069	increased
AR_T10G_B_ws_mrt.09	MSAt108193	1	5.69741	8.00154	27.4061	21.7087	2.04407	RSM_1_8.55	7.70874	8.62441	10.7188	3.01008	3.07948	reduced
AR_.0_5Mannitol_MGT_D_ws_okt.10	T27K12	1	13.2454	16.3956	18.1645	4.91904	3.62921	RSM_1_16.65	14.7747	16.2018	22.3502	7.57545	3.87201	increased
AR_AUC100_C_ws_mrt.09	F5I14	1	6.74214	23.2497	30.0515	23.3093	2.49422	RSM_1_24.55	8.11892	23.1387	29.2674	21.1484	2.02799	reduced
AR_T10S_A_ws_mrt.09	MSAt108193	1	3.58648	8.00154	27.4061	23.8197	2.80338	RSM_1_9.05	0	9.1283	24.9791	24.9791	2.72033	increased
AR_T10S_B_ws_mrt.09	MSAt108193	1	5.69741	8.00154	27.4061	21.7087	2.04823	RSM_1_8.55	7.70874	8.62441	10.7188	3.01008	3.06618	reduced
AR_U8416_A_ns_mrt.09	IND4992	1	0	4.89462	30.0515	30.0515	2.01332	RSM_1_4.05	1.24651	4.27503	31.2143	29.9678	2.7476	reduced
AR_U8416_ABC_ns_mrt.09	IND4992	1	0	4.89462	6.74214	6.74214	2.81389	RSM_1_4.05	1.05128	4.27503	6.63286	5.58159	3.67515	reduced
AR_125NaCl_Gmax_A_ws_feb.09	IND2188	1	6.74214	21.2622	30.0515	23.3093	2.68322	RSM_1_23.55	2.65656	22.2481	27.2094	24.5528	2.52381	increased
AR_125NaCl_Gmax_C_ws_feb.09	F5I14	1	1.08273	23.2497	30.0515	28.9687	2.40505	RSM_1_16.75	2.4583	16.5076	27.9956	25.5373	2.16727	reduced
AR_125NaCl_Gmax_ABC_ws_feb.09	F5I14	1	6.74214	23.2497	30.0515	23.3093	2.51512	RSM_1_16.75	2.4583	16.5076	27.9956	25.5373	2.12551	increased
AR_125NaCl_T50G_C_ws_feb.09	F5I14	1	13.2454	23.2497	30.0515	16.806	2.83514	RSM_1_16.45	12.8547	16.2018	27.0132	14.1585	2.79091	reduced
AR_125NaCl_T50G_ABC_ws_feb.09	IND2188	1	13.2454	21.2622	27.4061	14.1607	2.62245	RSM_1_16.45	8.52424	16.2018	26.414	17.8898	2.5542	increased
AR_125NaCl_U8416_C_ws_feb.09	MSAT113	1	10.3224	25.3922	30.0515	19.7291	2.0815	RSM_1_16.45	12.342	16.2018	31.2143	18.8724	2.32937	reduced
AR_125NaCl_T10G_B_ws_feb.09	MSAt108193	1	6.74214	8.00154	27.4061	20.664	2.6586	RSM_1_8.85	1.95643	8.92643	25.8956	23.9392	2.45945	increased
AR_125NaCl_T10G_ABC_ws_feb.09	IND2188	1	6.74214	21.2622	27.4061	20.664	2.72404	RSM_1_8.55	0	8.62441	27.9956	27.9956	2.27076	increased
AR_125NaCl_AUC100_A_ws_feb.09	MSAT142	1	6.74214	18.1645	27.4061	20.664	2.89545	RSM_1_18.25	8.52424	17.8152	25.0795	16.5552	2.75081	reduced
AR_125NaCl_AUC100_ABC_ws_feb.09	F5I14	1	6.74214	23.2497	27.4061	20.664	2.89046	RSM_1_16.75	7.70874	16.5076	27.0132	19.3044	2.63624	reduced
AR_125NaCl_MGT_B_ws_feb.09	IND2188	1	6.74214	21.2622	27.4061	20.664	2.83674	RSM_1_18.25	7.70874	17.8152	25.8956	18.1869	2.6301	reduced
AR_.0_5Mannitol_T10G_D_ws_okt.10	T27K12	1	5.69741	16.3956	25.3922	19.6948	2.17093	RSM_1_9.05	6.928	9.1283	16.6079	9.67992	2.70504	reduced
AR_.0_5Mannitol_T10S_D_ws_okt.10	T27K12	1	6.74214	16.3956	20.6039	13.8618	2.51641	RSM_1_16.45	7.41409	16.2018	16.6079	9.19383	2.73443	reduced
AR_100NaCl_Gmax_A_ns_mrt.09	MSAT110	1	0	6.74214	10.3224	10.3224	2.1193	RSM_1_3.65	2.4583	3.75544	8.52424	6.06594	2.64061	reduced
AR_100NaCl_Gmax_C_ns_mrt.09	F21M12	1	1.08273	3.58648	10.3224	9.23962	2.92926	RSM_1_3.35	2.4583	3.45536	5.01063	2.55233	3.57413	reduced
AR_100NaCl_Gmax_ABC_ns_mrt.09	F21M12	1	1.08273	3.58648	10.3224	9.23962	2.93942	RSM_1_3.65	2.4583	3.75544	5.01063	2.55233	3.7071	reduced
AR_100NaCl_U8416_ABC_ns_mrt.09	T1G11	1	0	1.08273	3.58648	3.58648	2.09862	RSM_1_1.45	0	1.24651	2.85521	2.85521	2.38486	reduced
AR_U8416_S_ns_jun.09	T1G11	1	0	1.08273	6.74214	6.74214	2.03782	RSM_1_1.45	0	1.24651	6.928	6.928	2.22017	increased
AR_H2O2_Gmax_S_ns_jun.09	F21M12	1	0	3.58648	6.74214	6.74214	2.4183	RSM_1_3.75	0	3.85495	20.3637	20.3637	2.18913	increased
AR_.0_5Mannitol_T50G_D_ws_okt.10	T27K12	1	13.2454	16.3956	18.1645	4.91904	3.36117	RSM_1_16.65	14.3738	16.2018	22.3502	7.97635	3.57807	increased
AR_125mMNaCl_AUC100_S_ns_jun.09	F21M12	1	1.08273	3.58648	10.3224	9.23962	2.28873	RSM_1_3.35	0	3.45536	24.5847	24.5847	2.35625	increased
AR_30C_T50G_S_ws_jul.09	F5I14	1	13.2454	23.2497	30.0515	16.806	2.4043	RSM_1_24.05	14.3738	22.8464	28.1918	13.818	2.14805	reduced
AR_30C_T50S_S_ws_jul.09	F5I14	1	18.1645	23.2497	27.4061	9.24167	2.72299	RSM_1_24.05	15.4915	22.8464	26.414	10.9225	2.48167	increased
AR_30C_MGT_S_ws_jul.09	F5I14	1	13.2454	23.2497	30.0515	16.806	2.38503	RSM_1_24.05	14.3738	22.8464	27.9956	13.6218	2.1284	reduced
AR_30C.20C_Gmax_S_ws_jul.09	F21M12	1	0	3.58648	6.74214	6.74214	2.31493	RSM_1_4.65	0.379921	4.7997	6.53594	6.15602	3.03604	reduced
AR_30C.20C.4C.20C_Gmax_S_ws_jul.09	F21M12	1	1.08273	3.58648	6.74214	5.65941	2.94291	RSM_1_3.15	1.24651	3.35585	6.53594	5.28943	3.45348	reduced
Fresh_MGT_D_ns_aug.09	IND6375	1	1.08273	5.69741	30.0515	28.9687	2.29022	RSM_1_5.75	1.75815	5.94007	6.928	5.16985	2.94473	reduced
Fresh_10C_T10S_D_ns_aug.09	IND6375	1	3.58648	5.69741	30.0515	26.465	2.31812	RSM_1_29.45	4.7997	30.6351	31.2143	26.4146	2.2897	reduced
Fresh_U8416_D_ns_aug.09.1	MSAt100008	1	0	0	30.0515	30.0515	2.06393	RSM_1_0.55	0	0.666977	27.4055	27.4055	2.14079	reduced
Fresh_25C_T10S_D_ns_sep.09	T27K12	1	10.3224	16.3956	21.2622	10.9399	2.04082	RSM_1_16.45	10.7188	16.2018	16.9138	6.19494	2.78866	reduced
AR_0_5µmABA_AUC100_D_ws_okt.10	T27K12	1	13.2454	16.3956	20.6039	7.3585	2.89131	RSM_1_16.65	14.7747	16.2018	26.9158	12.1411	2.47391	increased
AR_with_CD_Gmax_D_ns_mei.10	T27K12	1	6.74214	16.3956	25.3922	18.65	2.73086	RSM_1_23.35	7.51106	22.0439	25.8956	18.3846	2.72487	reduced
AR_with_CD_AUC100_D_ns_mei.10	T27K12	1	6.74214	16.3956	23.2497	16.5076	2.06774	RSM_1_19.45	8.11892	19.0067	25.8956	17.7767	2.40821	increased
AR_with_CD_T10S_D_ns_mei.10	NGA248	1	6.74214	10.3224	20.6039	13.8618	2.23501	RSM_1_12.55	7.31715	14.3738	22.3502	15.033	2.08314	increased
Size_area_D_mei.10	MSAT113	1	21.2622	25.3922	30.0515	8.78925	2.39472	RSM_1_29.35	21.4212	30.4416	31.2143	9.79314	3.47076	increased
Size_peri_D_mei.10	MSAT113	1	21.2622	25.3922	30.0515	8.78925	2.86113	RSM_1_29.55	21.2154	30.8287	31.2143	9.99897	3.43789	increased
Size_Ferret_D_mei.10	MSAT113	1	0	25.3922	30.0515	30.0515	2.62205	RSM_1_23.95	1.05128	22.5496	31.2143	30.1631	3.05696	increased
Ethanol_noCD_4H_D_mei.10	T1G11	1	0	1.08273	22.1547	22.1547	2.60441	RSM_1_2.25	0.188085	2.4583	21.1133	20.9252	2.99808	reduced
Ethanol_noCD_24H_D_mei.10	T1G11	1	0	1.08273	22.1547	22.1547	2.75634	RSM_1_2.25	0.0933748	2.4583	22.0439	21.9505	2.57557	reduced
AR_0_5µmABA_Gmax_D_ns_okt.10	MSAT110	1	1.08273	6.74214	27.4061	26.3234	2.27488	RSM_1_7.75	2.4583	7.70874	25.2819	22.8236	2.62796	reduced
AR_100mMNaCl_Gmax_D_ns_okt.10	F21M12	1	1.08273	3.58648	10.3224	9.23962	2.34866	RSM_1_3.35	2.15624	3.45536	9.1283	6.97205	2.18076	reduced
AR_U8416_D_ws_okt.10	dCAPsAPR2	1	8.00154	22.1547	27.4061	19.4046	2.57119	RSM_1_19.75	18.014	19.3119	22.8464	4.83232	3.76639	reduced
AR_AUC100_D_ws_okt.10	T27K12	1	13.2454	16.3956	25.3922	12.1467	2.59899	RSM_1_16.65	13.8648	16.2018	23.8833	10.0185	2.62812	reduced
AR_0_5µmABA_Gmax_D_ws_okt.10	T27K12	1	13.2454	16.3956	18.1645	4.91904	3.2122	RSM_1_16.65	14.7747	16.2018	25.2819	10.5072	2.58749	increased
AR_T10S_D_ws_okt.10	T27K12	1	13.2454	16.3956	18.1645	4.91904	2.36461	RSM_1_13.45	0	15.7973	23.8833	23.8833	2.0807	increased
AR_.0_5Mannitol_U8416_D_ws_okt.10	T27K12	1	10.3224	16.3956	30.0515	19.7291	2.13887	RSM_1_23.55	14.0675	22.2481	31.2143	17.1469	2.51963	reduced
AR_.0_5Mannitol_T50S_D_ws_okt.10	T27K12	1	8.00154	16.3956	25.3922	17.3906	2.76363	RSM_1_16.65	8.52424	16.2018	23.8833	15.3591	2.7686	reduced
AR_125mMNaCl_T10G_D_ws_okt.10	T27K12	1	6.74214	16.3956	25.3922	18.65	2.77211	RSM_1_13.05	12.342	15.1857	16.5076	4.16565	4.51796	reduced
HU10_	MSAT142	1	16.3956	18.1645	20.6039	4.20833	5.91143	RSM_1_18.35	14.7747	17.8152	19.8362	5.06154	5.33872	increased
AR_T50G_D_ws_okt.10	T27K12	1	13.2454	16.3956	18.1645	4.91904	4.25854	RSM_1_16.45	14.7747	16.2018	22.0439	7.26918	4.03703	increased
AR_T50S_D_ws_okt.10	T27K12	1	13.2454	16.3956	18.1645	4.91904	3.81993	RSM_1_16.65	14.3738	16.2018	21.4212	7.0474	3.6969	increased
AR_125mMNaCl_Gmax_D_ws_okt.10	MSAT142	1	13.2454	18.1645	20.6039	7.3585	6.25976	RSM_1_18.35	8.52424	17.8152	22.8464	14.3221	5.77503	increased
Yield_A_sep.08	F5I14	1	20.6039	23.2497	27.4061	6.80222	3.26915	RSM_1_25.15	4.7997	24.2871	27.0132	22.2135	3.26879	increased
Yield_ABC_sep.08	F5I14	1	16.3956	23.2497	27.4061	11.0105	4.56769	RSM_1_24.55	5.11254	23.1387	27.0132	21.9006	4.33118	increased
NO10_	MSAT238	2	0	3.70848	12.0901	12.0901	2.7689	RSM_2_6.45	2.20344	4.45432	11.7457	9.54228	3.74909	reduced
AR_U8416_A_ns_mrt.09	MSAT222	2	3.80978	20.4393	20.4393	16.6295	2.04552	RSM_2_18.55	7.02569	19.3027	20.6759	13.6502	2.2983	reduced
AR_U8416_ABC_ns_mrt.09	MSAT222	2	3.80978	20.4393	20.4393	16.6295	2.49022	RSM_2_18.95	7.62227	20.3837	20.6759	13.0536	2.47186	reduced
AR_30C_AUC100_S_ns_jun.09	MSAT241	2	8.48446	10.8069	20.4393	11.9548	2.94069	RSM_2_16.65	7.42391	16.5861	18.8929	11.469	2.81179	reduced
AR_30C_Gmax_S_ws_jul.09	MSAT210	2	13.1505	17.7394	20.4393	7.28879	2.5884	RSM_2_16.65	15.7884	16.5861	18.8929	3.10452	2.64684	reduced
AR_30C_AUC100_S_ws_jul.09	MSAT210	2	13.1505	17.7394	20.4393	7.28879	2.86761	RSM_2_16.65	15.7884	16.5861	18.8929	3.10452	2.68987	reduced
AR_30C_T10S_S_ws_jul.09	MSAT210	2	13.1505	17.7394	20.4393	7.28879	2.61079	RSM_2_18.15	15.5835	17.9461	20.6759	5.09232	2.50802	reduced
AR_30C_Gmax_S_ws_jul.09.1	MSAT210	2	13.1505	17.7394	20.4393	7.28879	2.41721	RSM_2_16.65	15.4811	16.5861	18.8929	3.41182	2.4407	reduced
AR_30C.20C_Gmax_S_ws_jul.09	MSAT210	2	13.1505	17.7394	20.4393	7.28879	2.51827	RSM_2_16.65	15.8871	16.5861	19.3027	3.41555	2.51511	reduced
Fresh_25C_Gmax_D_ns_sep.09	MSAT241	2	8.48446	10.8069	15.8567	7.37222	3.02167	RSM_2_11.55	8.31584	11.4181	15.3787	7.06283	2.38292	reduced
AR_FreshseedlingweightAVG_D_ws_okt.10	MSAT27	2	8.48446	13.1505	20.4393	11.9548	2.03421	RSM_2_12.45	10.0582	12.7978	19.6964	9.63824	2.29031	reduced
AR_DryseedlingweightAVG_D_ws_okt.10	CZSOD2	2	8.48446	12.0901	20.4393	11.9548	2.12609	RSM_2_11.85	10.0582	12.2898	20.6759	10.6177	2.04257	reduced
AR_30C.20C_Gmax_S_ns_jun.09	MSAT210	2	8.48446	17.7394	20.4393	11.9548	2.73893	RSM_2_17.65	10.6319	17.4259	18.471	7.83911	3.44942	reduced
NP10_	NGA172	3	0	0	2.39329	2.39329	6.79598	RSM_3_0.95	0	1.01401	4.30265	4.30265	7.47206	increased
Fresh_Gmax_B_ns_sep.08	MSAT321	3	0	15.8297	23.7526	23.7526	2.18643	RSM_3_15.75	13.9266	14.9246	15.651	1.72442	5.86934	reduced
Fresh_Gmax_C_ns_sep.08	MSAT321	3	0	15.8297	20.416	20.416	2.33451	RSM_3_15.75	14.4898	14.9246	15.651	1.16118	6.45898	reduced
Fresh_T50G_B_ns_sep.08	NGA172	3	0	0	23.7526	23.7526	2.19549	RSM_3_7.55	0	5.01083	15.3956	15.3956	2.47733	reduced
Fresh_T50G_C_ns_sep.08	ATHCHIB2	3	0	2.10541	8.42237	8.42237	2.4096	RSM_3_2.05	0	2.59099	6.9515	6.9515	2.3961	reduced
Fresh_T50G_ABC_ns_sep.08	ATHCHIB2	3	0	2.10541	8.42237	8.42237	3.02624	RSM_3_7.55	0	5.01083	8.27939	8.27939	2.96152	reduced
Fresh_U8416_A_ns_sep.08	MSAT332	3	9.58426	13.187	15.8297	6.24548	2.62967	RSM_3_11.15	10.6389	13.2299	17.8419	7.20298	2.62683	increased
Fresh_U8416_B_ns_sep.08	MSAT332	3	0	13.187	15.8297	15.8297	2.10953	RSM_3_15.75	0.44344	14.9246	17.5199	17.0764	2.55538	increased
Fresh_AUC100_B_ns_sep.08	ATHCHIB2	3	0	2.10541	18.0045	18.0045	2.81357	RSM_3_15.75	14.2618	14.9246	15.651	1.3892	5.29031	reduced
Fresh_T10S_C_ns_sep.08	ATHCHIB2	3	0	2.10541	8.42237	8.42237	2.69702	RSM_3_1.85	0	2.3511	6.9515	6.9515	2.61495	reduced
Fresh_T10S_ABC_ns_sep.08	ATHCHIB2	3	0	2.10541	9.58426	9.58426	2.57056	RSM_3_6.45	1.98808	3.94797	15.1428	13.1547	3.21977	increased
Fresh_MGT_A_ns_sep.08	ATHCHIB2	3	0	2.10541	13.187	13.187	2.18384	RSM_3_8.05	1.98808	6.25509	9.31788	7.3298	2.68895	reduced
Fresh_MGT_ABC_ns_sep.08	ATHCHIB2	3	0	2.10541	9.58426	9.58426	2.43588	RSM_3_7.65	0	5.35063	8.9639	8.9639	2.68549	reduced
Fresh_Gmax_B_ws_ns_sep.08	MSAT332	3	0	13.187	23.7526	23.7526	2.16781	RSM_3_15.75	13.9266	14.9246	15.651	1.72442	5.49688	reduced
Fresh_Gmax_C_ws_ns_sep.08	MSAT321	3	0	15.8297	20.416	20.416	2.24022	RSM_3_15.75	14.4898	14.9246	15.651	1.16118	6.22224	reduced
Fresh_T50G_B_ns_ws_sep.08	ATHCHIB2	3	0	2.10541	9.58426	9.58426	2.30944	RSM_3_7.55	0	5.01083	16.2264	16.2264	2.57032	increased
Fresh_T50G_C_ns_ws_sep.08	ATHCHIB2	3	0	2.10541	9.58426	9.58426	2.30052	RSM_3_2.05	0	2.59099	8.27939	8.27939	2.46588	reduced
Fresh_T50G_ABC_ns_ws_sep.08	ATHCHIB2	3	0	2.10541	9.58426	9.58426	2.34168	RSM_3_8.05	0	6.25509	15.2692	15.2692	2.53109	increased
Fresh_U8416_A_ns_ws_sep.08	MSAT332	3	9.58426	13.187	18.0045	8.4202	2.62589	RSM_3_15.85	11.3209	15.1428	17.8419	6.52099	2.8064	reduced
Fresh_U8416_B_ns_ws_sep.08	MSAT332	3	0	13.187	15.8297	15.8297	2.22798	RSM_3_15.75	1.85915	14.9246	17.5199	15.6607	2.77266	reduced
Fresh_AUC_B_ws_ns_sep.08	MSAT332	3	0	13.187	18.0045	18.0045	2.07477	RSM_3_15.75	14.2618	14.9246	15.651	1.3892	4.86348	reduced
Fresh_AUC_C_ws_ns_sep.08	ATHCHIB2	3	0	2.10541	8.42237	8.42237	3.19359	RSM_3_15.75	2.9471	14.9246	15.7774	12.8303	4.42555	increased
DI_T50G_A_sep.08	MSAT332	3	0	13.187	20.416	20.416	2.10727	RSM_3_16.35	13.7148	15.1428	15.651	1.93617	4.35768	reduced
DI_T50G_B_sep.08	NGA172	3	0	0	20.416	20.416	2.76956	RSM_3_15.75	14.2618	14.9246	15.651	1.3892	5.1858	reduced
DI_T50G_ABC_sep.08	ATHCHIB2	3	0	2.10541	20.416	20.416	2.74026	RSM_3_15.75	1.98808	14.9246	16.2264	14.2383	4.26874	reduced
DI_AUC_A_sep.08	MSAT321	3	0	15.8297	20.416	20.416	2.1763	RSM_3_15.85	14.2618	15.1428	15.651	1.3892	5.14049	reduced
DI_AUC_ABC_sep.08	ATHCHIB2	3	0	2.10541	18.0045	18.0045	2.14867	RSM_3_15.75	5.35063	14.9246	15.9038	10.5532	3.51041	reduced
Size_Area_A_apr.09	MSAT318	3	0	21.5421	23.7526	23.7526	2.87156	RSM_3_21.75	0	22.2246	24.6334	24.6334	2.68598	increased
Size_Area_AB_apr.09	ATHCHIB2	3	0	2.10541	23.7526	23.7526	2.73757	RSM_3_1.85	0	2.3511	22.5469	22.5469	3.16904	reduced
Size_1000SW_A_apr.09	MSAT318406	3	0	18.0045	23.7526	23.7526	2.11485	RSM_3_18.15	1.98808	17.5199	24.6334	22.6453	2.51166	reduced
Size_1000SW_AB_apr.09	MSAT318	3	0	21.5421	23.7526	23.7526	2.0762	RSM_3_18.25	0	17.8419	24.6334	24.6334	2.42316	increased
AR_.0_5Mannitol_MGT_D_ns_okt.10	MSAT399	3	0	1.11828	2.39329	2.39329	4.97492	RSM_3_1.45	0	1.62694	2.7097	2.7097	4.94226	increased
Size_Ferret_A_apr.09	MSAT318	3	0	21.5421	23.7526	23.7526	2.50397	RSM_3_1.85	0	2.3511	24.6334	24.6334	2.56449	increased
Size_Ferret_B_apr.09	MSAT399	3	0	1.11828	23.7526	23.7526	2.70335	RSM_3_0.15	0	1.51e-08	20.9937	20.9937	2.96841	reduced
Size_Ferret_AB_apr.09	MSAT399	3	0	1.11828	23.7526	23.7526	2.55884	RSM_3_1.85	0	2.3511	22.9807	22.9807	2.97108	reduced
AR_T10G_B_ws_mrt.09	ATHCHIB2	3	0	2.10541	20.416	20.416	2.03657	RSM_3_7.55	3.37943	5.01083	7.83357	4.45414	3.52297	reduced
AR_T10S_B_ws_mrt.09	ATHCHIB2	3	0	2.10541	18.0045	18.0045	2.08912	RSM_3_7.55	3.37943	5.01083	7.83357	4.45414	3.61249	reduced
AR_Gmax_B_ns_mrt.09	MSAT318406	3	13.187	18.0045	21.5421	8.35519	2.38091	RSM_3_18.35	14.2618	18.055	19.3313	5.06944	3.02032	reduced
AR_T50G_A_ns_mrt.09	MSAT399	3	0	1.11828	8.42237	8.42237	3.30771	RSM_3_1.55	0	1.85915	17.8419	17.8419	3.30276	increased
AR_T50G_C_ns_mrt.09	MSAT321	3	0	15.8297	20.416	20.416	2.00374	RSM_3_15.75	12.6722	14.9246	17.8419	5.1697	3.0573	reduced
AR_T50G_ABC_ns_mrt.09	MSAT399	3	0	1.11828	20.416	20.416	2.22332	RSM_3_15.75	0	14.9246	18.055	18.055	2.93704	reduced
AR_U8416_B_ns_mrt.09	MSAT332	3	9.58426	13.187	20.416	10.8317	2.3109	RSM_3_11.75	11.3209	13.7148	18.2968	6.97593	2.6819	reduced
AR_T10G_A_ns_mrt.09	MSAT399	3	0	1.11828	23.7526	23.7526	2.11598	RSM_3_7.65	0	5.35063	7.72669	7.72669	2.65504	reduced
AR_T10G_B_ns_mrt.09	NGA172	3	0	0	8.42237	8.42237	2.0826	RSM_3_6.55	0	4.0655	7.72669	7.72669	2.1226	reduced
AR_T10G_ABC_ns_mrt.09	ATHCHIB2	3	0	2.10541	8.42237	8.42237	2.60223	RSM_3_6.55	0	4.0655	7.72669	7.72669	2.53291	reduced
AR_AUC100_B_ns_mrt.09	MSAT399	3	0	1.11828	20.416	20.416	2.12044	RSM_3_15.75	0	14.9246	18.7827	18.7827	2.97848	reduced
AR_T50S_A_ns_mrt.09	MSAT399	3	0	1.11828	2.39329	2.39329	5.13925	RSM_3_1.55	0	1.85915	4.30265	4.30265	5.12167	increased
AR_T50S_B_ns_mrt.09	MSAT399	3	0	1.11828	18.0045	18.0045	2.32812	RSM_3_7.55	0	5.01083	17.8419	17.8419	2.97437	reduced
AR_T50S_C_ns_mrt.09	MSAT321	3	0	15.8297	20.416	20.416	2.70144	RSM_3_15.75	0.561089	14.9246	17.8419	17.2808	3.80634	reduced
AR_T10S_ABC_ns_mrt.09	ATHCHIB2	3	0	2.10541	8.42237	8.42237	2.18566	RSM_3_6.55	0	4.0655	16.6549	16.6549	2.09868	increased
AR_MGT_A_ns_mrt.09	MSAT399	3	0	1.11828	2.39329	2.39329	3.76797	RSM_3_1.55	0	1.85915	15.2692	15.2692	3.76859	increased
AR_MGT_ABC_ns_mrt.09	MSAT399	3	0	1.11828	18.0045	18.0045	2.85434	RSM_3_15.75	0	14.9246	18.055	18.055	2.96903	increased
AR_125NaCl_Gmax_A_ws_feb.09	ATHCHIB2	3	0	2.10541	8.42237	8.42237	2.35739	RSM_3_2.25	0	2.7097	5.80738	5.80738	2.58109	reduced
AR_125NaCl_Gmax_B_ws_feb.09	ATHCHIB2	3	0	2.10541	8.42237	8.42237	2.76609	RSM_3_1.85	0.561089	2.3511	5.80738	5.2463	3.22636	reduced
AR_125NaCl_Gmax_ABC_ws_feb.09	ATHCHIB2	3	0	2.10541	8.42237	8.42237	2.96348	RSM_3_1.85	0.561089	2.3511	5.35063	4.78955	3.42398	reduced
AR_125NaCl_T10G_A_ws_feb.09	ATHCHIB2	3	0	2.10541	8.42237	8.42237	2.97688	RSM_3_7.55	0.561089	5.01083	5.91886	5.35777	3.36921	reduced
AR_125NaCl_T10G_B_ws_feb.09	ATHCHIB2	3	0	2.10541	23.7526	23.7526	2.06492	RSM_3_6.45	0	3.94797	6.03036	6.03036	2.56664	reduced
AR_125NaCl_T10G_C_ws_feb.09	ATHCHIB2	3	1.11828	2.10541	8.42237	7.30409	2.83218	RSM_3_2.45	1.27573	2.82841	19.0094	17.7336	2.88062	increased
AR_125NaCl_AUC100_A_ws_feb.09	ATHCHIB2	3	0	2.10541	8.42237	8.42237	2.63593	RSM_3_2.25	0	2.7097	5.80738	5.80738	2.89208	reduced
AR_125NaCl_AUC100_B_ws_feb.09	ATHCHIB2	3	0	2.10541	8.42237	8.42237	2.92179	RSM_3_1.85	0	2.3511	5.80738	5.80738	3.44759	reduced
AR_125NaCl_T10S_B_ws_feb.09	ATHCHIB2	3	0	2.10541	8.42237	8.42237	2.96918	RSM_3_6.45	1.01401	3.94797	5.91886	4.90486	3.39779	reduced
AR_125NaCl_T10S_C_ws_feb.09	ATHCHIB2	3	0	2.10541	8.42237	8.42237	2.78498	RSM_3_6.45	0.561089	3.94797	6.9515	6.39041	2.80298	reduced
AR_125NaCl_MGT_A_ws_feb.09	ATHCHIB2	3	0	2.10541	8.42237	8.42237	2.94678	RSM_3_7.55	0	5.01083	5.80738	5.80738	3.15508	reduced
AR_125NaCl_MGT_B_ws_feb.09	MSAT399	3	0	1.11828	8.42237	8.42237	2.58042	RSM_3_6.45	0	3.94797	5.80738	5.80738	3.15256	reduced
AR_.0_5Mannitol_T50G_D_ns_okt.10	MSAT399	3	0	1.11828	2.39329	2.39329	4.00754	RSM_3_1.45	0	1.62694	4.0655	4.0655	3.8254	increased
AR_100NaCl_Gmax_C_ns_mrt.09	ATHCHIB2	3	0	2.10541	8.42237	8.42237	3.94384	RSM_3_15.75	1.27573	14.9246	17.8419	16.5661	4.50662	increased
AR_100NaCl_T50G_A_ns_mrt.09	MSAT399	3	0	1.11828	2.39329	2.39329	4.62679	RSM_3_1.55	0	1.85915	5.35063	5.35063	4.74792	increased
AR_100NaCl_T50G_B_ns_mrt.09	ATHCHIB2	3	0	2.10541	8.42237	8.42237	2.76029	RSM_3_7.55	0	5.01083	15.2692	15.2692	2.89451	increased
AR_100NaCl_T50G_C_ns_mrt.09	ATHCHIB2	3	0	2.10541	2.39329	2.39329	4.79262	RSM_3_5.55	0.44344	3.05402	5.35063	4.90719	4.66727	increased
AR_100NaCl_T50G_ABC_ns_mrt.09	ATHCHIB2	3	0	2.10541	2.39329	2.39329	4.70912	RSM_3_1.45	0	1.62694	5.80738	5.80738	4.54985	increased
AR_100NaCl_U8416_C_ns_mrt.09	MSAT321	3	0	15.8297	20.416	20.416	2.40944	RSM_3_18.05	14.7065	16.9744	18.055	3.34854	3.73123	reduced
AR_100NaCl_AUC100_A_ns_mrt.09	ATHCHIB2	3	0	2.10541	8.42237	8.42237	4.65104	RSM_3_1.85	0	2.3511	15.2692	15.2692	4.69417	increased
AR_100NaCl_AUC100_B_ns_mrt.09	ATHCHIB2	3	0	2.10541	8.42237	8.42237	3.60823	RSM_3_6.55	0	4.0655	15.3956	15.3956	3.85287	increased
AR_100NaCl_AUC100_C_ns_mrt.09	ATHCHIB2	3	0	2.10541	2.39329	2.39329	4.91521	RSM_3_15.75	1.27573	14.9246	15.651	14.3753	5.40531	increased
AR_100NaCl_AUC100_ABC_ns_mrt.09	ATHCHIB2	3	0	2.10541	8.42237	8.42237	4.8258	RSM_3_15.75	0.44344	14.9246	15.3956	14.9522	4.95283	increased
AR_100NaCl_MGT_A_ns_mrt.09	MSAT399	3	0	1.11828	2.39329	2.39329	4.11438	RSM_3_1.55	0	1.85915	5.35063	5.35063	4.12828	increased
AR_100NaCl_MGT_ABC_ns_mrt.09	ATHCHIB2	3	0	2.10541	2.39329	2.39329	4.71235	RSM_3_5.55	0	3.05402	5.35063	5.35063	4.47053	increased
AR_Gmax_S_ns_jun.09	MSAT318406	3	0	18.0045	23.7526	23.7526	2.89492	RSM_3_18.15	14.7065	17.5199	22.3315	7.62503	3.38996	reduced
AR_AUC100_S_ns_jun.09	MSAT318406	3	0	18.0045	20.416	20.416	2.48711	RSM_3_18.15	13.3494	17.5199	18.2968	4.94737	3.89943	reduced
AR_Mann_AUC100_S_ns_jun.09	MSAT399	3	0	1.11828	18.0045	18.0045	2.2537	RSM_3_1.85	0	2.3511	18.2968	18.2968	2.46494	increased
AR_8C_T50G_S_ns_jun.09	MSAT321	3	9.58426	15.8297	20.416	10.8317	2.04918	RSM_3_17.75	10.7586	16.5489	19.9766	9.218	2.06503	reduced
AR_8C_U8416_S_ns_jun.09	MSAT332	3	0	13.187	23.7526	23.7526	2.47372	RSM_3_15.15	2.7097	14.3815	18.055	15.3453	3.1035	reduced
AR_8C_MGT_S_ns_jun.09	MSAT321	3	9.58426	15.8297	20.416	10.8317	2.2239	RSM_3_17.75	11.3209	16.5489	19.0094	7.68849	2.23418	reduced
AR_125mMNaCl_AUC100_S_ns_jun.09	MSAT399	3	0	1.11828	2.39329	2.39329	6.47129	RSM_3_1.85	1.27573	2.3511	5.35063	4.07491	7.07178	increased
AR_125mMNaCl_T10S_S_ns_jun.09	MSAT399	3	0	1.11828	8.42237	8.42237	2.0936	RSM_3_6.55	0	4.0655	6.9515	6.9515	2.40982	reduced
AR_.0_5Mannitol_U8416_D_ns_okt.10	MSAT365	3	13.187	20.416	23.7526	10.5656	3.41104	RSM_3_15.75	13.3494	14.9246	24.6334	11.284	3.16761	increased
AR_0_5µmABA_AUC100_D_ns_okt.10	MSAT399	3	0	1.11828	20.416	20.416	2.14239	RSM_3_1.35	0	1.62694	17.8419	17.8419	2.0818	reduced
AR_30C.20C.4C.20C_Gmax_S_ns_jun.09	MSAT399	3	0	1.11828	8.42237	8.42237	2.81101	RSM_3_0.75	0	0.561089	18.176	18.176	2.5913	increased
AR_30C_T50G_S_ws_jul.09	ATHCHIB2	3	0	2.10541	8.42237	8.42237	2.70903	RSM_3_2.15	0	2.7097	4.30265	4.30265	2.91629	reduced
AR_30C_AUC100_S_ws_jul.09	MSAT399	3	0	1.11828	8.42237	8.42237	2.29566	RSM_3_1.85	0	2.3511	5.35063	5.35063	2.38206	reduced
AR_30C_T50S_S_ws_jul.09	ATHCHIB2	3	0	2.10541	8.42237	8.42237	2.0233	RSM_3_2.45	0	2.82841	6.03036	6.03036	2.09435	reduced
AR_30C_T10S_S_ws_jul.09	MSAT399	3	0	1.11828	8.42237	8.42237	2.3309	RSM_3_1.25	0	1.27573	3.37943	3.37943	3.09835	reduced
AR_30C_MGT_S_ws_jul.09	ATHCHIB2	3	0	2.10541	8.42237	8.42237	2.91907	RSM_3_2.35	0	2.82841	4.30265	4.30265	3.10991	reduced
Fresh_Gmax_D_ws_aug.09	MSAT321	3	8.42237	15.8297	23.7526	15.3302	2.12379	RSM_3_11.85	8.72721	13.9266	24.6334	15.9062	2.21178	increased
Fresh_U8416_D_ws_aug.09	MSAT321	3	2.39329	15.8297	23.7526	21.3593	2.39561	RSM_3_11.85	8.27939	13.9266	24.6334	16.354	2.52867	reduced
Fresh_AUC100_D_ws_aug.09	MSAT321	3	8.42237	15.8297	23.7526	15.3302	2.20997	RSM_3_11.85	10.4032	13.9266	22.5469	12.1436	2.69568	reduced
Fresh_T50G_D_ns_aug.09	MSAT332	3	9.58426	13.187	18.0045	8.4202	2.20475	RSM_3_15.75	12.2344	14.9246	15.651	3.41665	3.24402	reduced
Fresh_T10S_D_ns_aug.09	MSAT332	3	9.58426	13.187	20.416	10.8317	2.46728	RSM_3_15.85	13.7148	15.1428	15.651	1.93617	5.09704	reduced
Fresh_10C_U8416_D_ns_aug.09	MSAT332	3	2.10541	13.187	20.416	18.3106	2.20485	RSM_3_15.75	8.72721	14.9246	18.9037	10.1764	2.84374	reduced
Fresh_10C_AUC100_D_ns_aug.09	MSAT332	3	9.58426	13.187	20.416	10.8317	2.59808	RSM_3_15.75	13.3494	14.9246	15.3956	2.04617	5.11522	reduced
Fresh_10C_T10S_D_ns_aug.09	MSAT332	3	9.58426	13.187	18.0045	8.4202	2.30064	RSM_3_15.15	12.2344	14.3815	15.651	3.41665	3.45468	reduced
Fresh_T10G_D_ns_aug.09.1	MSAT332	3	9.58426	13.187	18.0045	8.4202	2.47717	RSM_3_15.75	13.7148	14.9246	15.7774	2.06258	4.43747	reduced
Fresh_25C_Gmax_D_ns_sep.09	MSAT321	3	0	15.8297	20.416	20.416	2.28561	RSM_3_15.75	5.80738	14.9246	18.055	12.2476	4.66847	reduced
Fresh_25C_AUC100_D_ns_sep.09	MSAT332	3	0	13.187	20.416	20.416	2.07703	RSM_3_16.35	14.4898	15.1428	15.651	1.16118	4.78832	reduced
AR_with_CD_Gmax_D_ws_mei.10	MSAT321	3	13.187	15.8297	20.416	7.22902	4.06612	RSM_3_17.95	8.72721	16.7609	18.176	9.44883	3.94861	increased
AR_0_5µmABA_AUC100_D_ws_okt.10	MSAT399	3	0	1.11828	8.42237	8.42237	2.09605	RSM_3_1.55	0	1.85915	3.94797	3.94797	2.0262	reduced
AR_T10G_D_ns_mei.10	MSAT332	3	0	13.187	15.8297	15.8297	2.44201	RSM_3_15.75	7.72669	14.9246	15.3956	7.6689	2.96658	reduced
AR_with_CD_T10G_D_ns_mei.10	MSAT332	3	8.42237	13.187	20.416	11.9936	2.02787	RSM_3_15.75	12.6722	14.9246	16.2264	3.55423	3.32984	reduced
AR_with_CD_T10S_D_ns_mei.10	MSAT321	3	8.42237	15.8297	18.0045	9.58209	2.96412	RSM_3_15.75	13.3494	14.9246	16.2264	2.87695	4.17389	reduced
AR_Oxygen_curvefitter_T50G_noCD_D_ns_mei.10	MSAT332	3	9.58426	13.187	20.416	10.8317	2.36258	RSM_3_15.75	12.2344	14.9246	15.651	3.41665	2.88721	reduced
AR_Oxygen_curvefitter_AUC100_noCD_D_ns_mei.10	MSAT332	3	9.58426	13.187	20.416	10.8317	2.33034	RSM_3_15.75	9.79326	14.9246	15.651	5.85774	2.79979	reduced
AR_Oxygen_curvefitter_T50S_noCD_D_ns_mei.10	MSAT332	3	9.58426	13.187	20.416	10.8317	2.36524	RSM_3_15.75	12.2344	14.9246	15.651	3.41665	2.88437	reduced
AR_Oxygen_curvefitter_MGT_noCD_D_ns_mei.10	MSAT332	3	9.58426	13.187	20.416	10.8317	2.39413	RSM_3_15.75	10.7586	14.9246	15.651	4.89244	2.84691	reduced
AR_Oxygen_curvefitter_MGT_withCD_D_ns_mei.10	MSAT332	3	8.42237	13.187	20.416	11.9936	2.42768	RSM_3_16.35	9.67598	15.1428	18.176	8.50007	2.80107	reduced
AR_T10S_D_ns_okt.10	MSAT332	3	0	13.187	15.8297	15.8297	2.17308	RSM_3_15.75	12.2344	14.9246	15.3956	3.16124	2.99526	reduced
AR_T10G_D_ws_okt.10	MSAT365	3	15.8297	20.416	23.7526	7.92283	2.00107	RSM_3_20.05	18.5386	20.7244	24.6334	6.09478	2.77067	reduced
SO10_	MSAT399	3	0	1.11828	2.10541	2.10541	8.24467	RSM_3_1.65	0.561089	1.98808	3.05402	2.49293	7.7846	increased
AR_T10G_C_ws_mrt.09	ATHCHIB2	3	0	2.10541	8.42237	8.42237	2.37635	RSM_3_7.55	0	5.01083	6.25509	6.25509	2.98042	reduced
AR_T10G_ABC_ws_mrt.09	ATHCHIB2	3	0	2.10541	9.58426	9.58426	2.31664	RSM_3_7.55	2.59099	5.01083	6.9515	4.36051	3.4691	reduced
AR_T10S_C_ws_mrt.09	ATHCHIB2	3	0	2.10541	8.42237	8.42237	2.35671	RSM_3_7.55	0	5.01083	6.25509	6.25509	2.97472	reduced
AR_T10S_ABC_ws_mrt.09	ATHCHIB2	3	0	2.10541	9.58426	9.58426	2.30795	RSM_3_7.55	2.59099	5.01083	6.9515	4.36051	3.47323	reduced
AR_100NaCl_Gmax_B_ns_mrt.09	ATHCHIB2	3	0	2.10541	8.42237	8.42237	2.51551	RSM_3_15.75	0	14.9246	15.9038	15.9038	3.03605	increased
AR_30C.20C_Gmax_S_ns_jun.09	ATHCHIB2	3	0	2.10541	18.0045	18.0045	2.55754	RSM_3_15.85	0	15.1428	17.8419	17.8419	2.59048	reduced
AR_U8416_D_ns_mei.10	MSAT321	3	2.10541	15.8297	20.416	18.3106	2.03913	RSM_3_15.85	13.3494	15.1428	17.8419	4.49243	3.02399	reduced
AR_125mMNaCl_MGT_D_ws_okt.10	MSAT318	3	0	21.5421	23.7526	23.7526	2.05004	RSM_3_20.45	0	21.1269	24.0864	24.0864	2.07844	increased
DM10_	MSAT443	4	0.416404	3.29753	8.53808	8.12168	2.06749	RSM_4_6.85	2.49489	6.36075	7.94144	5.44655	3.55759	reduced
AR_.0_5Mannitol_Gmax_D_ns_okt.10	MSAT435	4	4.14127	6.2686	8.53808	4.39681	3.19681	RSM_4_7.35	5.70822	6.87308	18.3133	12.6051	3.26416	increased
Fresh_T50G_B_ns_sep.08	MSAT435	4	0.416404	6.2686	19.5318	19.1154	2.51706	RSM_4_18.25	2.56923	18.3133	18.5305	15.9613	3.1633	reduced
Fresh_T50G_ABC_ns_sep.08	MSAT435	4	0.416404	6.2686	8.53808	8.12168	3.07366	RSM_4_7.85	2.56923	7.53383	18.5305	15.9613	3.2346	increased
Fresh_U8416_C_ns_sep.08	MSAT435	4	3.29753	6.2686	11.5517	8.25421	2.57734	RSM_4_7.85	5.70822	7.53383	9.4214	3.71319	3.39355	reduced
Fresh_AUC100_B_ns_sep.08	MSAT435	4	4.14127	6.2686	8.53808	4.39681	8.11737	RSM_4_6.65	2.56923	6.36075	7.94144	5.37222	6.76242	increased
Fresh_T50S_A_ns_sep.08	MSAT443	4	0	3.29753	11.5517	11.5517	2.58818	RSM_4_0.55	1.02e-08	1.05269	10.9343	10.9343	2.58175	reduced
Fresh_T10S_A_ns_sep.08	MSAT435	4	0.416404	6.2686	12.4367	12.0203	2.90471	RSM_4_7.85	7.16146	7.53383	9.20483	2.04337	4.14603	reduced
Fresh_T10S_ABC_ns_sep.08	MSAT435	4	3.29753	6.2686	8.53808	5.24055	3.03147	RSM_4_7.85	2.56923	7.53383	18.5305	15.9613	2.79667	increased
Fresh_MGT_A_ns_sep.08	MSAT435	4	3.29753	6.2686	12.4367	9.13922	2.47201	RSM_4_8.35	7.16146	8.28614	9.79898	2.63751	3.57211	reduced
Fresh_Gmax_B_ws_sep.08	MSAT48	4	0	0.416404	4.14127	4.14127	2.23318	RSM_4_0.65	0	1.42992	4.24876	4.24876	2.22053	increased
Fresh_T50G_A_ws_sep.08	MSAT49	4	0	15.3257	19.5318	19.5318	2.76052	RSM_4_17.65	16.8171	17.294	18.3133	1.49614	4.37321	reduced
Fresh_T50G_B_ws_sep.08	MSAT49	4	11.5517	15.3257	19.5318	7.98011	2.96652	RSM_4_17.65	15.5869	17.294	18.3133	2.72633	5.29115	reduced
Fresh_T50G_C_ws_sep.08	MSAT49	4	0	15.3257	19.5318	19.5318	2.09043	RSM_4_17.65	15.5869	17.294	18.3133	2.72633	3.83143	reduced
Fresh_T50G_ABC_ws_sep.08	MSAT49	4	0	15.3257	19.5318	19.5318	2.99542	RSM_4_17.65	16.8171	17.294	18.3133	1.49614	5.13798	reduced
Fresh_U8416_A_ws_sep.08	MSAT415	4	0.416404	8.53808	17.0691	16.6527	2.64711	RSM_4_9.95	5.85294	9.49552	14.8361	8.98319	3.21777	reduced
Fresh_U8416_C_ws_sep.08	MSAT435	4	4.14127	6.2686	17.0691	12.9279	2.51163	RSM_4_14.05	5.99766	14.2145	15.146	9.14833	3.53329	reduced
Fresh_U8416_ABC_ws_sep.08	MSAT435	4	0.416404	6.2686	17.0691	16.6527	2.85721	RSM_4_14.05	5.99766	14.2145	15.146	9.14833	3.88518	reduced
Fresh_T10G_A_ws_sep.08	MSAT48	4	0	0.416404	19.5318	19.5318	2.95814	RSM_4_17.75	0	17.9189	18.3857	18.3857	3.97106	reduced
Fresh_T10G_B_ws_sep.08	MSAT437	4	0	19.5318	19.5318	19.5318	2.27466	RSM_4_17.75	16.8171	17.9189	18.5305	1.7134	3.83802	reduced
Fresh_T10G_ABC_ws_sep.08	MSAT48	4	0	0.416404	19.5318	19.5318	2.72066	RSM_4_17.75	16.8171	17.9189	18.3857	1.56855	4.27846	reduced
Fresh_AUC100_A_ws_sep.08	MSAT49	4	8.53808	15.3257	19.5318	10.9938	2.68131	RSM_4_17.65	15.2193	17.294	18.3133	3.09397	3.53616	reduced
Fresh_AUC100_B_ws_sep.08	MSAT468	4	4.14127	17.0691	19.5318	15.3906	2.05744	RSM_4_17.65	15.2926	17.294	18.3133	3.02066	3.94088	reduced
Fresh_AUC100_C_ws_sep.08	MSAT468	4	4.14127	17.0691	19.5318	15.3906	2.11082	RSM_4_17.65	6.57941	17.294	17.9986	11.4192	3.45493	reduced
Fresh_AUC100_ABC_ws_sep.08	MSAT468	4	6.2686	17.0691	19.5318	13.2632	2.70193	RSM_4_17.65	15.5869	17.294	17.9986	2.41169	4.5368	reduced
Fresh_T50S_A_ws_sep.08	MSAT49	4	0	15.3257	19.5318	19.5318	2.85797	RSM_4_17.65	16.8171	17.294	18.3133	1.49614	4.43049	reduced
Fresh_T50S_B_ws_sep.08	MSAT49	4	6.2686	15.3257	19.5318	13.2632	2.86933	RSM_4_17.65	15.5869	17.294	18.1559	2.56901	5.24117	reduced
Fresh_T50S_C_ws_sep.08	MSAT49	4	0	15.3257	19.5318	19.5318	2.14903	RSM_4_17.65	15.5869	17.294	18.3133	2.72633	3.89528	reduced
Fresh_T10S_A_ws_sep.08	MSAT48	4	0	0.416404	19.5318	19.5318	2.92862	RSM_4_17.75	0	17.9189	18.3857	18.3857	3.99258	reduced
Fresh_T10S_B_ws_sep.08	MSAT437	4	0	19.5318	19.5318	19.5318	2.2702	RSM_4_17.75	16.8171	17.9189	18.5305	1.7134	3.87776	reduced
Fresh_T10S_ABC_ws_sep.08	MSAT48	4	0	0.416404	19.5318	19.5318	2.64245	RSM_4_17.75	16.8171	17.9189	18.3857	1.56855	4.33331	reduced
Fresh_MGT_C_ws_sep.08	MSAT49	4	0	15.3257	19.5318	19.5318	2.2651	RSM_4_17.65	15.5869	17.294	18.3133	2.72633	3.93076	reduced
Fresh_T50G_B_ns_ws_sep.08	MSAT435	4	3.29753	6.2686	8.53808	5.24055	3.62946	RSM_4_1.85	2.56923	3.57363	18.5305	15.9613	3.25467	increased
Fresh_T50G_C_ns_ws_sep.08	MSAT435	4	0.416404	6.2686	19.5318	19.1154	2.11225	RSM_4_7.95	2.56923	7.94144	18.5305	15.9613	2.41208	reduced
DI_Gmax_A_sep.08	MSAT435	4	3.29753	6.2686	8.53808	5.24055	3.72102	RSM_4_6.55	2.56923	6.17921	7.94144	5.37222	3.9675	increased
DI_T50G_B_sep.08	NGA8	4	3.29753	4.14127	12.4367	9.13922	3.19527	RSM_4_6.15	2.56923	5.85294	12.5079	9.93864	3.39847	increased
DI_T50G_C_sep.08	MSAT435	4	0.416404	6.2686	19.5318	19.1154	2.15409	RSM_4_7.85	2.56923	7.53383	18.5305	15.9613	2.80665	reduced
DI_U8416_B_sep.08	MSAT435	4	3.29753	6.2686	8.53808	5.24055	3.72782	RSM_4_6.15	2.56923	5.85294	8.61906	6.04983	3.71438	increased
AR_Gmax_B_ws_mrt.09	MSAT439	4	0	0	3.29753	3.29753	2.09804	RSM_4_0.15	0	1.02e-08	18.5305	18.5305	2.04863	increased
AR_T50G_A_ws_mrt.09	CIW7	4	8.53808	11.5517	19.5318	10.9938	4.37041	RSM_4_17.65	6.57941	17.294	18.3133	11.7339	4.87081	increased
AR_T50G_B_ws_mrt.09	CIW7	4	6.2686	11.5517	15.3257	9.05705	3.88668	RSM_4_10.25	3.64746	10.0978	17.9189	14.2715	3.26445	increased
AR_T50G_ABC_ws_mrt.09	CIW7	4	8.53808	11.5517	19.5318	10.9938	4.4296	RSM_4_17.65	6.36075	17.294	18.3133	11.9525	4.413	increased
AR_U8416_C_ws_mrt.09	MSAT443	4	0	3.29753	12.4367	12.4367	2.86145	RSM_4_2.75	0	4.24876	14.8361	14.8361	2.69808	increased
AR_U8416_ABC_ws_mrt.09	MSAT443	4	0.416404	3.29753	12.4367	12.0203	2.50406	RSM_4_2.45	0.514599	3.94982	15.8856	15.371	2.27933	increased
AR_T10G_A_ws_mrt.09	MSAT468	4	4.14127	17.0691	19.5318	15.3906	2.26107	RSM_4_17.75	16.8171	17.9189	18.3857	1.56855	4.60624	reduced
AR_AUC100_C_ws_mrt.09	MSAT435	4	0	6.2686	19.5318	19.5318	2.47921	RSM_4_7.35	2.56923	6.87308	17.9189	15.3497	2.88377	reduced
AR_AUC100_ABC_ws_mrt.09	MSAT468	4	0.416404	17.0691	19.5318	19.1154	2.86626	RSM_4_7.35	3.64746	6.87308	18.3133	14.6658	3.62526	reduced
AR_T50S_B_ws_mrt.09	CIW7	4	6.2686	11.5517	15.3257	9.05705	3.53151	RSM_4_10.25	3.64746	10.0978	17.9986	14.3512	2.94604	increased
AR_T50S_ABC_ws_mrt.09	CIW7	4	8.53808	11.5517	19.5318	10.9938	4.22904	RSM_4_17.65	6.17921	17.294	18.3133	12.1341	4.32586	increased
AR_T10S_A_ws_mrt.09	MSAT468	4	4.14127	17.0691	19.5318	15.3906	2.34808	RSM_4_17.75	16.8171	17.9189	18.3133	1.49614	4.66455	reduced
AR_MGT_A_ws_mrt.09	CIW7	4	8.53808	11.5517	19.5318	10.9938	4.47143	RSM_4_17.65	6.36075	17.294	18.3133	11.9525	4.50002	increased
AR_MGT_B_ws_mrt.09	CIW7	4	6.2686	11.5517	15.3257	9.05705	4.27924	RSM_4_10.35	3.64746	10.2511	15.8856	12.2382	3.45078	increased
AR_MGT_ABC_ws_mrt.09	CIW7	4	8.53808	11.5517	15.3257	6.78758	4.70322	RSM_4_17.65	5.85294	17.294	18.3133	12.4603	4.24146	increased
AR_T50G_A_ns_mrt.09	MSAT437	4	17.0691	19.5318	19.5318	2.4627	2.32068	RSM_4_17.75	17.1375	17.9189	18.5305	1.39299	4.88706	reduced
AR_AUC100_A_ns_mrt.09	MSAT437	4	17.0691	19.5318	19.5318	2.4627	2.7512	RSM_4_18.05	17.1375	18.1559	18.5305	1.39299	4.94669	reduced
AR_AUC100_ABC_ns_mrt.09	MSAT437	4	17.0691	19.5318	19.5318	2.4627	2.40849	RSM_4_18.05	17.1375	18.1559	18.5305	1.39299	4.18486	reduced
AR_T50S_A_ns_mrt.09	MSAT437	4	15.3257	19.5318	19.5318	4.20619	2.43421	RSM_4_18.05	17.1375	18.1559	18.5305	1.39299	4.97224	reduced
AR_MGT_A_ns_mrt.09	MSAT437	4	12.4367	19.5318	19.5318	7.0951	2.19093	RSM_4_17.75	17.1375	17.9189	18.5305	1.39299	4.82229	reduced
AR_125NaCl_Gmax_A_ws_feb.09	MSAT415	4	3.29753	8.53808	15.3257	12.0281	2.21194	RSM_4_10.25	9.49552	10.0978	10.6741	1.17858	4.46333	reduced
AR_125NaCl_Gmax_C_ws_feb.09	MSAT415	4	4.14127	8.53808	12.4367	8.29548	2.76172	RSM_4_10.25	8.98619	10.0978	10.6741	1.68791	4.92012	reduced
AR_125NaCl_Gmax_ABC_ws_feb.09	MSAT415	4	0.416404	8.53808	15.3257	14.9093	2.38752	RSM_4_10.25	9.49552	10.0978	10.6741	1.17858	4.64022	reduced
AR_125NaCl_T50G_C_ws_feb.09	MSAT435	4	0.416404	6.2686	12.4367	12.0203	2.55471	RSM_4_7.35	5.32765	6.87308	10.6741	5.34645	3.53104	reduced
AR_125NaCl_T50G_ABC_ws_feb.09	MSAT435	4	0.416404	6.2686	11.5517	11.1353	2.43997	RSM_4_7.35	5.85294	6.87308	10.6741	4.82116	3.43279	reduced
AR_125NaCl_U8416_C_ws_feb.09	MSAT435	4	0.416404	6.2686	11.5517	11.1353	2.29584	RSM_4_7.35	5.32765	6.87308	10.2511	4.92349	3.42149	reduced
AR_125NaCl_U8416_ABC_ws_feb.09	MSAT435	4	0	6.2686	12.4367	12.4367	2.0671	RSM_4_7.35	3.64746	6.87308	11.1946	7.54713	2.79693	reduced
AR_125NaCl_AUC100_ABC_ws_feb.09	MSAT415	4	0.416404	8.53808	15.3257	14.9093	2.09368	RSM_4_10.25	6.17921	10.0978	10.6741	4.49489	4.12988	reduced
AR_125NaCl_T10S_ABC_ws_feb.09	MSAT435	4	0.416404	6.2686	12.4367	12.0203	2.05256	RSM_4_7.35	5.32765	6.87308	17.9189	12.5913	2.95033	increased
AR_.0_5Mannitol_T10G_D_ws_okt.10	MSAT437	4	8.53808	19.5318	19.5318	10.9938	2.48321	RSM_4_17.65	16.8171	17.294	18.3133	1.49614	4.71288	reduced
AR_.0_5Mannitol_T10S_D_ws_okt.10	MSAT468	4	8.53808	17.0691	19.5318	10.9938	2.79649	RSM_4_17.65	16.8171	17.294	18.3133	1.49614	5.3276	reduced
AR_Mann_Gmax_S_ns_jun.09	MSAT415	4	0.416404	8.53808	19.5318	19.1154	2.40112	RSM_4_7.35	5.85294	6.87308	18.5305	12.6776	3.10207	reduced
AR_8C_Gmax_S_ns_jun.09	MSAT435	4	0.416404	6.2686	11.5517	11.1353	2.54952	RSM_4_7.55	5.99766	7.08964	11.1946	5.19693	3.43235	reduced
AR_8C_T50G_S_ns_jun.09	MSAT49	4	8.53808	15.3257	19.5318	10.9938	2.49829	RSM_4_16.35	5.32765	15.5869	18.5305	13.2029	2.26824	increased
AR_8C_U8416_S_ns_jun.09	MSAT435	4	3.29753	6.2686	17.0691	13.7716	2.77474	RSM_4_14.95	5.99766	14.6812	15.146	9.14833	3.78752	reduced
AR_8C_T50S_S_ns_jun.09	MSAT49	4	4.14127	15.3257	17.0691	12.9279	2.55125	RSM_4_15.35	5.32765	14.9911	18.3857	13.058	2.48521	increased
AR_8C_MGT_S_ns_jun.09	MSAT49	4	4.14127	15.3257	19.5318	15.3906	2.41441	RSM_4_15.35	1.02e-08	14.9911	18.5305	18.5305	2.16985	increased
AR_H2O2_U8416_S_ns_jun.09	MSAT48	4	0	0.416404	4.14127	4.14127	2.13541	RSM_4_0.45	0	0.514599	4.95625	4.95625	2.19692	increased
AR_.0_5Mannitol_T50G_D_ws_okt.10	CIW7	4	4.14127	11.5517	19.5318	15.3906	2.91969	RSM_4_17.65	15.5869	17.294	17.9986	2.41169	5.08121	reduced
AR_30C.20C_Gmax_S_ws_jul.09	MSAT435	4	0	6.2686	11.5517	11.5517	2.52049	RSM_4_7.35	5.85294	6.87308	7.16146	1.30853	4.69524	reduced
AR_30C.20C.4C.20C_Gmax_S_ws_jul.09	NGA8	4	0	4.14127	8.53808	8.53808	2.6859	RSM_4_7.35	1.05269	6.87308	7.16146	6.10877	4.03097	reduced
Fresh_T50G_D_ws_aug.09	MSAT418	4	3.29753	12.4367	19.5318	16.2343	2.91493	RSM_4_12.45	5.85294	13.1469	17.9986	12.1457	3.70146	reduced
Fresh_U8416_D_ws_aug.09	MSAT435	4	0.416404	6.2686	15.3257	14.9093	2.72023	RSM_4_6.85	5.32765	6.36075	10.6741	5.34645	3.56136	reduced
Fresh_T10G_D_ws_aug.09	MSAT468	4	8.53808	17.0691	19.5318	10.9938	2.927	RSM_4_17.65	12.8333	17.294	18.3133	5.47999	4.57711	reduced
Fresh_T50S_D_ws_aug.09	MSAT415	4	3.29753	8.53808	17.0691	13.7716	2.89457	RSM_4_10.15	6.57941	9.94836	17.9189	11.3395	3.97891	reduced
Fresh_T10S_D_ws_aug.09	MSAT468	4	6.2686	17.0691	19.5318	13.2632	2.91554	RSM_4_17.65	12.8333	17.294	18.3133	5.47999	4.95251	reduced
Fresh_MGT_D_ws_aug.09	CIW7	4	0.416404	11.5517	19.5318	19.1154	2.78564	RSM_4_10.25	5.32765	10.0978	17.9189	12.5913	3.54765	reduced
Fresh_Gmax_D_ns_aug.09	NGA8	4	0.416404	4.14127	8.53808	8.12168	2.67462	RSM_4_5.65	2.56923	5.17888	6.87308	4.30386	2.81068	reduced
Fresh_U8416_D_ns_aug.09	NGA8	4	0	4.14127	12.4367	12.4367	2.20479	RSM_4_1.15	1.02e-08	2.42094	11.8011	11.8011	2.85972	reduced
Fresh_AUC100_D_ns_aug.09	NGA8	4	0.416404	4.14127	8.53808	8.12168	2.84476	RSM_4_5.65	1.02e-08	5.17888	18.3857	18.3857	2.74536	increased
Fresh_T50S_D_ns_aug.09	MSAT48	4	0	0.416404	11.5517	11.5517	2.40129	RSM_4_0.55	0	1.05269	9.79898	9.79898	2.40242	reduced
Fresh_MGT_D_ns_aug.09	MSAT435	4	4.14127	6.2686	11.5517	7.41047	2.46939	RSM_4_7.75	5.70822	7.45517	9.20483	3.49662	2.95969	reduced
Fresh_10C_U8416_D_ns_aug.09	MSAT49	4	8.53808	15.3257	19.5318	10.9938	2.80833	RSM_4_14.75	9.79898	14.5263	17.9189	8.11996	3.20807	reduced
Fresh_10C_T50S_D_ns_aug.09	MSAT468	4	11.5517	17.0691	19.5318	7.98011	2.79305	RSM_4_17.55	12.8333	17.1375	18.3133	5.47999	3.07363	reduced
Fresh_T50G_D_ns_aug.09.1	MSAT435	4	0.416404	6.2686	8.53808	8.12168	2.52946	RSM_4_6.45	2.56923	5.99766	7.94144	5.37222	3.12851	reduced
Fresh_U8416_D_ns_aug.09.1	NGA8	4	3.29753	4.14127	8.53808	5.24055	2.85334	RSM_4_6.15	2.56923	5.85294	6.87308	4.30386	3.40041	reduced
Fresh_AUC100_D_ns_aug.09.1	NGA8	4	0.416404	4.14127	19.5318	19.1154	2.08605	RSM_4_18.05	2.56923	18.1559	18.5305	15.9613	2.61623	reduced
Fresh_MGT_D_ns_aug.09.1	NGA8	4	0.416404	4.14127	8.53808	8.12168	2.46635	RSM_4_6.45	2.56923	5.99766	7.94144	5.37222	3.00507	reduced
Fresh_25C_Gmax_D_ns_sep.09	MSAT435	4	0.416404	6.2686	8.53808	8.12168	2.55118	RSM_4_6.85	2.56923	6.36075	18.5305	15.9613	2.6242	increased
Fresh_25C_AUC100_D_ns_sep.09	NGA8	4	3.29753	4.14127	8.53808	5.24055	2.94261	RSM_4_7.25	2.56923	6.57941	18.3857	15.8165	2.70496	increased
AR_T50G_D_ws_mei.10	MSAT49	4	4.14127	15.3257	19.5318	15.3906	2.29598	RSM_4_16.45	10.0978	15.6608	17.9189	7.82118	2.96704	reduced
AR_AUC100_D_ws_mei.10	MSAT49	4	3.29753	15.3257	19.5318	16.2343	2.46466	RSM_4_16.45	5.85294	15.6608	18.5305	12.6776	3.14794	reduced
AR_T50S_D_ws_mei.10	MSAT49	4	4.14127	15.3257	19.5318	15.3906	2.27787	RSM_4_16.45	10.0978	15.6608	17.9189	7.82118	2.94986	reduced
AR_MGT_D_ws_mei.10	CIW7	4	4.14127	11.5517	19.5318	15.3906	2.48615	RSM_4_16.45	5.85294	15.6608	17.9189	12.066	2.8395	reduced
AR_with_CD_Gmax_D_ws_mei.10	MSAT443	4	0	3.29753	8.53808	8.53808	2.30406	RSM_4_2.55	0.514599	4.17486	7.45517	6.94057	2.42266	reduced
AR_with_CD_AUC100_D_ws_mei.10	MSAT443	4	0.416404	3.29753	6.2686	5.8522	2.74984	RSM_4_2.55	1.05269	4.17486	6.87308	5.82039	2.97852	reduced
AR_T10G_D_ns_mei.10	MSAT415	4	4.14127	8.53808	11.5517	7.41047	2.79668	RSM_4_7.75	6.57941	7.45517	10.6741	4.09469	2.99737	reduced
Fresh_T10G_D_ns_jun.10	MSAT435	4	3.29753	6.2686	11.5517	8.25421	2.4185	RSM_4_7.75	6.36075	7.45517	9.4214	3.06065	3.2465	reduced
Oxygen_OMR_noCD_D_mei.10	MSAT49	4	8.53808	15.3257	17.0691	8.53107	2.43652	RSM_4_15.05	14.2915	14.8361	15.8856	1.59412	4.37374	reduced
Oxygen_RGTnoCD_D_mei.10	MSAT49	4	12.4367	15.3257	19.5318	7.0951	2.57144	RSM_4_14.95	14.1391	14.6812	17.9189	3.77985	3.92655	reduced
AR_Oxygen_curvefitter_U8416_noCD_D_ns_mei.10	MSAT49	4	11.5517	15.3257	17.0691	5.51741	2.59227	RSM_4_15.05	14.2915	14.8361	15.8856	1.59412	4.83152	reduced
AR_AUC100_D_ns_okt.10	MSAT435	4	0.416404	6.2686	19.5318	19.1154	2.02396	RSM_4_17.75	6.57941	17.9189	18.5305	11.9511	3.38888	reduced
AR_100mMNaCl_T10G_D_ns_okt.10	MSAT415	4	0	8.53808	15.3257	15.3257	2.21021	RSM_4_7.85	0.298188	7.53383	14.6812	14.383	2.08103	reduced
AR_100mMNaCl_MGT_D_ns_okt.10	MSAT415	4	0	8.53808	15.3257	15.3257	2.39648	RSM_4_0.75	0.514599	1.81103	10.9343	10.4197	2.79956	reduced
AR_0_5µmABA_T50G_D_ns_okt.10	MSAT443	4	0.416404	3.29753	6.2686	5.8522	2.29313	RSM_4_2.55	1.81103	4.17486	14.9911	13.18	2.44163	increased
AR_T10G_D_ws_okt.10	MSAT437	4	12.4367	19.5318	19.5318	7.0951	2.68233	RSM_4_17.75	14.5263	17.9189	18.3857	3.85941	4.75657	reduced
AR_T10S_D_ws_okt.10	MSAT49	4	12.4367	15.3257	19.5318	7.0951	2.91145	RSM_4_17.75	14.5263	17.9189	18.3857	3.85941	4.88465	reduced
AR_.0_5Mannitol_Gmax_D_ws_okt.10	CIW7	4	3.29753	11.5517	19.5318	16.2343	2.116	RSM_4_10.25	5.85294	10.0978	18.5305	12.6776	2.81407	reduced
AR_.0_5Mannitol_U8416_D_ws_okt.10	MSAT435	4	0.416404	6.2686	17.0691	16.6527	2.62673	RSM_4_7.25	2.56923	6.57941	17.9189	15.3497	2.67321	reduced
AR_.0_5Mannitol_T50S_D_ws_okt.10	MSAT49	4	4.14127	15.3257	19.5318	15.3906	2.43806	RSM_4_17.65	14.5263	17.294	17.9986	3.47235	4.44898	reduced
AR_0_5µmABA_MGT_D_ws_okt.10	MSAT435	4	0.416404	6.2686	19.5318	19.1154	2.26029	RSM_4_2.55	1.02e-08	4.17486	18.5305	18.5305	2.18191	reduced
AR_0_5µmABA_T50G_D_ws_okt.10	MSAT435	4	0.416404	6.2686	19.5318	19.1154	2.40488	RSM_4_11.55	1.02e-08	12.0527	18.5305	18.5305	2.26537	reduced
HU10_	MSAT48	4	0	0.416404	17.0691	17.0691	2.32949	RSM_4_0.35	0	0.442512	15.8856	15.8856	2.74793	reduced
AR_T10G_ABC_ws_mrt.09	MSAT468	4	6.2686	17.0691	19.5318	13.2632	2.42102	RSM_4_17.65	16.8171	17.294	18.3133	1.49614	3.9754	reduced
AR_T10S_C_ws_mrt.09	MSAT468	4	4.14127	17.0691	19.5318	15.3906	2.04683	RSM_4_17.65	15.5869	17.294	18.1559	2.56901	3.94326	reduced
AR_T10S_ABC_ws_mrt.09	MSAT468	4	6.2686	17.0691	19.5318	13.2632	2.49689	RSM_4_17.65	16.8171	17.294	18.3133	1.49614	4.0447	reduced
AR_125NaCl_AUC100_C_ws_feb.09	MSAT415	4	0.416404	8.53808	15.3257	14.9093	2.38422	RSM_4_10.25	6.57941	10.0978	11.1946	4.61518	4.42054	reduced
AR_125NaCl_MGT_ABC_ws_feb.09	MSAT435	4	0.416404	6.2686	12.4367	12.0203	2.03086	RSM_4_7.35	5.32765	6.87308	17.9986	12.671	2.96243	increased
Size_circ_D_mei.10	MSAT468	4	11.5517	17.0691	19.5318	7.98011	2.93624	RSM_4_13.45	12.5079	13.7586	17.9189	5.41108	3.25607	reduced
AR_T50G_D_ws_okt.10	MSAT468	4	12.4367	17.0691	19.5318	7.0951	2.58351	RSM_4_16.35	14.5263	15.5869	17.9986	3.47235	4.50041	reduced
AR_T50S_D_ws_okt.10	MSAT49	4	12.4367	15.3257	19.5318	7.0951	2.67472	RSM_4_16.35	14.5263	15.5869	17.9986	3.47235	4.28125	reduced
AR_MGT_D_ws_okt.10	MSAT468	4	8.53808	17.0691	19.5318	10.9938	2.46948	RSM_4_16.35	14.5263	15.5869	17.9986	3.47235	4.42852	reduced
FLOLD_	NGA249	5	0	3.02793	13.7562	13.7562	2.5209	RSM_5_3.15	2.67e-08	3.77234	9.26822	9.26822	3.16447	reduced
DM10_	MSAT518662	5	0	19.0146	20.9936	20.9936	2.26707	RSM_5_17.95	0	17.9946	20.6848	20.6848	2.14976	reduced
FTLD_A_jul.08	NGA249	5	0	3.02793	13.7562	13.7562	2.94304	RSM_5_3.15	0	3.77234	9.72472	9.72472	2.98774	reduced
FTLD_B_jul.08	NGA249	5	0	3.02793	13.7562	13.7562	2.19678	RSM_5_3.15	0	3.77234	9.72472	9.72472	2.20323	reduced
FTLD_C_jul.08	NGA151	5	0	4.92328	14.2873	14.2873	2.43124	RSM_5_3.55	0	4.07459	8.45146	8.45146	2.97291	reduced
FTLD_Avg_jul.08	NGA249	5	0	3.02793	13.7562	13.7562	2.77371	RSM_5_3.15	0	3.77234	8.45146	8.45146	3.07758	reduced
AR_.0_5Mannitol_AUC100_D_ws_okt.10	MSAT520037	5	4.92328	20.1263	22.0038	17.0805	2.21559	RSM_5_20.55	0.19256	20.2899	21.9376	21.7451	2.10167	increased
Fresh_Gmax_A_ns_sep.08	MSAT519	5	17.7584	25.2296	26.7057	8.94736	3.65747	RSM_5_25.85	17.7931	25.7668	26.9511	9.15808	3.14955	increased
Fresh_Gmax_B_ns_sep.08	MSAT518662	5	15.8456	19.0146	26.7057	10.8601	3.66604	RSM_5_18.45	14.5286	18.396	26.9511	12.4226	2.60207	increased
Fresh_Gmax_C_ns_sep.08	MSAT518662	5	14.2873	19.0146	22.0038	7.71644	3.71034	RSM_5_18.45	14.2207	18.396	25.8755	11.6548	2.73921	increased
Fresh_Gmax_ABC_ns_sep.08	MSAT518662	5	15.8456	19.0146	26.7057	10.8601	3.87213	RSM_5_18.45	14.5286	18.396	26.9511	12.4226	2.94242	increased
Fresh_U8416_B_ns_sep.08	MSAT518662	5	15.8456	19.0146	20.9936	5.14797	2.8207	RSM_5_19.25	14.5286	18.9911	20.3894	5.86082	2.50685	increased
Fresh_U8416_C_ns_sep.08	MSAT59	5	14.2873	17.7584	20.9936	6.70625	2.60425	RSM_5_16.75	7.52416	17.1134	20.2899	12.7657	2.14902	increased
Fresh_U8416_ABC_ns_sep.08	MSAT59	5	14.2873	17.7584	20.9936	6.70625	2.59677	RSM_5_16.75	13.9005	17.1134	20.2899	6.38944	2.42608	reduced
Fresh_AUC100_C_ns_sep.08	MSAT518662	5	15.8456	19.0146	22.0038	6.15816	6.5307	RSM_5_18.45	14.5286	18.396	24.3606	9.83203	5.02106	increased
Fresh_AUC100_ABC_ns_sep.08	MSAT518662	5	15.8456	19.0146	26.7057	10.8601	5.94356	RSM_5_24.95	14.5286	24.2461	26.199	11.6704	4.73095	increased
Fresh_T50S_B_ns_sep.08	MSAT520037	5	19.0146	20.1263	22.0038	2.98916	3.24016	RSM_5_20.25	14.5286	20.0893	21.8175	7.28897	3.22387	increased
Fresh_T10G_A_ws_sep.08	MSAT520037	5	15.8456	20.1263	23.1663	7.3207	2.86359	RSM_5_20.25	17.7931	20.0893	20.8791	3.08603	3.01439	reduced
Fresh_T10S_A_ws_sep.08	MSAT520037	5	15.8456	20.1263	23.1663	7.3207	2.88417	RSM_5_20.25	17.7931	20.0893	20.8791	3.08603	3.02581	reduced
Fresh_MGT_A_ws_sep.08	MSAT520037	5	17.7584	20.1263	22.0038	4.24542	3.25397	RSM_5_20.05	7.00028	19.8888	20.8791	13.8788	3.13804	increased
Fresh_Gmax_A_ws_ns_sep.08	MSAT519	5	17.7584	25.2296	26.7057	8.94736	3.7096	RSM_5_25.85	17.9946	25.7668	26.9511	8.95652	3.18866	increased
Fresh_Gmax_B_ws_ns_sep.08	MSAT518662	5	14.2873	19.0146	26.7057	12.4184	3.26942	RSM_5_18.35	14.2207	18.396	26.9511	12.7304	2.32039	increased
Fresh_Gmax_C_ws_ns_sep.08	MSAT518662	5	14.2873	19.0146	26.7057	12.4184	3.31052	RSM_5_18.45	14.2207	18.396	26.848	12.6273	2.43009	increased
Fresh_Gmax_ABC_ws_ns_sep.08	MSAT518662	5	14.2873	19.0146	26.7057	12.4184	3.55117	RSM_5_18.45	14.5286	18.396	26.9511	12.4226	2.69821	increased
Fresh_U8416_B_ns_ws_sep.08	MSAT518662	5	15.8456	19.0146	22.0038	6.15816	2.57971	RSM_5_19.25	13.9005	18.9911	21.0733	7.17289	2.21689	increased
Fresh_U8416_C_ns_ws_sep.08	MSAT59	5	14.2873	17.7584	20.9936	6.70625	2.7539	RSM_5_16.75	13.2462	17.1134	20.2899	7.04374	2.26779	increased
Fresh_U8416_ABC_ns_ws_sep.08	MSAT59	5	14.2873	17.7584	20.9936	6.70625	2.64381	RSM_5_16.75	13.5735	17.1134	20.0893	6.51582	2.47126	reduced
Fresh_AUC_A_ws_ns_sep.08	MSAT519	5	23.1663	25.2296	26.7057	3.53939	4.67092	RSM_5_25.85	23.3912	25.7668	26.9511	3.55991	4.37098	increased
Fresh_AUC_B_ws_ns_sep.08	MSAT519	5	15.8456	25.2296	26.7057	10.8601	4.16412	RSM_5_25.85	14.5286	25.7668	26.9511	12.4226	3.45195	increased
Fresh_AUC_ABC_ws_ns_sep.08	MSAT519	5	15.8456	25.2296	26.7057	10.8601	4.70374	RSM_5_24.95	14.5286	24.2461	26.9511	12.4226	4.13114	increased
DI_Gmax_A_sep.08	MSAT519	5	15.8456	25.2296	26.7057	10.8601	2.71355	RSM_5_25.85	14.5286	25.7668	26.9511	12.4226	2.38823	increased
DI_Gmax_B_sep.08	MSAT518662	5	14.2873	19.0146	26.7057	12.4184	3.05377	RSM_5_18.35	14.2207	18.396	26.9511	12.7304	2.48689	increased
DI_Gmax_ABC_sep.08	MSAT518662	5	14.2873	19.0146	26.7057	12.4184	2.65904	RSM_5_18.35	13.9005	18.396	26.9511	13.0507	2.25387	increased
DI_U8416_ABC_sep.08	MSAT59	5	0	17.7584	22.0038	22.0038	2.14071	RSM_5_16.75	0.19256	17.1134	20.4889	20.2963	2.12002	reduced
DI_AUC_ABC_sep.08	MSAT519	5	22.0038	25.2296	26.7057	4.70193	5.72748	RSM_5_25.45	22.0575	24.9404	26.848	4.79047	5.28699	increased
Size_Area_A_apr.09	NGA225	5	0	1.82738	4.92328	4.92328	2.42564	RSM_5_1.55	0	1.82756	12.93	12.93	2.47645	increased
Size_Area_B_apr.09	NGA225	5	0	1.82738	4.92328	4.92328	2.99636	RSM_5_1.55	0	1.82756	12.93	12.93	2.73378	increased
Size_Area_AB_apr.09	NGA225	5	0	1.82738	4.92328	4.92328	2.91822	RSM_5_1.55	0	1.82756	4.98714	4.98714	2.81895	increased
Size_1000SW_A_apr.09	NGA225	5	0	1.82738	7.808	7.808	2.74924	RSM_5_2.45	0	2.74595	6.59963	6.59963	3.14079	reduced
Size_1000SW_B_apr.09	NGA225	5	0	1.82738	3.02793	3.02793	4.83896	RSM_5_2.35	0.483508	2.5417	4.98714	4.50363	4.58659	increased
AR_.0_5Mannitol_MGT_D_ns_okt.10	K9I9	5	4.92328	26.7057	26.7057	21.7824	3.23833	RSM_5_26.95	7.00028	26.9511	26.9511	19.9509	2.58061	reduced
AR_Gmax_A_ws_mrt.09	MSAT518662	5	17.7584	19.0146	25.2296	7.47121	3.56758	RSM_5_18.45	17.7931	18.396	25.7668	7.97373	3.41843	increased
AR_Gmax_B_ws_mrt.09	MSAT520037	5	19.0146	20.1263	20.9936	1.97897	4.82016	RSM_5_19.55	18.396	19.3901	24.8259	6.42987	3.60008	increased
AR_Gmax_C_ws_mrt.09	MSAT518662	5	17.7584	19.0146	23.1663	5.40796	2.94171	RSM_5_18.55	17.3977	18.4949	24.3606	6.96293	2.54911	increased
AR_Gmax_ABC_ws_mrt.09	MSAT520037	5	17.7584	20.1263	23.1663	5.40796	5.69139	RSM_5_19.25	17.9946	18.9911	24.3606	6.36599	4.6689	increased
AR_U8416_A_ws_mrt.09	JV7576	5	22.0038	23.1663	26.7057	4.70193	3.09793	RSM_5_23.25	21.9376	22.8371	26.9511	5.01349	3.25705	increased
AR_U8416_B_ws_mrt.09	MSAT519	5	20.9936	25.2296	26.7057	5.71212	2.60257	RSM_5_25.45	22.2906	24.9404	26.9511	4.66056	3.05084	reduced
AR_U8416_C_ws_mrt.09	MSAT519	5	22.0038	25.2296	26.7057	4.70193	2.69774	RSM_5_23.35	11.0865	22.8371	26.9511	15.8647	2.46234	increased
AR_U8416_ABC_ws_mrt.09	JV7576	5	22.0038	23.1663	26.7057	4.70193	3.87923	RSM_5_23.25	22.1815	22.8371	26.9511	4.76964	3.84417	increased
AR_Gmax_B_ns_mrt.09	MSAT519	5	20.1263	25.2296	26.7057	6.5794	3.34286	RSM_5_25.75	19.8888	25.1695	26.9511	7.06235	3.16684	increased
AR_T50G_ABC_ns_mrt.09	MSAT520037	5	4.92328	20.1263	22.0038	17.0805	2.99863	RSM_5_20.25	7.73576	20.0893	20.8791	13.1433	3.41859	reduced
AR_T10G_C_ns_mrt.09	MSAT520037	5	4.92328	20.1263	22.0038	17.0805	2.86824	RSM_5_20.55	7.94738	20.2899	20.8791	12.9317	2.91354	reduced
AR_AUC100_C_ns_mrt.09	MSAT512	5	19.0146	20.9936	23.1663	4.1517	4.14083	RSM_5_20.35	19.5878	20.0893	24.9404	5.3526	4.25817	increased
AR_T50S_A_ns_mrt.09	MSAT520037	5	4.92328	20.1263	23.1663	18.243	2.07392	RSM_5_20.25	7.52416	20.0893	25.055	17.5308	2.32542	reduced
AR_T50S_ABC_ns_mrt.09	MSAT512	5	4.92328	20.9936	23.1663	18.243	2.1527	RSM_5_20.35	19.1906	20.0893	21.0733	1.88274	2.57485	reduced
AR_T10S_A_ns_mrt.09	MSAT512	5	1.82738	20.9936	26.7057	24.8783	2.0748	RSM_5_20.05	3.25915	19.8888	26.9511	23.692	2.18274	reduced
AR_125NaCl_Gmax_A_ws_feb.09	MSAT520037	5	19.0146	20.1263	20.9936	1.97897	10.6149	RSM_5_18.55	17.9946	18.4949	20.5884	2.59378	8.99238	increased
AR_125NaCl_Gmax_ABC_ws_feb.09	MSAT520037	5	19.0146	20.1263	20.9936	1.97897	12.7565	RSM_5_20.15	18.396	19.8888	20.4889	2.09285	10.9781	increased
AR_125NaCl_U8416_B_ws_feb.09	MSAT520037	5	1.82738	20.1263	26.7057	24.8783	2.37134	RSM_5_20.05	2.5417	19.8888	24.4751	21.9334	2.34391	reduced
AR_125NaCl_AUC100_A_ws_feb.09	MSAT520037	5	19.0146	20.1263	20.9936	1.97897	13.3673	RSM_5_20.15	18.396	19.8888	20.4889	2.09285	11.2856	increased
AR_125NaCl_T50S_A_ws_feb.09	MSAT520037	5	17.7584	20.1263	22.0038	4.24542	2.78405	RSM_5_20.05	18.2961	19.8888	20.8791	2.58297	3.09406	reduced
AR_.0_5Mannitol_T50G_D_ns_okt.10	K9I9	5	4.92328	26.7057	26.7057	21.7824	3.44186	RSM_5_26.95	7.00028	26.9511	26.9511	19.9509	2.96644	reduced
AR_100NaCl_U8416_A_ns_mrt.09	MSAT518662	5	15.8456	19.0146	22.0038	6.15816	3.08653	RSM_5_18.35	16.152	18.396	20.8791	4.72703	2.31064	reduced
AR_100NaCl_U8416_B_ns_mrt.09	MSAT512	5	0	20.9936	22.0038	22.0038	2.40733	RSM_5_20.35	0.483508	20.0893	21.8175	21.334	2.09635	reduced
AR_100NaCl_U8416_ABC_ns_mrt.09	MSAT512	5	17.7584	20.9936	22.0038	4.24542	2.70397	RSM_5_20.25	0.483508	20.0893	21.4856	21.0021	2.42903	increased
AR_100NaCl_T10G_C_ns_mrt.09	MSAT520037	5	19.0146	20.1263	26.7057	7.6911	4.0764	RSM_5_25.25	18.9911	24.4751	26.848	7.85686	3.96114	increased
AR_100NaCl_T10S_C_ns_mrt.09	MSAT520037	5	19.0146	20.1263	22.0038	2.98916	5.47609	RSM_5_20.05	19.1906	19.8888	26.199	7.00838	4.86972	increased
AR_Gmax_S_ns_jun.09	MSAT519	5	17.7584	25.2296	26.7057	8.94736	2.43951	RSM_5_25.75	20.6848	25.1695	26.9511	6.26632	2.67738	reduced
AR_Mann_Gmax_S_ns_jun.09	MSAT512	5	19.0146	20.9936	22.0038	2.98916	9.22535	RSM_5_20.35	19.5878	20.0893	25.7668	6.17894	8.30626	increased
AR_Mann_T50G_S_ns_jun.09	MSAT520037	5	19.0146	20.1263	23.1663	4.1517	7.09072	RSM_5_20.15	19.4891	19.8888	24.3606	4.87153	6.51992	increased
AR_Mann_U8416_S_ns_jun.09	JV6162	5	20.1263	22.0038	23.1663	3.04001	6.30645	RSM_5_24.85	19.5878	24.1396	25.7668	6.17894	5.52962	increased
AR_Mann_T10G_S_ns_jun.09	MSAT520037	5	19.0146	20.1263	22.0038	2.98916	5.1006	RSM_5_20.15	18.9911	19.8888	24.3606	5.36949	4.61136	increased
AR_Mann_T10S_S_ns_jun.09	MSAT520037	5	19.0146	20.1263	22.0038	2.98916	5.77121	RSM_5_20.15	19.3901	19.8888	25.7668	6.37668	5.28507	increased
AR_8C_T50G_S_ns_jun.09	MSAt500027	5	0	0	4.92328	4.92328	2.47828	RSM_5_1.05	0	1.2043	3.05489	3.05489	2.97035	reduced
AR_8C_U8416_S_ns_jun.09	MSAT519	5	15.8456	25.2296	26.7057	10.8601	3.02163	RSM_5_26.35	0.483508	26.848	26.9511	26.4676	2.82291	increased
AR_8C_T50S_S_ns_jun.09	MSAt500027	5	0	0	4.92328	4.92328	2.84779	RSM_5_0.75	0	1.0613	3.05489	3.05489	3.25244	reduced
AR_8C_T10S_S_ns_jun.09	MSAt500027	5	0	0	25.2296	25.2296	2.25233	RSM_5_0.25	0	2.67e-08	23.2856	23.2856	2.36079	reduced
AR_8C_MGT_S_ns_jun.09	MSAt500027	5	0	0	4.92328	4.92328	2.51326	RSM_5_1.05	0	1.2043	3.05489	3.05489	3.03224	reduced
AR_H2O2_Gmax_S_ns_jun.09	MSAT519	5	23.1663	25.2296	26.7057	3.53939	3.31291	RSM_5_26.05	21.2676	25.8755	26.9511	5.68353	2.89728	increased
AR_H2O2_AUC100_S_ns_jun.09	MSAT519	5	20.1263	25.2296	26.7057	6.5794	4.09052	RSM_5_25.35	19.8888	24.8259	26.9511	7.06235	3.28527	increased
AR_125mMNaCl_T10S_S_ns_jun.09	MSAT520037	5	19.0146	20.1263	22.0038	2.98916	4.9463	RSM_5_20.05	18.7916	19.8888	24.3606	5.56898	4.35127	increased
AR_125mMNaCl_MGT_S_ns_jun.09	MSAT514	5	1.82738	7.808	23.1663	21.3389	2.24554	RSM_5_19.85	2.5417	19.5878	24.3606	21.8189	2.38883	increased
AR_30C_Gmax_S_ns_jun.09	MSAT520037	5	19.0146	20.1263	23.1663	4.1517	6.09329	RSM_5_20.35	18.9911	20.0893	25.7668	6.77566	6.46393	increased
AR_30C.20C.4C.20C_Gmax_S_ns_jun.09	K9I9	5	22.0038	26.7057	26.7057	4.70193	2.35244	RSM_5_26.95	22.2906	26.9511	26.9511	4.66056	2.15671	reduced
AR_30C_U8416_S_ws_jul.09	MSAT520037	5	15.8456	20.1263	23.1663	7.3207	4.12856	RSM_5_20.15	15.8656	19.8888	25.7668	9.90113	3.48871	increased
AR_30C_Gmax_S_ws_jul.09.1	MSAT518662	5	14.2873	19.0146	22.0038	7.71644	2.06972	RSM_5_18.55	15.5812	18.4949	20.5884	5.00715	2.20998	reduced
Fresh_Gmax_D_ws_aug.09	MSAT520037	5	17.7584	20.1263	22.0038	4.24542	2.36216	RSM_5_20.15	17.9946	19.8888	21.8175	3.82293	2.20496	reduced
Fresh_U8416_D_ws_aug.09	MSAT520037	5	17.7584	20.1263	22.0038	4.24542	2.22513	RSM_5_18.65	17.4954	18.5938	21.8175	4.32215	2.42218	increased
Fresh_Gmax_D_ns_aug.09	MSAT512	5	20.1263	20.9936	22.0038	1.87747	6.0664	RSM_5_21.35	19.8888	20.6848	25.7668	5.878	4.6312	increased
Fresh_T50G_D_ns_aug.09	JV7576	5	4.92328	23.1663	26.7057	21.7824	2.66487	RSM_5_25.35	21.9376	24.8259	26.199	4.26134	3.17854	reduced
Fresh_AUC100_D_ns_aug.09	MSAT512	5	20.1263	20.9936	22.0038	1.87747	6.31218	RSM_5_21.35	19.5878	20.6848	22.7279	3.14007	4.86609	increased
Fresh_T10S_D_ns_aug.09	K9I9	5	7.808	26.7057	26.7057	18.8977	2.14817	RSM_5_25.75	9.06195	25.1695	26.9511	17.8892	2.16761	reduced
Fresh_MGT_D_ns_aug.09	JV7576	5	17.7584	23.1663	26.7057	8.94736	2.28822	RSM_5_25.35	21.2676	24.8259	26.199	4.93138	2.55702	reduced
Fresh_10C_Gmax_D_ns_aug.09	MSAT520037	5	17.7584	20.1263	22.0038	4.24542	2.95434	RSM_5_21.05	19.5878	20.3894	21.0733	1.48551	3.71336	reduced
Fresh_Gmax_D_ns_aug.09.1	MSAT512	5	17.7584	20.9936	26.7057	8.94736	3.13729	RSM_5_25.75	3.97738	25.1695	26.9511	22.9738	2.54057	increased
Fresh_AUC100_D_ns_aug.09.1	MSAT512	5	17.7584	20.9936	25.2296	7.47121	3.17603	RSM_5_21.35	1.0613	20.6848	25.7668	24.7055	2.2502	increased
Fresh_25C_Gmax_D_ns_sep.09	MSAT512	5	20.1263	20.9936	22.0038	1.87747	6.46752	RSM_5_21.35	18.2961	20.6848	25.7668	7.47067	4.81504	increased
Fresh_25C_T50G_D_ns_sep.09	MSAT519	5	15.8456	25.2296	26.7057	10.8601	2.78085	RSM_5_26.05	16.9225	25.8755	26.9511	10.0286	3.36185	reduced
Fresh_25C_U8416_D_ns_sep.09	MSAT519	5	4.92328	25.2296	26.7057	21.7824	2.67528	RSM_5_26.05	7.10108	25.8755	26.9511	19.8501	2.80905	reduced
Fresh_25C_T10G_D_ns_sep.09	MSAT519	5	15.8456	25.2296	26.7057	10.8601	2.72215	RSM_5_26.05	16.152	25.8755	26.9511	10.7991	3.3511	reduced
Fresh_25C_T50S_D_ns_sep.09	MSAT519	5	15.8456	25.2296	26.7057	10.8601	2.65561	RSM_5_26.05	16.9225	25.8755	26.848	9.92545	2.62534	reduced
Fresh_25C_MGT_D_ns_sep.09	MSAT519	5	4.92328	25.2296	26.7057	21.7824	2.64519	RSM_5_26.05	7.20548	25.8755	26.9511	19.7457	3.20993	reduced
AR_with_CD_T50S_D_ws_mei.10	MSAt500027	5	0	0	4.92328	4.92328	2.86115	RSM_5_1.15	0	1.34577	3.4634	3.4634	3.22799	reduced
AR_T50G_D_ns_mei.10	MSAT520037	5	9.11584	20.1263	23.1663	14.0505	2.02751	RSM_5_15.25	13.2462	15.3912	20.8791	7.63292	2.51953	reduced
AR_T50S_D_ns_mei.10	MSAT518662	5	9.11584	19.0146	23.1663	14.0505	2.67565	RSM_5_15.25	13.1414	15.3912	22.0575	8.9161	2.84389	reduced
AR_T10S_D_ns_mei.10	MSAT520037	5	19.0146	20.1263	25.2296	6.21495	2.42104	RSM_5_20.05	18.7916	19.8888	22.1815	3.38987	2.52256	reduced
Fresh_Gmax_D_ns_jun.10	MSAT512	5	19.0146	20.9936	23.1663	4.1517	5.78425	RSM_5_20.35	18.9911	20.0893	25.7668	6.77566	4.73574	increased
Fresh_T50G_D_ns_jun.10	MSAT520037	5	15.8456	20.1263	26.7057	10.8601	4.38833	RSM_5_20.15	14.5286	19.8888	26.4127	11.8841	4.15444	increased
Fresh_T10G_D_ns_jun.10	MSAT519	5	15.8456	25.2296	26.7057	10.8601	2.59422	RSM_5_25.95	14.5286	25.7668	26.9511	12.4226	2.75965	increased
Fresh_T10S_D_ns_jun.10	MSAT520037	5	19.0146	20.1263	22.0038	2.98916	3.67122	RSM_5_20.15	19.1906	19.8888	25.7668	6.57618	3.38998	increased
Fresh_MGT_D_ns_jun.10	MSAT520037	5	15.8456	20.1263	26.7057	10.8601	4.34859	RSM_5_20.05	14.2207	19.8888	26.199	11.9783	4.11978	increased
AR_Gmax_D_ns_jun.10	JV6162	5	19.0146	22.0038	26.7057	7.6911	2.54592	RSM_5_22.45	19.5878	21.9376	26.848	7.26013	2.82536	reduced
AR_T50G_D_ns_jun.10	MSAT520037	5	4.92328	20.1263	23.1663	18.243	2.87135	RSM_5_20.05	7.00028	19.8888	22.8371	15.8368	2.95727	reduced
AR_U8416_D_ns_jun.10	JV6162	5	17.7584	22.0038	25.2296	7.47121	2.5243	RSM_5_22.45	18.396	21.9376	25.7668	7.37073	2.61277	reduced
AR_T50S_D_ns_jun.10	JV6162	5	4.92328	22.0038	25.2296	20.3063	2.30241	RSM_5_22.45	7.20548	21.9376	25.7668	18.5613	2.28693	reduced
AR_T10S_D_ns_jun.10	MSAT520037	5	4.92328	20.1263	23.1663	18.243	2.3324	RSM_5_20.05	6.06152	19.8888	22.2906	16.2291	2.38838	reduced
Ethanol_withCD_24H_D_mei.10	JV6162	5	14.2873	22.0038	23.1663	8.87898	3.94012	RSM_5_22.25	15.0133	21.8175	23.9266	8.91337	2.85771	increased
Oxygen_IMTwithCD_D_mei.10	MSAT520037	5	19.0146	20.1263	22.0038	2.98916	2.86602	RSM_5_20.05	18.7916	19.8888	20.5884	1.79677	2.79952	reduced
Oxygen_OMRwithCD_D_mei.10	MSAT519	5	23.1663	25.2296	26.7057	3.53939	6.5893	RSM_5_25.65	22.1815	25.055	26.9511	4.76964	5.7789	increased
Oxygen_RGTwithCD_D_mei.10	MSAT519	5	20.9936	25.2296	26.7057	5.71212	3.56785	RSM_5_25.75	10.757	25.1695	26.9511	16.1942	3.51108	increased
Oxygen_SMRwithCD_D_mei.10	NGA249	5	0	3.02793	25.2296	25.2296	3.23657	RSM_5_2.85	0	3.05489	23.3912	23.3912	2.99078	reduced
AR_Oxygen_curvefitter_MGT_noCD_D_ns_mei.10	MSAT514	5	4.92328	7.808	26.7057	21.7824	2.04978	RSM_5_8.65	6.69862	9.72472	11.6312	4.9326	2.8719	reduced
AR_Oxygen_curvefitter_T50G_withCD_D_ns_mei.10	MSAT519	5	0	25.2296	26.7057	26.7057	2.4903	RSM_5_25.75	0	25.1695	26.9511	26.9511	2.57374	increased
AR_Oxygen_curvefitter_U8416_withCD_D_ns_mei.10	MSAT519	5	20.9936	25.2296	26.7057	5.71212	3.38005	RSM_5_25.75	10.4275	25.1695	26.9511	16.5236	3.43944	increased
AR_Oxygen_curvefitter_T10G_withCD_D_ns_mei.10	NGA249	5	0	3.02793	26.7057	26.7057	2.08279	RSM_5_1.15	0	1.34577	25.8755	25.8755	2.7016	reduced
AR_Oxygen_curvefitter_AUC100_withCD_D_ns_mei.10	MSAT519	5	0	25.2296	26.7057	26.7057	2.95387	RSM_5_25.75	0	25.1695	26.9511	26.9511	3.00056	increased
AR_Oxygen_curvefitter_T50S_withCD_D_ns_mei.10	MSAT519	5	0	25.2296	26.7057	26.7057	2.55673	RSM_5_25.75	0	25.1695	26.9511	26.9511	2.58084	increased
AR_Oxygen_curvefitter_MGT_withCD_D_ns_mei.10	MSAT519	5	0	25.2296	26.7057	26.7057	2.85332	RSM_5_0.65	0	0.966379	26.9511	26.9511	2.97301	increased
AR_Freshseedlingweight1_D_ws_okt.10	MSAt500027	5	0	0	1.82738	1.82738	2.18492	RSM_5_0.15	0	1.34e-08	7.00028	7.00028	2.13064	increased
AR_Gmax_D_ns_okt.10	JV6162	5	4.92328	22.0038	25.2296	20.3063	2.1922	RSM_5_22.45	9.26822	21.9376	24.9404	15.6722	2.69447	reduced
AR_U8416_D_ns_okt.10	NGA139	5	4.92328	9.11584	13.7562	8.83296	2.47914	RSM_5_9.05	6.06152	10.4275	11.8467	5.78519	2.48524	reduced
AR_T10G_D_ns_okt.10	MSAT514	5	0	7.808	15.8456	15.8456	2.04027	RSM_5_8.65	0	9.72472	13.4651	13.4651	2.50989	reduced
AR_T10S_D_ns_okt.10	NGA139	5	0	9.11584	13.7562	13.7562	2.68255	RSM_5_8.65	7.20548	9.72472	12.93	5.72454	3.23902	reduced
AR_100mMNaCl_Gmax_D_ns_okt.10	MSAT520037	5	0	20.1263	23.1663	23.1663	2.8016	RSM_5_20.65	0.483508	20.3894	21.8175	21.334	3.35399	reduced
AR_100mMNaCl_AUC100_D_ns_okt.10	MSAT520037	5	0	20.1263	23.1663	23.1663	2.34786	RSM_5_20.05	0.19256	19.8888	21.8175	21.625	2.61344	reduced
AR_Gmax_D_ws_okt.10	MSAT514	5	0	7.808	25.2296	25.2296	2.36794	RSM_5_4.95	2.33912	5.09336	23.3912	21.0521	2.73845	reduced
AR_U8416_D_ws_okt.10	K9I9	5	0	26.7057	26.7057	26.7057	2.26456	RSM_5_0.35	0	0.19256	26.9511	26.9511	2.06202	increased
AR_T10G_D_ws_okt.10	MSAT520037	5	19.0146	20.1263	22.0038	2.98916	2.90196	RSM_5_20.45	19.1906	20.2899	20.8791	1.68848	3.46545	reduced
AR_T10S_D_ws_okt.10	MSAT520037	5	19.0146	20.1263	22.0038	2.98916	2.53739	RSM_5_20.45	18.7916	20.2899	20.8791	2.08745	2.98823	reduced
AR_.0_5Mannitol_T50S_D_ws_okt.10	MSAT520037	5	4.92328	20.1263	22.0038	17.0805	2.15863	RSM_5_20.15	0.19256	19.8888	21.9376	21.7451	2.10714	increased
AR_125mMNaCl_T10G_D_ws_okt.10	MSAT520037	5	4.92328	20.1263	22.0038	17.0805	2.67958	RSM_5_20.55	7.10108	20.2899	20.5884	13.4873	2.86311	reduced
AR_0_5µmABA_T10G_D_ws_okt.10	MSAT519	5	7.808	25.2296	26.7057	18.8977	2.29029	RSM_5_9.05	9.38066	10.4275	25.7668	16.3861	3.99647	reduced
HU10_	JV7576	5	3.02793	23.1663	26.7057	23.6778	2.98252	RSM_5_6.05	2.33912	6.38626	26.9511	24.612	2.40353	increased
AR_125NaCl_AUC100_C_ws_feb.09	MSAT520037	5	19.0146	20.1263	20.9936	1.97897	13.2959	RSM_5_20.15	18.396	19.8888	20.4889	2.09285	11.4073	increased
AR_30C_T50G_S_ns_jun.09	NGA225	5	0	1.82738	7.808	7.808	2.17204	RSM_5_1.55	0	1.82756	21.2676	21.2676	2.02368	increased
AR_30C.20C_Gmax_S_ns_jun.09	MSAT512	5	19.0146	20.9936	23.1663	4.1517	4.90477	RSM_5_20.35	18.9911	20.0893	25.7668	6.77566	5.38394	increased
AR_T50G_D_ws_okt.10	MSAt500027	5	0	0	26.7057	26.7057	2.08045	RSM_5_0.55	0	0.871486	3.25915	3.25915	3.03411	reduced
AR_MGT_D_ws_okt.10	MSAt500027	5	0	0	26.7057	26.7057	2.68866	RSM_5_0.55	0	0.871486	2.33912	2.33912	3.90995	reduced
AR_125mMNaCl_T50S_D_ws_okt.10	NGA139	5	4.92328	9.11584	13.7562	8.83296	2.50181	RSM_5_8.95	6.59963	10.076	10.757	4.15734	3.40799	reduced
Yield_A_sep.08	MSAT520037	5	17.7584	20.1263	20.9936	3.23523	6.10341	RSM_5_19.95	18.396	19.5878	21.9376	3.5416	5.61006	increased
